# Supplementary material for: The concluding chapter: recircumscription of Goodenia (Goodeniaceae) to include four allied genera with an updated infrageneric classification
Source: PhytoKeys. 2020 Jul 7;152:27–104. doi: 10.3897/phytokeys.152.49604 (PMC7360637; doi:10.3897/phytokeys.152.49604)
Supplement: XML Treatment for Scaevola [file phytokeys.152.49604-treatment1.xml]

<!DOCTYPE tp:taxon-treatment
  PUBLIC "-//TaxonX//DTD Taxonomic Treatment Publishing DTD v0 20100105//EN" "tax-treatment-NSO.dtd">
<tp:taxon-treatment xmlns:tp="http://www.plazi.org/taxpub"><tp:treatment-meta><kwd-group><label>Taxon classification</label><kwd><named-content xmlns:xlink="http://www.w3.org/1999/xlink" content-type="kingdom">Plantae</named-content></kwd><kwd><named-content xmlns:xlink="http://www.w3.org/1999/xlink" content-type="order">Asterales</named-content></kwd><kwd><named-content xmlns:xlink="http://www.w3.org/1999/xlink" content-type="family">Goodeniaceae</named-content></kwd></kwd-group><mixed-citation publication-type="journal"><person-group><name><surname>Shepherd</surname><given-names>Kelly A.</given-names></name><name><surname>Lepschi</surname><given-names>Brendan J.</given-names></name><name><surname>Johnson</surname><given-names>Eden A.</given-names></name><name><surname>Gardner</surname><given-names>Andrew G.</given-names></name><name><surname>Sessa</surname><given-names>Emily B.</given-names></name><name><surname>Jabaily</surname><given-names>Rachel S.</given-names></name></person-group><article-title>The concluding chapter: recircumscription of <italic><tp:taxon-name><tp:taxon-name-part taxon-name-part-type="genus" reg="Goodenia">Goodenia</tp:taxon-name-part></tp:taxon-name></italic> (<tp:taxon-name><tp:taxon-name-part taxon-name-part-type="family">Goodeniaceae</tp:taxon-name-part></tp:taxon-name>) to include four allied genera with an updated infrageneric classification</article-title><source>PhytoKeys</source><day>07</day><month>7</month><year>2020</year><volume>152</volume><fpage>27</fpage><lpage>104</lpage><pub-id pub-id-type="doi">10.3897/phytokeys.152.49604</pub-id></mixed-citation></tp:treatment-meta><tp:nomenclature><tp:taxon-name><object-id xmlns:xlink="http://www.w3.org/1999/xlink" content-type="arpha" xlink:type="simple">467CB9AA-C0F9-5F99-B670-B1AA4261D08B</object-id>
              <tp:taxon-name-part taxon-name-part-type="genus" reg="Scaevola">Scaevola</tp:taxon-name-part>
            </tp:taxon-name><tp:taxon-authority>L., Mant. Pl. 2: 145. 1771</tp:taxon-authority><tp:taxon-status xmlns:xlink="http://www.w3.org/1999/xlink" xlink:type="simple">nom. cons.</tp:taxon-status><tp:nomenclature-citation-list><tp:nomenclature-citation><tp:taxon-name>
                  <tp:taxon-name-part taxon-name-part-type="genus" reg="Diaspasis"/>
                </tp:taxon-name><comment>= <tp:taxon-name><tp:taxon-name-part taxon-name-part-type="genus" reg="Diaspasis">Diaspasis</tp:taxon-name-part></tp:taxon-name> R.Br., Prodr. 586. 1810, syn. nov. – Type: <tp:taxon-name><tp:taxon-name-part taxon-name-part-type="genus" reg="Diaspasis">D.</tp:taxon-name-part> <tp:taxon-name-part taxon-name-part-type="species" reg="filifolia">filifolia</tp:taxon-name-part></tp:taxon-name> R.Br. ≡ <tp:taxon-name><tp:taxon-name-part taxon-name-part-type="genus" reg="Scaevola">Scaevola</tp:taxon-name-part> <tp:taxon-name-part taxon-name-part-type="species" reg="filifolia">filifolia</tp:taxon-name-part></tp:taxon-name> (R.Br.) K.A.Sheph. </comment></tp:nomenclature-citation><tp:nomenclature-citation><tp:taxon-name>
                  <tp:taxon-name-part taxon-name-part-type="genus" reg="Roemeria"/>
                </tp:taxon-name><comment>= <tp:taxon-name><tp:taxon-name-part taxon-name-part-type="genus" reg="Roemeria">Roemeria</tp:taxon-name-part></tp:taxon-name> Dennst., Schlüssel Hortus malab. 24. 1818, <italic>nom. illeg.</italic> [non <tp:taxon-name><tp:taxon-name-part taxon-name-part-type="genus" reg="Roemeria">Roemeria</tp:taxon-name-part></tp:taxon-name> Medik., Ann. Bot. (Usteri) 1(3): 15. 1792] – Type: <tp:taxon-name><tp:taxon-name-part taxon-name-part-type="genus" reg="Roemeria">R.</tp:taxon-name-part> <tp:taxon-name-part taxon-name-part-type="species" reg="lobelia">lobelia</tp:taxon-name-part></tp:taxon-name> Dennst. ≡ <tp:taxon-name><tp:taxon-name-part taxon-name-part-type="genus" reg="Scaevola">Scaevola</tp:taxon-name-part> <tp:taxon-name-part taxon-name-part-type="species" reg="taccada">taccada</tp:taxon-name-part></tp:taxon-name> (Gaertn.) Roxb. </comment></tp:nomenclature-citation><tp:nomenclature-citation><tp:taxon-name><tp:taxon-name-part taxon-name-part-type="genus" reg="Scaevola"/><tp:taxon-name-part taxon-name-part-type="infraspecific-rank">sect.</tp:taxon-name-part> <tp:taxon-name-part taxon-name-part-type="section" reg="Crossotoma">Crossotoma</tp:taxon-name-part></tp:taxon-name><comment>= <tp:taxon-name><tp:taxon-name-part taxon-name-part-type="genus" reg="Scaevola">Scaevola</tp:taxon-name-part> <tp:taxon-name-part taxon-name-part-type="infraspecific-rank">sect.</tp:taxon-name-part> <tp:taxon-name-part taxon-name-part-type="section" reg="Crossotoma">Crossotoma</tp:taxon-name-part></tp:taxon-name> G.Don, Gen. hist. 3: 730. 1834 ≡ <tp:taxon-name><tp:taxon-name-part taxon-name-part-type="genus" reg="Crossotoma">Crossotoma</tp:taxon-name-part></tp:taxon-name> (G.Don) Spach., Hist. nat. vég. 9: 583. 1838 – Type: <tp:taxon-name><tp:taxon-name-part taxon-name-part-type="genus" reg="Scaevola">Scaevola</tp:taxon-name-part> <tp:taxon-name-part taxon-name-part-type="species" reg="spinescens">spinescens</tp:taxon-name-part></tp:taxon-name> R.Br. </comment></tp:nomenclature-citation><tp:nomenclature-citation><tp:taxon-name>
                  <tp:taxon-name-part taxon-name-part-type="genus" reg="Scaevola"/>
                  <tp:taxon-name-part taxon-name-part-type="section" reg="Pogonanthera"/>
                </tp:taxon-name><comment>= <tp:taxon-name><tp:taxon-name-part taxon-name-part-type="genus" reg="Scaevola">Scaevola</tp:taxon-name-part> <tp:taxon-name-part taxon-name-part-type="infraspecific-rank">sect.</tp:taxon-name-part> <tp:taxon-name-part taxon-name-part-type="section" reg="Pogonanthera">Pogonanthera</tp:taxon-name-part></tp:taxon-name> G.Don, Gen. hist. 3: 729. 1834 ≡ <tp:taxon-name><tp:taxon-name-part taxon-name-part-type="genus" reg="Pogonanthera">Pogonanthera</tp:taxon-name-part></tp:taxon-name> (G.Don) Spach, Hist. nat. vég. 9: 583. 1838, <italic>nom. illeg.</italic> (non <tp:taxon-name><tp:taxon-name-part taxon-name-part-type="genus" reg="Pogonanthera">Pogonanthera</tp:taxon-name-part></tp:taxon-name> Blume, Flora 14: 520. 1831) – Type: <tp:taxon-name><tp:taxon-name-part taxon-name-part-type="genus" reg="Scaevola">Scaevola</tp:taxon-name-part> <tp:taxon-name-part taxon-name-part-type="species" reg="striata">striata</tp:taxon-name-part></tp:taxon-name> R.Br. </comment></tp:nomenclature-citation><tp:nomenclature-citation><tp:taxon-name>
                  <tp:taxon-name-part taxon-name-part-type="genus" reg="Scaevola"/>
                  <tp:taxon-name-part taxon-name-part-type="section" reg="Xerocarpa"/>
                </tp:taxon-name><comment>= <tp:taxon-name><tp:taxon-name-part taxon-name-part-type="genus" reg="Scaevola">Scaevola</tp:taxon-name-part> <tp:taxon-name-part taxon-name-part-type="infraspecific-rank">sect.</tp:taxon-name-part> <tp:taxon-name-part taxon-name-part-type="section" reg="Xerocarpa">Xerocarpa</tp:taxon-name-part></tp:taxon-name> G.Don, Gen. hist. 3: 729. 1834 ≡ <tp:taxon-name><tp:taxon-name-part taxon-name-part-type="genus" reg="Xerocarpa">Xerocarpa</tp:taxon-name-part></tp:taxon-name> (G.Don) Spach, Hist. nat. vég. 9: 583. 1838 – Type: <tp:taxon-name><tp:taxon-name-part taxon-name-part-type="genus" reg="Scaevola">Scaevola</tp:taxon-name-part> <tp:taxon-name-part taxon-name-part-type="species" reg="crassifolia">crassifolia</tp:taxon-name-part></tp:taxon-name> Labill. </comment></tp:nomenclature-citation><tp:nomenclature-citation><tp:taxon-name>
                  <tp:taxon-name-part taxon-name-part-type="genus" reg="Pogonetes"/>
                </tp:taxon-name><comment>= <tp:taxon-name><tp:taxon-name-part taxon-name-part-type="genus" reg="Pogonetes">Pogonetes</tp:taxon-name-part></tp:taxon-name> Lindl., Intr. nat. syst. bot., ed. 2, 443. 1836, <italic>nom. inval., nom. nud.</italic></comment></tp:nomenclature-citation><tp:nomenclature-citation><tp:taxon-name>
                  <tp:taxon-name-part taxon-name-part-type="genus" reg="Camphusia"/>
                </tp:taxon-name><comment>= <tp:taxon-name><tp:taxon-name-part taxon-name-part-type="genus" reg="Camphusia">Camphusia</tp:taxon-name-part></tp:taxon-name> de Vriese, Ned. Kruidk. Arch. 2: 148. 1851 – Type: <tp:taxon-name><tp:taxon-name-part taxon-name-part-type="genus" reg="Camphusia">C.</tp:taxon-name-part> <tp:taxon-name-part taxon-name-part-type="species" reg="glabra">glabra</tp:taxon-name-part></tp:taxon-name> (Hook. &amp; Arn.) de Vriese ≡ <tp:taxon-name><tp:taxon-name-part taxon-name-part-type="genus" reg="Scaevola">Scaevola</tp:taxon-name-part> <tp:taxon-name-part taxon-name-part-type="species" reg="glabra">glabra</tp:taxon-name-part></tp:taxon-name> Hook. &amp; Arn. </comment></tp:nomenclature-citation><tp:nomenclature-citation><tp:taxon-name>
                  <tp:taxon-name-part taxon-name-part-type="genus" reg="Merkusia"/>
                </tp:taxon-name><comment>= <tp:taxon-name><tp:taxon-name-part taxon-name-part-type="genus" reg="Merkusia">Merkusia</tp:taxon-name-part></tp:taxon-name> de Vriese, Ned. Kruidk. Arch. 2: 150. 1851 – Type: <tp:taxon-name><tp:taxon-name-part taxon-name-part-type="genus" reg="Merkusia">M.</tp:taxon-name-part> <tp:taxon-name-part taxon-name-part-type="species" reg="crassifolia">crassifolia</tp:taxon-name-part></tp:taxon-name> (Labill.) de Vriese ≡ <tp:taxon-name><tp:taxon-name-part taxon-name-part-type="genus" reg="Scaevola">Scaevola</tp:taxon-name-part> <tp:taxon-name-part taxon-name-part-type="species" reg="crassifolia">crassifolia</tp:taxon-name-part></tp:taxon-name> Labill. </comment></tp:nomenclature-citation><tp:nomenclature-citation><tp:taxon-name>
                  <tp:taxon-name-part taxon-name-part-type="genus" reg="Temminckia"/>
                </tp:taxon-name><comment>= <tp:taxon-name><tp:taxon-name-part taxon-name-part-type="genus" reg="Temminckia">Temminckia</tp:taxon-name-part></tp:taxon-name> de Vriese, Ned. Kruidk. Arch. 2: 141. 1851 – Type: <tp:taxon-name><tp:taxon-name-part taxon-name-part-type="genus" reg="Temminckia">T.</tp:taxon-name-part> <tp:taxon-name-part taxon-name-part-type="species" reg="mollis">mollis</tp:taxon-name-part></tp:taxon-name> de Vriese ≡ <tp:taxon-name><tp:taxon-name-part taxon-name-part-type="genus" reg="Scaevola">Scaevola</tp:taxon-name-part> <tp:taxon-name-part taxon-name-part-type="species" reg="mollis">mollis</tp:taxon-name-part></tp:taxon-name> Hook. &amp; Arn. </comment></tp:nomenclature-citation><tp:nomenclature-citation><tp:taxon-name>
                  <tp:taxon-name-part taxon-name-part-type="genus" reg="Molkenboeria"/>
                </tp:taxon-name><comment>= <tp:taxon-name><tp:taxon-name-part taxon-name-part-type="genus" reg="Molkenboeria">Molkenboeria</tp:taxon-name-part></tp:taxon-name> de Vriese, Natuurk. Verh. Holl. Maatsch. Wetensch. Haarlem ser. 2, 10: 38. 1854 – Type: <tp:taxon-name><tp:taxon-name-part taxon-name-part-type="genus" reg="Molkenboeria">M.</tp:taxon-name-part> <tp:taxon-name-part taxon-name-part-type="species" reg="pilosa">pilosa</tp:taxon-name-part></tp:taxon-name> (Benth.) de Vriese ≡ <tp:taxon-name><tp:taxon-name-part taxon-name-part-type="genus" reg="Scaevola">Scaevola</tp:taxon-name-part> <tp:taxon-name-part taxon-name-part-type="species" reg="pilosa">pilosa</tp:taxon-name-part></tp:taxon-name> Benth. </comment></tp:nomenclature-citation><tp:nomenclature-citation><tp:taxon-name>
                  <tp:taxon-name-part taxon-name-part-type="genus" reg="Nigromnia"/>
                </tp:taxon-name><comment>= <tp:taxon-name><tp:taxon-name-part taxon-name-part-type="genus" reg="Nigromnia">Nigromnia</tp:taxon-name-part></tp:taxon-name> Carolin, Nuytsia 1: 292 (1974) – Type: <tp:taxon-name><tp:taxon-name-part taxon-name-part-type="genus" reg="Nigromnia">N.</tp:taxon-name-part> <tp:taxon-name-part taxon-name-part-type="species" reg="globosa">globosa</tp:taxon-name-part></tp:taxon-name> Carolin ≡ <tp:taxon-name><tp:taxon-name-part taxon-name-part-type="genus" reg="Scaevola">Scaevola</tp:taxon-name-part> <tp:taxon-name-part taxon-name-part-type="species" reg="globosa">globosa</tp:taxon-name-part></tp:taxon-name> (Carolin) Carolin. </comment></tp:nomenclature-citation></tp:nomenclature-citation-list></tp:nomenclature><tp:treatment-sec sec-type="material" id="SECID0EEALM"><title>Type</title><p>(designated by W.R. Greuter et al. (eds), Reg. Veg. 118: 276. 1988). <italic><tp:taxon-name><tp:taxon-name-part taxon-name-part-type="genus" reg="Scaevola">Scaevola</tp:taxon-name-part> <tp:taxon-name-part taxon-name-part-type="species" reg="lobelia">lobelia</tp:taxon-name-part></tp:taxon-name></italic> L., <italic>nom. illeg., typ. cons</italic>. ≡ <italic><tp:taxon-name><tp:taxon-name-part taxon-name-part-type="genus" reg="Scaevola">Scaevola</tp:taxon-name-part> <tp:taxon-name-part taxon-name-part-type="species" reg="plumieri">plumieri</tp:taxon-name-part></tp:taxon-name></italic> (L.) Vahl.</p></tp:treatment-sec></tp:taxon-treatment>
