# Supplementary material for: The concluding chapter: recircumscription of Goodenia (Goodeniaceae) to include four allied genera with an updated infrageneric classification
Source: PhytoKeys. 2020 Jul 7;152:27–104. doi: 10.3897/phytokeys.152.49604 (PMC7360637; doi:10.3897/phytokeys.152.49604)
Supplement: XML Treatment for Goodenia [file phytokeys.152.49604-treatment2.xml]

<!DOCTYPE tp:taxon-treatment
  PUBLIC "-//TaxonX//DTD Taxonomic Treatment Publishing DTD v0 20100105//EN" "tax-treatment-NSO.dtd">
<tp:taxon-treatment xmlns:tp="http://www.plazi.org/taxpub"><tp:treatment-meta><kwd-group><label>Taxon classification</label><kwd><named-content xmlns:xlink="http://www.w3.org/1999/xlink" content-type="kingdom">Plantae</named-content></kwd><kwd><named-content xmlns:xlink="http://www.w3.org/1999/xlink" content-type="order">Asterales</named-content></kwd><kwd><named-content xmlns:xlink="http://www.w3.org/1999/xlink" content-type="family">Goodeniaceae</named-content></kwd></kwd-group><mixed-citation publication-type="journal"><person-group><name><surname>Shepherd</surname><given-names>Kelly A.</given-names></name><name><surname>Lepschi</surname><given-names>Brendan J.</given-names></name><name><surname>Johnson</surname><given-names>Eden A.</given-names></name><name><surname>Gardner</surname><given-names>Andrew G.</given-names></name><name><surname>Sessa</surname><given-names>Emily B.</given-names></name><name><surname>Jabaily</surname><given-names>Rachel S.</given-names></name></person-group><article-title>The concluding chapter: recircumscription of <italic><tp:taxon-name><tp:taxon-name-part taxon-name-part-type="genus" reg="Goodenia">Goodenia</tp:taxon-name-part></tp:taxon-name></italic> (<tp:taxon-name><tp:taxon-name-part taxon-name-part-type="family">Goodeniaceae</tp:taxon-name-part></tp:taxon-name>) to include four allied genera with an updated infrageneric classification</article-title><source>PhytoKeys</source><day>07</day><month>7</month><year>2020</year><volume>152</volume><fpage>27</fpage><lpage>104</lpage><pub-id pub-id-type="doi">10.3897/phytokeys.152.49604</pub-id></mixed-citation></tp:treatment-meta><tp:nomenclature><tp:taxon-name><object-id xmlns:xlink="http://www.w3.org/1999/xlink" content-type="arpha" xlink:type="simple">E2C885BB-0A98-5F70-AD0C-B9C8D66EB494</object-id>
              <tp:taxon-name-part taxon-name-part-type="genus" reg="Goodenia">Goodenia</tp:taxon-name-part>
            </tp:taxon-name><tp:taxon-authority>Sm., Spec. bot. New Holland 15. 1793, nom. cons. (fide Shepherd et al. 2017; Applequist 2019)</tp:taxon-authority></tp:nomenclature><tp:treatment-sec sec-type="material" id="SECID0EKCLM"><title>Type.</title><p><italic><tp:taxon-name><tp:taxon-name-part taxon-name-part-type="genus" reg="Goodenia">G.</tp:taxon-name-part> <tp:taxon-name-part taxon-name-part-type="species" reg="ovata">ovata</tp:taxon-name-part></tp:taxon-name></italic> Sm., <italic>typ. cons.</italic> (<italic>fide</italic><xref ref-type="bibr" rid="B69">Shepherd et al. 2017</xref>; <xref ref-type="bibr" rid="B2">Applequist 2019</xref>).</p></tp:treatment-sec><tp:treatment-sec sec-type="description" id="SECID0EHDLM"><title>Description.</title><p>Perennial <bold><italic>shrubs</italic></bold> or <bold><italic>subshrubs</italic></bold>, or annual or perennial <bold><italic>herbs</italic></bold>, sometimes stoloniferous and rooting at nodes; glabrous, or with simple (sometimes multicellular) hairs, or viscid with glandular hairs. <bold><italic>Leaves</italic></bold> basal and/or cauline, petiolate or sessile, entire to pinnatifid, usually with axillary hairs. <bold><italic>Inflorescence</italic></bold> a raceme, thyrse, spike, panicle, subumbel, axillary dichasia, or flowers solitary in axils of basal leaves; pedicels sometimes articulate, rarely geniculate, with or without bracteoles. <bold><italic>Sepals</italic></bold> 5 or 3, fused or free, variously adnate to ovary. <bold><italic>Corolla</italic></bold> bilabiate or fan-like (lobes almost equal), white, cream, yellow, orange, pink, mauve, blue or purple; corolla-lobes usually winged, sometimes unequally; with hairs in the throat (rarely glabrous), sometimes with enations; often auriculate; sometimes with pouch or spur; stamens free, epigynous or hypogynous; style simple or 2–4-fid, glabrous or with simple hairs; indusia 1–4, 2-lipped, usually with bristles on lips; ovary inferior or superior, rarely winged, usually incompletely 2-locular with few to many ovules either in two rows or scattered over surface of the placentas, or solitary. <bold><italic>Fruit</italic></bold> a 2- or 4-valved capsule (rarely fleshy), 1-seeded nut, 4-seeded hard drupe or rarely a soft, indehiscent fruit with wings (<italic><tp:taxon-name><tp:taxon-name-part taxon-name-part-type="genus" reg="Goodenia">G.</tp:taxon-name-part> <tp:taxon-name-part taxon-name-part-type="species" reg="careyi">careyi</tp:taxon-name-part></tp:taxon-name></italic>). <bold><italic>Seeds</italic></bold> flat or biconvex, usually with a rim or wing that is sometimes reduced.</p></tp:treatment-sec><tp:treatment-sec sec-type="distribution" id="SECID0ETELM"><title>Number of taxa and distribution.</title><p>The genus has c. 251 taxa and is predominantly Australian. <italic><tp:taxon-name><tp:taxon-name-part taxon-name-part-type="genus" reg="Goodenia">Goodenia</tp:taxon-name-part> <tp:taxon-name-part taxon-name-part-type="species" reg="pilosa">pilosa</tp:taxon-name-part></tp:taxon-name></italic> extends to New Guinea, Indonesia, Malaysia, southern China and Philippines, while <italic><tp:taxon-name><tp:taxon-name-part taxon-name-part-type="genus" reg="Goodenia">G.</tp:taxon-name-part> <tp:taxon-name-part taxon-name-part-type="species" reg="armstrongiana">armstrongiana</tp:taxon-name-part></tp:taxon-name></italic>, <italic><tp:taxon-name><tp:taxon-name-part taxon-name-part-type="genus" reg="Goodenia">G.</tp:taxon-name-part> <tp:taxon-name-part taxon-name-part-type="species" reg="purpurascens">purpurascens</tp:taxon-name-part></tp:taxon-name></italic> and <italic><tp:taxon-name><tp:taxon-name-part taxon-name-part-type="genus" reg="Goodenia">G.</tp:taxon-name-part> <tp:taxon-name-part taxon-name-part-type="species" reg="pumilio">pumilio</tp:taxon-name-part></tp:taxon-name></italic> extend to New Guinea and <italic><tp:taxon-name><tp:taxon-name-part taxon-name-part-type="genus" reg="Goodenia">G.</tp:taxon-name-part> <tp:taxon-name-part taxon-name-part-type="species" reg="koningsbergeri">koningsbergeri</tp:taxon-name-part></tp:taxon-name></italic> occurs in India, Thailand, Cambodia, Malaysia and Indonesia according to <xref ref-type="bibr" rid="B51">Karthigeyan et al. (2009)</xref>. Species previously included in <italic><tp:taxon-name><tp:taxon-name-part taxon-name-part-type="genus" reg="Selliera">Selliera</tp:taxon-name-part></tp:taxon-name></italic> also occur in coastal habitats in New Zealand and South America.</p></tp:treatment-sec><ref-list><ref id="B69"><mixed-citation xmlns:xlink="http://www.w3.org/1999/xlink" xlink:type="simple"><person-group><name name-style="western"><surname>Shepherd</surname><given-names>KA</given-names></name><name name-style="western"><surname>Wege</surname><given-names>JA</given-names></name><name name-style="western"><surname>Jabaily</surname><given-names>RS</given-names></name></person-group> (<year>2017</year>) <article-title>(2526) Proposal to conserve the name <italic><tp:taxon-name><tp:taxon-name-part taxon-name-part-type="genus">Goodenia</tp:taxon-name-part></tp:taxon-name></italic> (<tp:taxon-name><tp:taxon-name-part taxon-name-part-type="family">Goodeniaceae</tp:taxon-name-part></tp:taxon-name>) with a conserved type.</article-title><source>Taxon</source><volume>66</volume>(<issue>3</issue>): <fpage>757</fpage>–<lpage>758</lpage>. <ext-link xlink:type="simple" ext-link-type="doi" xlink:href="10.12705/663.25">https://doi.org/10.12705/663.25</ext-link></mixed-citation></ref><ref id="B2"><mixed-citation xmlns:xlink="http://www.w3.org/1999/xlink" xlink:type="simple"><person-group><name name-style="western"><surname>Applequist</surname><given-names>WL</given-names></name></person-group> (<year>2019</year>) <article-title>Report of the Nomenclature Committee for Vascular Plants: 70.</article-title><source>Taxon</source><volume>68</volume>(<issue>4</issue>): <fpage>847</fpage>–<lpage>854</lpage>. <ext-link xlink:type="simple" ext-link-type="doi" xlink:href="10.1002/tax.12113">https://doi.org/10.1002/tax.12113</ext-link></mixed-citation></ref><ref id="B51"><mixed-citation xmlns:xlink="http://www.w3.org/1999/xlink" xlink:type="simple"><person-group><name name-style="western"><surname>Karthigeyan</surname><given-names>K</given-names></name><name name-style="western"><surname>Sumathi</surname><given-names>R</given-names></name><name name-style="western"><surname>Jayanthi</surname><given-names>J</given-names></name><name name-style="western"><surname>Diwakar</surname><given-names>PG</given-names></name></person-group> (<year>2009</year>) <article-title>New records of plants to the flora of India from South Andaman Island.</article-title><source>Indian Journal of Forestry</source><volume>32</volume>: <fpage>301</fpage>–<lpage>303</lpage>.</mixed-citation></ref></ref-list></tp:taxon-treatment>
