# Supplementary material for: The concluding chapter: recircumscription of Goodenia (Goodeniaceae) to include four allied genera with an updated infrageneric classification
Source: PhytoKeys. 2020 Jul 7;152:27–104. doi: 10.3897/phytokeys.152.49604 (PMC7360637; doi:10.3897/phytokeys.152.49604)
Supplement: XML Treatment for Goodenia Sm. subg. Goodenia [file phytokeys.152.49604-treatment3.xml]

<!DOCTYPE tp:taxon-treatment
  PUBLIC "-//TaxonX//DTD Taxonomic Treatment Publishing DTD v0 20100105//EN" "tax-treatment-NSO.dtd">
<tp:taxon-treatment xmlns:tp="http://www.plazi.org/taxpub"><tp:treatment-meta><kwd-group><label>Taxon classification</label><kwd><named-content xmlns:xlink="http://www.w3.org/1999/xlink" content-type="kingdom">Plantae</named-content></kwd><kwd><named-content xmlns:xlink="http://www.w3.org/1999/xlink" content-type="order">Asterales</named-content></kwd><kwd><named-content xmlns:xlink="http://www.w3.org/1999/xlink" content-type="family">Goodeniaceae</named-content></kwd></kwd-group><mixed-citation publication-type="journal"><person-group><name><surname>Shepherd</surname><given-names>Kelly A.</given-names></name><name><surname>Lepschi</surname><given-names>Brendan J.</given-names></name><name><surname>Johnson</surname><given-names>Eden A.</given-names></name><name><surname>Gardner</surname><given-names>Andrew G.</given-names></name><name><surname>Sessa</surname><given-names>Emily B.</given-names></name><name><surname>Jabaily</surname><given-names>Rachel S.</given-names></name></person-group><article-title>The concluding chapter: recircumscription of <italic><tp:taxon-name><tp:taxon-name-part taxon-name-part-type="genus" reg="Goodenia">Goodenia</tp:taxon-name-part></tp:taxon-name></italic> (<tp:taxon-name><tp:taxon-name-part taxon-name-part-type="family">Goodeniaceae</tp:taxon-name-part></tp:taxon-name>) to include four allied genera with an updated infrageneric classification</article-title><source>PhytoKeys</source><day>07</day><month>7</month><year>2020</year><volume>152</volume><fpage>27</fpage><lpage>104</lpage><pub-id pub-id-type="doi">10.3897/phytokeys.152.49604</pub-id></mixed-citation></tp:treatment-meta><tp:nomenclature><tp:taxon-name><object-id xmlns:xlink="http://www.w3.org/1999/xlink" content-type="arpha" xlink:type="simple">2DB5FE94-625D-571F-B8C2-49414071F98C</object-id>
              <tp:taxon-name-part taxon-name-part-type="genus" reg="Goodenia">Goodenia</tp:taxon-name-part>
              <tp:taxon-name-part taxon-name-part-type="authority">Sm.</tp:taxon-name-part>
              <tp:taxon-name-part taxon-name-part-type="infraspecific-rank">subg.</tp:taxon-name-part>
              <tp:taxon-name-part taxon-name-part-type="subgenus" reg="Goodenia">Goodenia</tp:taxon-name-part>
            </tp:taxon-name></tp:nomenclature><tp:treatment-sec sec-type="description" id="SECID0EDILM"><title>Description.</title><p><bold><italic>Shrubs, subshrubs</italic></bold> or <bold><italic>herbs</italic></bold>, erect, decumbent or prostrate, sometimes stoloniferous and rooting at nodes. <bold><italic>Leaves</italic></bold> basal, cauline or both with the upper leaves sometimes smaller and narrower. <bold><italic>Flowers</italic></bold> in thyrses, racemes, spikes, or flowers solitary in leaf axils; bracts usually leafy; bracteoles usually present, pedicel infrequently geniculate, articulate or not. <bold><italic>Corolla</italic></bold> bilabiate or fan-like, usually yellow, sometimes white, cream or blueish purple, rarely pink; throat usually with scattered hairs, often with enations, not auriculate and often with a pouch. <bold><italic>Style</italic></bold> simple. <bold><italic>Ovary</italic></bold> with a variable septum from very short to 2/3 as long as locule; ovules in 2 rows in each locule or scattered, rarely solitary. <bold><italic>Fruit</italic></bold> a capsule with 2 valves, persistent or deciduous, rarely a fleshy fruit or 1-seeded nut. <bold><italic>Seeds</italic></bold> with a wing 0.1–0.2 mm wide and mucilaginous or obsolete.</p></tp:treatment-sec><tp:treatment-sec sec-type="distribution" id="SECID0EGJLM"><title>Number of taxa and distribution.</title><p>This subgenus currently includes 51 species, with 47 confined to Australia and three also occurring in New Zealand, Chile and southern Asia.</p></tp:treatment-sec></tp:taxon-treatment>
