# Supplementary material for: The concluding chapter: recircumscription of Goodenia (Goodeniaceae) to include four allied genera with an updated infrageneric classification
Source: PhytoKeys. 2020 Jul 7;152:27–104. doi: 10.3897/phytokeys.152.49604 (PMC7360637; doi:10.3897/phytokeys.152.49604)
Supplement: XML Treatment for Goodenia Sm. subg. Goodenia sect. Goodenia [file phytokeys.152.49604-treatment4.xml]

<!DOCTYPE tp:taxon-treatment
  PUBLIC "-//TaxonX//DTD Taxonomic Treatment Publishing DTD v0 20100105//EN" "tax-treatment-NSO.dtd">
<tp:taxon-treatment xmlns:tp="http://www.plazi.org/taxpub"><tp:treatment-meta><kwd-group><label>Taxon classification</label><kwd><named-content xmlns:xlink="http://www.w3.org/1999/xlink" content-type="kingdom">Plantae</named-content></kwd><kwd><named-content xmlns:xlink="http://www.w3.org/1999/xlink" content-type="order">Asterales</named-content></kwd><kwd><named-content xmlns:xlink="http://www.w3.org/1999/xlink" content-type="family">Goodeniaceae</named-content></kwd></kwd-group><mixed-citation publication-type="journal"><person-group><name><surname>Shepherd</surname><given-names>Kelly A.</given-names></name><name><surname>Lepschi</surname><given-names>Brendan J.</given-names></name><name><surname>Johnson</surname><given-names>Eden A.</given-names></name><name><surname>Gardner</surname><given-names>Andrew G.</given-names></name><name><surname>Sessa</surname><given-names>Emily B.</given-names></name><name><surname>Jabaily</surname><given-names>Rachel S.</given-names></name></person-group><article-title>The concluding chapter: recircumscription of <italic><tp:taxon-name><tp:taxon-name-part taxon-name-part-type="genus" reg="Goodenia">Goodenia</tp:taxon-name-part></tp:taxon-name></italic> (<tp:taxon-name><tp:taxon-name-part taxon-name-part-type="family">Goodeniaceae</tp:taxon-name-part></tp:taxon-name>) to include four allied genera with an updated infrageneric classification</article-title><source>PhytoKeys</source><day>07</day><month>7</month><year>2020</year><volume>152</volume><fpage>27</fpage><lpage>104</lpage><pub-id pub-id-type="doi">10.3897/phytokeys.152.49604</pub-id></mixed-citation></tp:treatment-meta><tp:nomenclature><tp:taxon-name><object-id xmlns:xlink="http://www.w3.org/1999/xlink" content-type="arpha" xlink:type="simple">36DA7601-D91B-5AF3-939B-603904809B4B</object-id>
              <tp:taxon-name-part taxon-name-part-type="genus" reg="Goodenia">Goodenia</tp:taxon-name-part>
              <tp:taxon-name-part taxon-name-part-type="authority">Sm.</tp:taxon-name-part>
              <tp:taxon-name-part taxon-name-part-type="infraspecific-rank">subg.</tp:taxon-name-part>
              <tp:taxon-name-part taxon-name-part-type="subgenus" reg="Goodenia">Goodenia</tp:taxon-name-part>
              <tp:taxon-name-part taxon-name-part-type="infraspecific-rank">sect.</tp:taxon-name-part>
              <tp:taxon-name-part taxon-name-part-type="section" reg="Goodenia">Goodenia</tp:taxon-name-part>
            </tp:taxon-name><tp:nomenclature-citation-list><tp:nomenclature-citation><tp:taxon-name>
                  <tp:taxon-name-part taxon-name-part-type="genus" reg="Selliera"/>
                </tp:taxon-name><comment>= <tp:taxon-name><tp:taxon-name-part taxon-name-part-type="genus" reg="Selliera">Selliera</tp:taxon-name-part></tp:taxon-name> Cav., Anales Hist. Nat. 1(1): 41, t. 5, fig. 2. 1799 ≡ <tp:taxon-name><tp:taxon-name-part taxon-name-part-type="genus" reg="Goodenia">Goodenia</tp:taxon-name-part> <tp:taxon-name-part taxon-name-part-type="infraspecific-rank">sect.</tp:taxon-name-part> <tp:taxon-name-part taxon-name-part-type="section" reg="Selliera">Selliera</tp:taxon-name-part></tp:taxon-name> (Cav.) G.Don, Gen. hist. 3: 725. 1834 – Type: <tp:taxon-name><tp:taxon-name-part taxon-name-part-type="genus" reg="Selliera">S.</tp:taxon-name-part> <tp:taxon-name-part taxon-name-part-type="species" reg="radicans">radicans</tp:taxon-name-part></tp:taxon-name> Cav. ≡ <tp:taxon-name><tp:taxon-name-part taxon-name-part-type="genus" reg="Goodenia">Goodenia</tp:taxon-name-part> <tp:taxon-name-part taxon-name-part-type="species" reg="radicans">radicans</tp:taxon-name-part></tp:taxon-name> (Cav.) Pers. </comment></tp:nomenclature-citation><tp:nomenclature-citation><tp:taxon-name>
                  <tp:taxon-name-part taxon-name-part-type="genus" reg="Goodenia"/>
                  <tp:taxon-name-part taxon-name-part-type="section" reg="Ochrosanthus"/>
                </tp:taxon-name><comment>≡ <tp:taxon-name><tp:taxon-name-part taxon-name-part-type="genus" reg="Goodenia">Goodenia</tp:taxon-name-part> <tp:taxon-name-part taxon-name-part-type="infraspecific-rank">sect.</tp:taxon-name-part> <tp:taxon-name-part taxon-name-part-type="section" reg="Ochrosanthus">Ochrosanthus</tp:taxon-name-part></tp:taxon-name> G.Don, Gen. hist. 3: 724. 1834 – Type (designated by Carolin in George (ed.), Fl. Australia 35: 330. 1992): <tp:taxon-name><tp:taxon-name-part taxon-name-part-type="genus" reg="Goodenia">G.</tp:taxon-name-part> <tp:taxon-name-part taxon-name-part-type="species" reg="ovata">ovata</tp:taxon-name-part></tp:taxon-name> Sm. </comment></tp:nomenclature-citation><tp:nomenclature-citation><tp:taxon-name>
                  <tp:taxon-name-part taxon-name-part-type="genus" reg="Picrophyta"/>
                </tp:taxon-name><comment>= <tp:taxon-name><tp:taxon-name-part taxon-name-part-type="genus" reg="Picrophyta">Picrophyta</tp:taxon-name-part></tp:taxon-name> F.Muell., Linnaea 25: 421. 1853 – Type: <tp:taxon-name><tp:taxon-name-part taxon-name-part-type="genus" reg="Picrophyta">P.</tp:taxon-name-part> <tp:taxon-name-part taxon-name-part-type="species" reg="albiflora">albiflora</tp:taxon-name-part></tp:taxon-name> (Schltdl.) F.Muell. ≡ <tp:taxon-name><tp:taxon-name-part taxon-name-part-type="genus" reg="Goodenia">Goodenia</tp:taxon-name-part> <tp:taxon-name-part taxon-name-part-type="species" reg="albiflora">albiflora</tp:taxon-name-part></tp:taxon-name> Schltdl. </comment></tp:nomenclature-citation><tp:nomenclature-citation><tp:taxon-name>
                  <tp:taxon-name-part taxon-name-part-type="genus" reg="Goodenia"/>
                  <tp:taxon-name-part taxon-name-part-type="section" reg="Eugoodenia"/>
                </tp:taxon-name><comment>= <tp:taxon-name><tp:taxon-name-part taxon-name-part-type="genus" reg="Goodenia">Goodenia</tp:taxon-name-part> <tp:taxon-name-part taxon-name-part-type="infraspecific-rank">sect.</tp:taxon-name-part> <tp:taxon-name-part taxon-name-part-type="section" reg="Eugoodenia">Eugoodenia</tp:taxon-name-part></tp:taxon-name> Benth., <italic>Fl. Austral</italic>. 4: 51, 57. 1868, <italic>nom. inval.</italic></comment></tp:nomenclature-citation><tp:nomenclature-citation><tp:taxon-name>
                  <tp:taxon-name-part taxon-name-part-type="genus" reg="Goodenia"/>
                  <tp:taxon-name-part taxon-name-part-type="section" reg="Goodenia"/>
                  <tp:taxon-name-part taxon-name-part-type="series" reg="Bracteolatae"/>
                </tp:taxon-name><comment>≡ <tp:taxon-name><tp:taxon-name-part taxon-name-part-type="genus" reg="Goodenia">Goodenia</tp:taxon-name-part> <tp:taxon-name-part taxon-name-part-type="infraspecific-rank">sect.</tp:taxon-name-part> <tp:taxon-name-part taxon-name-part-type="section" reg="Goodenia">Goodenia</tp:taxon-name-part> <tp:taxon-name-part taxon-name-part-type="infraspecific-rank">ser.</tp:taxon-name-part> <tp:taxon-name-part taxon-name-part-type="series" reg="Bracteolatae">Bracteolatae</tp:taxon-name-part></tp:taxon-name> Benth., Fl. Austral. 4: 52, 59. 1868 ≡ <tp:taxon-name><tp:taxon-name-part taxon-name-part-type="genus" reg="Goodenia">Goodenia</tp:taxon-name-part> <tp:taxon-name-part taxon-name-part-type="infraspecific-rank">sect.</tp:taxon-name-part> <tp:taxon-name-part taxon-name-part-type="section" reg="Goodenia">Goodenia</tp:taxon-name-part> <tp:taxon-name-part taxon-name-part-type="infraspecific-rank">subsect.</tp:taxon-name-part> <tp:taxon-name-part taxon-name-part-type="subsection" reg="Bracteolatae">Bracteolatae</tp:taxon-name-part></tp:taxon-name> (Benth.) K.Krause in H.G.A. Engler (ed.), Pflanzenr. 54(277): 46. 1912 – Type (designated by Carolin in George (ed.), Fl. Australia 35: 331. 1992): <tp:taxon-name><tp:taxon-name-part taxon-name-part-type="genus" reg="Goodenia">G.</tp:taxon-name-part> <tp:taxon-name-part taxon-name-part-type="species" reg="ovata">ovata</tp:taxon-name-part></tp:taxon-name> Sm. </comment></tp:nomenclature-citation><tp:nomenclature-citation><tp:taxon-name>
                  <tp:taxon-name-part taxon-name-part-type="genus" reg="Goodenoughia"/>
                </tp:taxon-name><comment>= <tp:taxon-name><tp:taxon-name-part taxon-name-part-type="genus" reg="Goodenoughia">Goodenoughia</tp:taxon-name-part></tp:taxon-name> F.Muell., Syst. Census Austral. pl. 88. 1882, <italic>nom. inval., pro syn.</italic></comment></tp:nomenclature-citation><tp:nomenclature-citation><tp:taxon-name>
                  <tp:taxon-name-part taxon-name-part-type="genus" reg="Goodenoughia"/>
                </tp:taxon-name><comment>≡ <tp:taxon-name><tp:taxon-name-part taxon-name-part-type="genus" reg="Goodenoughia">Goodenoughia</tp:taxon-name-part></tp:taxon-name> Siebert &amp; Voss, Vilm. Blumengärtn. ed 3. 1(1): 559. 1894, <italic>nom. illeg., nom. superfl.</italic> – Type: <tp:taxon-name><tp:taxon-name-part taxon-name-part-type="genus" reg="Goodenoughia">Goodenoughia</tp:taxon-name-part> <tp:taxon-name-part taxon-name-part-type="species" reg="ovata">ovata</tp:taxon-name-part></tp:taxon-name> (Sm.) Siebert &amp; Voss ≡ <tp:taxon-name><tp:taxon-name-part taxon-name-part-type="genus" reg="Goodenia">Goodenia</tp:taxon-name-part> <tp:taxon-name-part taxon-name-part-type="species" reg="ovata">ovata</tp:taxon-name-part></tp:taxon-name> Sm. </comment></tp:nomenclature-citation><tp:nomenclature-citation><tp:taxon-name>
                  <tp:taxon-name-part taxon-name-part-type="genus" reg="Goodenia"/>
                  <tp:taxon-name-part taxon-name-part-type="series" reg="Suffruticosae"/>
                </tp:taxon-name><comment>= <tp:taxon-name><tp:taxon-name-part taxon-name-part-type="genus" reg="Goodenia">Goodenia</tp:taxon-name-part> <tp:taxon-name-part taxon-name-part-type="infraspecific-rank">ser.</tp:taxon-name-part> <tp:taxon-name-part taxon-name-part-type="series" reg="Suffruticosae">Suffruticosae</tp:taxon-name-part></tp:taxon-name> K.Krause in H.G.A.Engler (ed.), Pflanzenr. 54: 46, 59. 1912 – Type: <tp:taxon-name><tp:taxon-name-part taxon-name-part-type="genus" reg="Goodenia">G.</tp:taxon-name-part> <tp:taxon-name-part taxon-name-part-type="species" reg="ovata">ovata</tp:taxon-name-part></tp:taxon-name> Sm. </comment></tp:nomenclature-citation></tp:nomenclature-citation-list></tp:nomenclature><tp:treatment-sec sec-type="description" id="SECID0EHSLM"><title>Description.</title><p><bold><italic>Shrubs, subshrubs</italic></bold> or <bold><italic>herbs</italic></bold>, glabrous or viscid with glandular and simple hairs. <bold><italic>Leaves</italic></bold> usually cauline. <bold><italic>Flowers</italic></bold> in leafy thyrses, racemes, spikes, or solitary in leaf axils; pedicel sometimes articulate. <bold><italic>Corolla</italic></bold> bilabiate or fan-like.</p></tp:treatment-sec><tp:treatment-sec sec-type="distribution" id="SECID0E5SLM"><title>Number of taxa and distribution.</title><p>This section contains 23 species, most of which are Australian, while <italic><tp:taxon-name><tp:taxon-name-part taxon-name-part-type="genus" reg="Goodenia">G.</tp:taxon-name-part> <tp:taxon-name-part taxon-name-part-type="species" reg="heenanii">heenanii</tp:taxon-name-part></tp:taxon-name></italic> and <italic><tp:taxon-name><tp:taxon-name-part taxon-name-part-type="genus" reg="Goodenia">G.</tp:taxon-name-part> <tp:taxon-name-part taxon-name-part-type="species" reg="radicans">radicans</tp:taxon-name-part></tp:taxon-name></italic> are present in New Zealand with the latter species also found in South America. The only other extra Australian species is <italic><tp:taxon-name><tp:taxon-name-part taxon-name-part-type="genus" reg="Goodenia">G.</tp:taxon-name-part> <tp:taxon-name-part taxon-name-part-type="species" reg="koningsbergeri">koningsbergeri</tp:taxon-name-part></tp:taxon-name></italic>, which occurs in India, Thailand, Cambodia, Malaysia and Indonesia.</p></tp:treatment-sec><tp:treatment-sec sec-type="Included species" id="SECID0EFULM"><title>Included species.</title><p><italic><tp:taxon-name><tp:taxon-name-part taxon-name-part-type="genus" reg="Goodenia">G.</tp:taxon-name-part> <tp:taxon-name-part taxon-name-part-type="species" reg="albiflora">albiflora</tp:taxon-name-part></tp:taxon-name></italic> Schltdl., <italic><tp:taxon-name><tp:taxon-name-part taxon-name-part-type="genus" reg="Goodenia">G.</tp:taxon-name-part> <tp:taxon-name-part taxon-name-part-type="species" reg="amplexans">amplexans</tp:taxon-name-part></tp:taxon-name></italic> F.Muell., <italic><tp:taxon-name><tp:taxon-name-part taxon-name-part-type="genus" reg="Goodenia">G.</tp:taxon-name-part> <tp:taxon-name-part taxon-name-part-type="species" reg="benthamiana">benthamiana</tp:taxon-name-part></tp:taxon-name></italic> Carolin, <italic><tp:taxon-name><tp:taxon-name-part taxon-name-part-type="genus" reg="Goodenia">G.</tp:taxon-name-part> <tp:taxon-name-part taxon-name-part-type="species" reg="brunnea">brunnea</tp:taxon-name-part></tp:taxon-name></italic> Carolin, <italic><tp:taxon-name><tp:taxon-name-part taxon-name-part-type="genus" reg="Goodenia">G.</tp:taxon-name-part> <tp:taxon-name-part taxon-name-part-type="species" reg="calcarata">calcarata</tp:taxon-name-part></tp:taxon-name></italic> (F.Muell.) F.Muell., <italic><tp:taxon-name><tp:taxon-name-part taxon-name-part-type="genus" reg="Goodenia">G.</tp:taxon-name-part> <tp:taxon-name-part taxon-name-part-type="species" reg="chambersii">chambersii</tp:taxon-name-part></tp:taxon-name></italic> F.Muell., <italic><tp:taxon-name><tp:taxon-name-part taxon-name-part-type="genus" reg="Goodenia">G.</tp:taxon-name-part> <tp:taxon-name-part taxon-name-part-type="species" reg="collaris">collaris</tp:taxon-name-part></tp:taxon-name></italic> (F.Muell.) K.A.Sheph., <italic><tp:taxon-name><tp:taxon-name-part taxon-name-part-type="genus" reg="Goodenia">G.</tp:taxon-name-part> <tp:taxon-name-part taxon-name-part-type="species" reg="exigua">exigua</tp:taxon-name-part></tp:taxon-name></italic> F.Muell., <italic><tp:taxon-name><tp:taxon-name-part taxon-name-part-type="genus" reg="Goodenia">G.</tp:taxon-name-part> <tp:taxon-name-part taxon-name-part-type="species" reg="grandiflora">grandiflora</tp:taxon-name-part></tp:taxon-name></italic> Sims, <italic><tp:taxon-name><tp:taxon-name-part taxon-name-part-type="genus" reg="Goodenia">G.</tp:taxon-name-part> <tp:taxon-name-part taxon-name-part-type="species" reg="heenanii">heenanii</tp:taxon-name-part></tp:taxon-name></italic> K.A.Sheph., <italic><tp:taxon-name><tp:taxon-name-part taxon-name-part-type="genus" reg="Goodenia">G.</tp:taxon-name-part> <tp:taxon-name-part taxon-name-part-type="species" reg="kingiana">kingiana</tp:taxon-name-part></tp:taxon-name></italic> Carolin, <italic><tp:taxon-name><tp:taxon-name-part taxon-name-part-type="genus" reg="Goodenia">G.</tp:taxon-name-part> <tp:taxon-name-part taxon-name-part-type="species" reg="koningsbergeri">koningsbergeri</tp:taxon-name-part></tp:taxon-name></italic> (Back.) Back. ex Bold., <italic><tp:taxon-name><tp:taxon-name-part taxon-name-part-type="genus" reg="Goodenia">G.</tp:taxon-name-part> <tp:taxon-name-part taxon-name-part-type="species" reg="laevis">laevis</tp:taxon-name-part></tp:taxon-name></italic> Benth., <tp:taxon-name><tp:taxon-name-part taxon-name-part-type="genus" reg="Goodenia">G.</tp:taxon-name-part> <tp:taxon-name-part taxon-name-part-type="species" reg="laevis">laevis</tp:taxon-name-part> <tp:taxon-name-part taxon-name-part-type="infraspecific-rank">subsp.</tp:taxon-name-part> <tp:taxon-name-part taxon-name-part-type="subspecies" reg="humifusa">humifusa</tp:taxon-name-part></tp:taxon-name> L.W.Sage, <tp:taxon-name><tp:taxon-name-part taxon-name-part-type="genus" reg="Goodenia">G.</tp:taxon-name-part> <tp:taxon-name-part taxon-name-part-type="species" reg="laevis">laevis</tp:taxon-name-part> <tp:taxon-name-part taxon-name-part-type="authority">Benth.</tp:taxon-name-part> <tp:taxon-name-part taxon-name-part-type="infraspecific-rank">subsp.</tp:taxon-name-part> <tp:taxon-name-part taxon-name-part-type="subspecies" reg="laevis">laevis</tp:taxon-name-part></tp:taxon-name>, <italic><tp:taxon-name><tp:taxon-name-part taxon-name-part-type="genus" reg="Goodenia">G.</tp:taxon-name-part> <tp:taxon-name-part taxon-name-part-type="species" reg="macmillanii">macmillanii</tp:taxon-name-part></tp:taxon-name></italic> F.Muell., <italic><tp:taxon-name><tp:taxon-name-part taxon-name-part-type="genus" reg="Goodenia">G.</tp:taxon-name-part> <tp:taxon-name-part taxon-name-part-type="species" reg="ovata">ovata</tp:taxon-name-part></tp:taxon-name></italic> Sm., <italic><tp:taxon-name><tp:taxon-name-part taxon-name-part-type="genus" reg="Goodenia">G.</tp:taxon-name-part> <tp:taxon-name-part taxon-name-part-type="species" reg="phillipsiae">phillipsiae</tp:taxon-name-part></tp:taxon-name></italic> Carolin, <italic><tp:taxon-name><tp:taxon-name-part taxon-name-part-type="genus" reg="Goodenia">G.</tp:taxon-name-part> <tp:taxon-name-part taxon-name-part-type="species" reg="radicans">radicans</tp:taxon-name-part></tp:taxon-name></italic> (Cav.) Pers., <italic><tp:taxon-name><tp:taxon-name-part taxon-name-part-type="genus" reg="Goodenia">G.</tp:taxon-name-part> <tp:taxon-name-part taxon-name-part-type="species" reg="saccata">saccata</tp:taxon-name-part></tp:taxon-name></italic> Carolin, <italic><tp:taxon-name><tp:taxon-name-part taxon-name-part-type="genus" reg="Goodenia">G.</tp:taxon-name-part> <tp:taxon-name-part taxon-name-part-type="species" reg="stirlingii">stirlingii</tp:taxon-name-part></tp:taxon-name></italic> F.M.Bailey, <italic><tp:taxon-name><tp:taxon-name-part taxon-name-part-type="genus" reg="Goodenia">G.</tp:taxon-name-part> <tp:taxon-name-part taxon-name-part-type="species" reg="valdentata">valdentata</tp:taxon-name-part></tp:taxon-name></italic> P.J.Lang, <italic><tp:taxon-name><tp:taxon-name-part taxon-name-part-type="genus" reg="Goodenia">G.</tp:taxon-name-part> <tp:taxon-name-part taxon-name-part-type="species" reg="varia">varia</tp:taxon-name-part></tp:taxon-name></italic> R.Br., <italic><tp:taxon-name><tp:taxon-name-part taxon-name-part-type="genus" reg="Goodenia">G.</tp:taxon-name-part> <tp:taxon-name-part taxon-name-part-type="species" reg="vernicosa">vernicosa</tp:taxon-name-part></tp:taxon-name></italic> J.M.Black, <italic><tp:taxon-name><tp:taxon-name-part taxon-name-part-type="genus" reg="Goodenia">G.</tp:taxon-name-part> <tp:taxon-name-part taxon-name-part-type="species" reg="viscida">viscida</tp:taxon-name-part></tp:taxon-name></italic> R.Br.</p></tp:treatment-sec></tp:taxon-treatment>
