# Supplementary material for: The concluding chapter: recircumscription of Goodenia (Goodeniaceae) to include four allied genera with an updated infrageneric classification
Source: PhytoKeys. 2020 Jul 7;152:27–104. doi: 10.3897/phytokeys.152.49604 (PMC7360637; doi:10.3897/phytokeys.152.49604)
Supplement: XML Treatment for Goodenia subg. Porphyranthus [file phytokeys.152.49604-treatment6.xml]

<!DOCTYPE tp:taxon-treatment
  PUBLIC "-//TaxonX//DTD Taxonomic Treatment Publishing DTD v0 20100105//EN" "tax-treatment-NSO.dtd">
<tp:taxon-treatment xmlns:tp="http://www.plazi.org/taxpub"><tp:treatment-meta><kwd-group><label>Taxon classification</label><kwd><named-content xmlns:xlink="http://www.w3.org/1999/xlink" content-type="kingdom">Plantae</named-content></kwd><kwd><named-content xmlns:xlink="http://www.w3.org/1999/xlink" content-type="order">Asterales</named-content></kwd><kwd><named-content xmlns:xlink="http://www.w3.org/1999/xlink" content-type="family">Goodeniaceae</named-content></kwd></kwd-group><mixed-citation publication-type="journal"><person-group><name><surname>Shepherd</surname><given-names>Kelly A.</given-names></name><name><surname>Lepschi</surname><given-names>Brendan J.</given-names></name><name><surname>Johnson</surname><given-names>Eden A.</given-names></name><name><surname>Gardner</surname><given-names>Andrew G.</given-names></name><name><surname>Sessa</surname><given-names>Emily B.</given-names></name><name><surname>Jabaily</surname><given-names>Rachel S.</given-names></name></person-group><article-title>The concluding chapter: recircumscription of <italic><tp:taxon-name><tp:taxon-name-part taxon-name-part-type="genus" reg="Goodenia">Goodenia</tp:taxon-name-part></tp:taxon-name></italic> (<tp:taxon-name><tp:taxon-name-part taxon-name-part-type="family">Goodeniaceae</tp:taxon-name-part></tp:taxon-name>) to include four allied genera with an updated infrageneric classification</article-title><source>PhytoKeys</source><day>07</day><month>7</month><year>2020</year><volume>152</volume><fpage>27</fpage><lpage>104</lpage><pub-id pub-id-type="doi">10.3897/phytokeys.152.49604</pub-id></mixed-citation></tp:treatment-meta><tp:nomenclature><tp:taxon-name><object-id xmlns:xlink="http://www.w3.org/1999/xlink" content-type="arpha" xlink:type="simple">C61A417E-DC7A-5CD0-8ADC-4D93E499078E</object-id>
              <tp:taxon-name-part taxon-name-part-type="genus" reg="Goodenia">Goodenia</tp:taxon-name-part>
              <tp:taxon-name-part taxon-name-part-type="infraspecific-rank">subg.</tp:taxon-name-part>
              <tp:taxon-name-part taxon-name-part-type="subgenus" reg="Porphyranthus">Porphyranthus</tp:taxon-name-part>
              <object-id xmlns:xlink="http://www.w3.org/1999/xlink" content-type="ipni" xlink:type="simple">urn:lsid:ipni.org:names:77209992-1</object-id>
            </tp:taxon-name><tp:taxon-authority>(G.Don) K.A.Sheph.</tp:taxon-authority><tp:taxon-status xmlns:xlink="http://www.w3.org/1999/xlink" xlink:type="simple">comb. et stat. nov.</tp:taxon-status><tp:nomenclature-citation-list><tp:nomenclature-citation><tp:taxon-name>
                  <tp:taxon-name-part taxon-name-part-type="genus" reg="Goodenia"/>
                  <tp:taxon-name-part taxon-name-part-type="section" reg="Porphyranthus"/>
                </tp:taxon-name><comment>≡ <tp:taxon-name><tp:taxon-name-part taxon-name-part-type="genus" reg="Goodenia">Goodenia</tp:taxon-name-part> <tp:taxon-name-part taxon-name-part-type="infraspecific-rank">sect.</tp:taxon-name-part> <tp:taxon-name-part taxon-name-part-type="section" reg="Porphyranthus">Porphyranthus</tp:taxon-name-part></tp:taxon-name> G.Don, Gen. hist. 3: 725. 1834 – Type (designated by Carolin in George (ed.), Fl. Australia 35: 330. 1992): <tp:taxon-name><tp:taxon-name-part taxon-name-part-type="genus" reg="Goodenia">G.</tp:taxon-name-part> <tp:taxon-name-part taxon-name-part-type="species" reg="purpurascens">purpurascens</tp:taxon-name-part></tp:taxon-name> R.Br. </comment></tp:nomenclature-citation></tp:nomenclature-citation-list></tp:nomenclature><tp:treatment-sec sec-type="description" id="SECID0EBRMM"><title>Description.</title><p><bold><italic>Subshrubs</italic></bold> or <bold><italic>herbs</italic></bold>, erect or decumbent, sometimes with a basal stock. <bold><italic>Leaves</italic></bold> basal, cauline or both, sometimes with smaller stem leaves. <bold><italic>Flowers</italic></bold> in thyrses, racemes, or subumbels, rarely head-like or solitary in axils; bracts leafy or bracteose; bracteoles present or absent; pedicels maybe articulate. <bold><italic>Corolla</italic></bold> bilabiate, rarely fan-like, yellow, mauve, brownish, purple, pink, or blue; throat glabrous or with long stiff hairs sometimes arranged in rows and confluent towards base, often without enations, often with auricules; pocket usually inconspicuous. <bold><italic>Style</italic></bold> simple or 3- or 4-fid. <bold><italic>Ovary</italic></bold> with septum short to 2/3 locule length; ovules in two rows in each locule or scattered over the surface of the placentas. <bold><italic>Fruit</italic></bold> a capsule, valves 2, persistent or deciduous, entire or bifid. <bold><italic>Seeds</italic></bold> with a prominent rim or a mucilaginous wing.</p></tp:treatment-sec><tp:treatment-sec sec-type="distribution" id="SECID0EESMM"><title>Number of taxa and distribution.</title><p>This subgenus consists of 121 species that are predominantly Australian with a few species such as <italic><tp:taxon-name><tp:taxon-name-part taxon-name-part-type="genus" reg="Goodenia">G.</tp:taxon-name-part> <tp:taxon-name-part taxon-name-part-type="species" reg="pumilio">pumilio</tp:taxon-name-part></tp:taxon-name></italic> and <italic><tp:taxon-name><tp:taxon-name-part taxon-name-part-type="genus" reg="Goodenia">G.</tp:taxon-name-part> <tp:taxon-name-part taxon-name-part-type="species" reg="armstrongiana">armstrongiana</tp:taxon-name-part></tp:taxon-name></italic> extending to New Guinea, while <italic><tp:taxon-name><tp:taxon-name-part taxon-name-part-type="genus" reg="Goodenia">G.</tp:taxon-name-part> <tp:taxon-name-part taxon-name-part-type="species" reg="pilosa">pilosa</tp:taxon-name-part></tp:taxon-name></italic> is widespread through southern Asia and China.</p></tp:treatment-sec></tp:taxon-treatment>
