# Supplementary material for: The concluding chapter: recircumscription of Goodenia (Goodeniaceae) to include four allied genera with an updated infrageneric classification
Source: PhytoKeys. 2020 Jul 7;152:27–104. doi: 10.3897/phytokeys.152.49604 (PMC7360637; doi:10.3897/phytokeys.152.49604)
Supplement: XML Treatment for Goodenia subg. Monochila [file phytokeys.152.49604-treatment9.xml]

<!DOCTYPE tp:taxon-treatment
  PUBLIC "-//TaxonX//DTD Taxonomic Treatment Publishing DTD v0 20100105//EN" "tax-treatment-NSO.dtd">
<tp:taxon-treatment xmlns:tp="http://www.plazi.org/taxpub"><tp:treatment-meta><kwd-group><label>Taxon classification</label><kwd><named-content xmlns:xlink="http://www.w3.org/1999/xlink" content-type="kingdom">Plantae</named-content></kwd><kwd><named-content xmlns:xlink="http://www.w3.org/1999/xlink" content-type="order">Asterales</named-content></kwd><kwd><named-content xmlns:xlink="http://www.w3.org/1999/xlink" content-type="family">Goodeniaceae</named-content></kwd></kwd-group><mixed-citation publication-type="journal"><person-group><name><surname>Shepherd</surname><given-names>Kelly A.</given-names></name><name><surname>Lepschi</surname><given-names>Brendan J.</given-names></name><name><surname>Johnson</surname><given-names>Eden A.</given-names></name><name><surname>Gardner</surname><given-names>Andrew G.</given-names></name><name><surname>Sessa</surname><given-names>Emily B.</given-names></name><name><surname>Jabaily</surname><given-names>Rachel S.</given-names></name></person-group><article-title>The concluding chapter: recircumscription of <italic><tp:taxon-name><tp:taxon-name-part taxon-name-part-type="genus" reg="Goodenia">Goodenia</tp:taxon-name-part></tp:taxon-name></italic> (<tp:taxon-name><tp:taxon-name-part taxon-name-part-type="family">Goodeniaceae</tp:taxon-name-part></tp:taxon-name>) to include four allied genera with an updated infrageneric classification</article-title><source>PhytoKeys</source><day>07</day><month>7</month><year>2020</year><volume>152</volume><fpage>27</fpage><lpage>104</lpage><pub-id pub-id-type="doi">10.3897/phytokeys.152.49604</pub-id></mixed-citation></tp:treatment-meta><tp:nomenclature><tp:taxon-name><object-id xmlns:xlink="http://www.w3.org/1999/xlink" content-type="arpha" xlink:type="simple">3F16FFA2-8A6F-5A4F-B456-F8CC4D6B0B58</object-id>
              <tp:taxon-name-part taxon-name-part-type="genus" reg="Goodenia">Goodenia</tp:taxon-name-part>
              <tp:taxon-name-part taxon-name-part-type="infraspecific-rank">subg.</tp:taxon-name-part>
              <tp:taxon-name-part taxon-name-part-type="subgenus" reg="Monochila">Monochila</tp:taxon-name-part>
            </tp:taxon-name><tp:taxon-authority>(G.Don) Carolin, Fl. Australia 35: 330. 1992.</tp:taxon-authority><tp:nomenclature-citation-list><tp:nomenclature-citation><tp:taxon-name>
                  <tp:taxon-name-part taxon-name-part-type="genus" reg="Goodenia"/>
                  <tp:taxon-name-part taxon-name-part-type="section" reg="Monochila"/>
                </tp:taxon-name><comment>= <tp:taxon-name><tp:taxon-name-part taxon-name-part-type="genus" reg="Goodenia">Goodenia</tp:taxon-name-part> <tp:taxon-name-part taxon-name-part-type="infraspecific-rank">sect.</tp:taxon-name-part> <tp:taxon-name-part taxon-name-part-type="section" reg="Monochila">Monochila</tp:taxon-name-part></tp:taxon-name> G.Don, Gen. hist. 3: 725. 1834. </comment></tp:nomenclature-citation></tp:nomenclature-citation-list></tp:nomenclature><tp:treatment-sec sec-type="material" id="SECID0ELUOM"><title>Type.</title><p>(designated by Carolin in George (ed.), Fl. Australia 35: 330. 1992): <italic><tp:taxon-name><tp:taxon-name-part taxon-name-part-type="genus" reg="Goodenia">G.</tp:taxon-name-part> <tp:taxon-name-part taxon-name-part-type="species" reg="scapigera">scapigera</tp:taxon-name-part></tp:taxon-name></italic> R.Br.</p></tp:treatment-sec><tp:treatment-sec sec-type="description" id="SECID0E3UOM"><title>Description.</title><p><bold><italic>Shrubs, subshrubs</italic></bold> or <bold><italic>herbs</italic></bold>, erect or decumbent, sometimes with a basal stock. <bold><italic>Leaves</italic></bold> basal, cauline or both. <bold><italic>Flowers</italic></bold> in axillary dichasia or terminal thyrses, racemes or spikes; bracts leafy or bracteose; bracteoles present; pedicels may be articulate. <bold><italic>Corolla</italic></bold> bilabiate or fan-like, white (sometimes with purple spots at the base of the lobes), yellow, blue or blueish-purple or rarely pink to mauve; throat glaborous, sometimes with stiff hairs, with or without enations, with or without auricles; pouch inconspicuous or prominent to 1/2 ovary length. <bold><italic>Style</italic></bold> simple. <bold><italic>Ovary</italic></bold> with septum <italic>c.</italic> 2/3 locule length or 1 locular; ovules usually in 2-rows, rarely solitary. <bold><italic>Fruit</italic></bold> a capsule with 2 valves, persistent or deciduous, rarely indehiscent and nutlike. <bold><italic>Seeds</italic></bold> with or without a membranous or mucilaginous wing.</p></tp:treatment-sec><tp:treatment-sec sec-type="distribution" id="SECID0EBWOM"><title>Number of taxa and distribution.</title><p>The subgenus <tp:taxon-name><tp:taxon-name-part taxon-name-part-type="genus" reg="Goodenia"/><tp:taxon-name-part taxon-name-part-type="subgenus" reg="Monochila">Monochila</tp:taxon-name-part></tp:taxon-name> includes 58 species across six sections. Western Australia is a centre of diversity for this group with species from sect. <tp:taxon-name><tp:taxon-name-part taxon-name-part-type="genus" reg="Velleia"/><tp:taxon-name-part taxon-name-part-type="section" reg="Velleia">Velleia</tp:taxon-name-part></tp:taxon-name> also found in Eastern Australia and one species present in New Guinea.</p></tp:treatment-sec></tp:taxon-treatment>
