# Supplementary material for: The concluding chapter: recircumscription of Goodenia (Goodeniaceae) to include four allied genera with an updated infrageneric classification
Source: PhytoKeys. 2020 Jul 7;152:27–104. doi: 10.3897/phytokeys.152.49604 (PMC7360637; doi:10.3897/phytokeys.152.49604)
Supplement: XML Treatment for Goodenia subg. Monochila sect. Monochila [file phytokeys.152.49604-treatment10.xml]

<!DOCTYPE tp:taxon-treatment
  PUBLIC "-//TaxonX//DTD Taxonomic Treatment Publishing DTD v0 20100105//EN" "tax-treatment-NSO.dtd">
<tp:taxon-treatment xmlns:tp="http://www.plazi.org/taxpub"><tp:treatment-meta><kwd-group><label>Taxon classification</label><kwd><named-content xmlns:xlink="http://www.w3.org/1999/xlink" content-type="kingdom">Plantae</named-content></kwd><kwd><named-content xmlns:xlink="http://www.w3.org/1999/xlink" content-type="order">Asterales</named-content></kwd><kwd><named-content xmlns:xlink="http://www.w3.org/1999/xlink" content-type="family">Goodeniaceae</named-content></kwd></kwd-group><mixed-citation publication-type="journal"><person-group><name><surname>Shepherd</surname><given-names>Kelly A.</given-names></name><name><surname>Lepschi</surname><given-names>Brendan J.</given-names></name><name><surname>Johnson</surname><given-names>Eden A.</given-names></name><name><surname>Gardner</surname><given-names>Andrew G.</given-names></name><name><surname>Sessa</surname><given-names>Emily B.</given-names></name><name><surname>Jabaily</surname><given-names>Rachel S.</given-names></name></person-group><article-title>The concluding chapter: recircumscription of <italic><tp:taxon-name><tp:taxon-name-part taxon-name-part-type="genus" reg="Goodenia">Goodenia</tp:taxon-name-part></tp:taxon-name></italic> (<tp:taxon-name><tp:taxon-name-part taxon-name-part-type="family">Goodeniaceae</tp:taxon-name-part></tp:taxon-name>) to include four allied genera with an updated infrageneric classification</article-title><source>PhytoKeys</source><day>07</day><month>7</month><year>2020</year><volume>152</volume><fpage>27</fpage><lpage>104</lpage><pub-id pub-id-type="doi">10.3897/phytokeys.152.49604</pub-id></mixed-citation></tp:treatment-meta><tp:nomenclature><tp:taxon-name><object-id xmlns:xlink="http://www.w3.org/1999/xlink" content-type="arpha" xlink:type="simple">46B9DC76-BD08-578E-85C0-3B9C719FFF94</object-id>
              <tp:taxon-name-part taxon-name-part-type="genus" reg="Goodenia">Goodenia</tp:taxon-name-part>
              <tp:taxon-name-part taxon-name-part-type="infraspecific-rank">subg.</tp:taxon-name-part>
              <tp:taxon-name-part taxon-name-part-type="subgenus" reg="Monochila">Monochila</tp:taxon-name-part>
              <tp:taxon-name-part taxon-name-part-type="infraspecific-rank">sect.</tp:taxon-name-part>
              <tp:taxon-name-part taxon-name-part-type="section" reg="Monochila">Monochila</tp:taxon-name-part>
            </tp:taxon-name><tp:taxon-authority>G.Don, Gen. hist. 3: 725. 1834.</tp:taxon-authority></tp:nomenclature><tp:treatment-sec sec-type="description" id="SECID0EGYOM"><title>Description.</title><p><bold><italic>Shrubs, subshrubs</italic></bold> or <bold><italic>herbs</italic></bold>. <bold><italic>Leaves</italic></bold> basal, cauline or both. <bold><italic>Flowers</italic></bold> in thyrses or spikes; usually with bracteose bracts; bracteoles present. <bold><italic>Sepals</italic></bold> equal. <bold><italic>Corolla</italic></bold> fan-like, white with brown or purple spots at the base of each lobe or pink with a bright yellow throat, with stiff hairs in throat, enations absent, without auricles; pouch inconspicuous, to 1/2 ovary length. <bold><italic>Ovary</italic></bold> 2-locular with ovules solitary or to 40, usually in 2-rows in each locule. <bold><italic>Fruit</italic></bold> either a capsule with valves bifid or indehiscent and nutlike. <bold><italic>Seeds</italic></bold> to c.1 mm, wing &lt; 0.5 mm and mucilaginous or obsolete.</p></tp:treatment-sec><tp:treatment-sec sec-type="distribution" id="SECID0EJZOM"><title>Number of taxa and distribution.</title><p>A Western Australian section of 10 species.</p></tp:treatment-sec></tp:taxon-treatment>
