# Supplementary material for: The concluding chapter: recircumscription of Goodenia (Goodeniaceae) to include four allied genera with an updated infrageneric classification
Source: PhytoKeys. 2020 Jul 7;152:27–104. doi: 10.3897/phytokeys.152.49604 (PMC7360637; doi:10.3897/phytokeys.152.49604)
Supplement: XML Treatment for Goodenia subg. Monochila [file phytokeys.152.49604-treatment11.xml]

<!DOCTYPE tp:taxon-treatment
  PUBLIC "-//TaxonX//DTD Taxonomic Treatment Publishing DTD v0 20100105//EN" "tax-treatment-NSO.dtd">
<tp:taxon-treatment xmlns:tp="http://www.plazi.org/taxpub"><tp:treatment-meta><kwd-group><label>Taxon classification</label><kwd><named-content xmlns:xlink="http://www.w3.org/1999/xlink" content-type="kingdom">Plantae</named-content></kwd><kwd><named-content xmlns:xlink="http://www.w3.org/1999/xlink" content-type="order">Asterales</named-content></kwd><kwd><named-content xmlns:xlink="http://www.w3.org/1999/xlink" content-type="family">Goodeniaceae</named-content></kwd></kwd-group><mixed-citation publication-type="journal"><person-group><name><surname>Shepherd</surname><given-names>Kelly A.</given-names></name><name><surname>Lepschi</surname><given-names>Brendan J.</given-names></name><name><surname>Johnson</surname><given-names>Eden A.</given-names></name><name><surname>Gardner</surname><given-names>Andrew G.</given-names></name><name><surname>Sessa</surname><given-names>Emily B.</given-names></name><name><surname>Jabaily</surname><given-names>Rachel S.</given-names></name></person-group><article-title>The concluding chapter: recircumscription of <italic><tp:taxon-name><tp:taxon-name-part taxon-name-part-type="genus" reg="Goodenia">Goodenia</tp:taxon-name-part></tp:taxon-name></italic> (<tp:taxon-name><tp:taxon-name-part taxon-name-part-type="family">Goodeniaceae</tp:taxon-name-part></tp:taxon-name>) to include four allied genera with an updated infrageneric classification</article-title><source>PhytoKeys</source><day>07</day><month>7</month><year>2020</year><volume>152</volume><fpage>27</fpage><lpage>104</lpage><pub-id pub-id-type="doi">10.3897/phytokeys.152.49604</pub-id></mixed-citation></tp:treatment-meta><tp:nomenclature><tp:taxon-name><object-id xmlns:xlink="http://www.w3.org/1999/xlink" content-type="arpha" xlink:type="simple">174DA39E-C177-5F70-83E7-599D102081A3</object-id>
              <tp:taxon-name-part taxon-name-part-type="genus" reg="Goodenia">Goodenia</tp:taxon-name-part>
              <tp:taxon-name-part taxon-name-part-type="infraspecific-rank">subg.</tp:taxon-name-part>
              <tp:taxon-name-part taxon-name-part-type="subgenus" reg="Monochila">Monochila</tp:taxon-name-part>
            </tp:taxon-name><tp:taxon-authority>sect. Monochila subsect. Monochila</tp:taxon-authority><tp:nomenclature-citation-list><tp:nomenclature-citation><tp:taxon-name>
                  <tp:taxon-name-part taxon-name-part-type="genus" reg="Stekhovia"/>
                </tp:taxon-name><comment>= <tp:taxon-name><tp:taxon-name-part taxon-name-part-type="genus" reg="Stekhovia">Stekhovia</tp:taxon-name-part></tp:taxon-name> de Vriese, Natuurk. Verh. Holl. Maatsch. Wetensch. Haarlem ser. 2, 10: 166. 1854. – Type: <tp:taxon-name><tp:taxon-name-part taxon-name-part-type="genus" reg="Scaevola">S.</tp:taxon-name-part> <tp:taxon-name-part taxon-name-part-type="species" reg="scapigera">scapigera</tp:taxon-name-part></tp:taxon-name> (R.Br.) de Vriese ≡ <tp:taxon-name><tp:taxon-name-part taxon-name-part-type="genus" reg="Goodenia">Goodenia</tp:taxon-name-part> <tp:taxon-name-part taxon-name-part-type="species" reg="scapigera">scapigera</tp:taxon-name-part></tp:taxon-name> R.Br. </comment></tp:nomenclature-citation></tp:nomenclature-citation-list></tp:nomenclature><tp:treatment-sec sec-type="description" id="SECID0E62OM"><title>Description.</title><p><bold><italic>Style</italic></bold> with simple white hairs. <bold><italic>Ovary</italic></bold> with 12–40 ovules. <bold><italic>Fruit</italic></bold> a cylindrical to ovoid capsule.</p></tp:treatment-sec><tp:treatment-sec sec-type="distribution" id="SECID0EQ3OM"><title>Number of taxa and distribution.</title><p>A subsection of six species endemic to south-west Western Australia.</p></tp:treatment-sec><tp:treatment-sec sec-type="Included species" id="SECID0EV3OM"><title>Included species.</title><p><italic><tp:taxon-name><tp:taxon-name-part taxon-name-part-type="genus" reg="Goodenia">G.</tp:taxon-name-part> <tp:taxon-name-part taxon-name-part-type="species" reg="decursiva">decursiva</tp:taxon-name-part></tp:taxon-name></italic> W.Fitzg., <italic><tp:taxon-name><tp:taxon-name-part taxon-name-part-type="genus" reg="Goodenia">G.</tp:taxon-name-part> <tp:taxon-name-part taxon-name-part-type="species" reg="elderi">elderi</tp:taxon-name-part></tp:taxon-name></italic> F.Muell. &amp; Tate, <italic><tp:taxon-name><tp:taxon-name-part taxon-name-part-type="genus" reg="Goodenia">G.</tp:taxon-name-part> <tp:taxon-name-part taxon-name-part-type="species" reg="pinifolia">pinifolia</tp:taxon-name-part></tp:taxon-name></italic> de Vriese, <italic><tp:taxon-name><tp:taxon-name-part taxon-name-part-type="genus" reg="Goodenia">G.</tp:taxon-name-part> <tp:taxon-name-part taxon-name-part-type="species" reg="scapigera">scapigera</tp:taxon-name-part></tp:taxon-name></italic> R.Br., <tp:taxon-name><tp:taxon-name-part taxon-name-part-type="genus" reg="Goodenia">G.</tp:taxon-name-part> <tp:taxon-name-part taxon-name-part-type="species" reg="scapigera">scapigera</tp:taxon-name-part> <tp:taxon-name-part taxon-name-part-type="infraspecific-rank">subsp.</tp:taxon-name-part> <tp:taxon-name-part taxon-name-part-type="subspecies" reg="graniticola">graniticola</tp:taxon-name-part></tp:taxon-name> L.W.Sage, <tp:taxon-name><tp:taxon-name-part taxon-name-part-type="genus" reg="Goodenia">G.</tp:taxon-name-part> <tp:taxon-name-part taxon-name-part-type="species" reg="scapigera">scapigera</tp:taxon-name-part> <tp:taxon-name-part taxon-name-part-type="authority">R.Br.</tp:taxon-name-part> <tp:taxon-name-part taxon-name-part-type="infraspecific-rank">subsp.</tp:taxon-name-part> <tp:taxon-name-part taxon-name-part-type="subspecies" reg="scapigera">scapigera</tp:taxon-name-part></tp:taxon-name>, <italic><tp:taxon-name><tp:taxon-name-part taxon-name-part-type="genus" reg="Goodenia">G.</tp:taxon-name-part> <tp:taxon-name-part taxon-name-part-type="species" reg="sericostachya">sericostachya</tp:taxon-name-part></tp:taxon-name></italic> C.A.Gardner, <italic><tp:taxon-name><tp:taxon-name-part taxon-name-part-type="genus" reg="Goodenia">G.</tp:taxon-name-part> <tp:taxon-name-part taxon-name-part-type="species" reg="watsonii">watsonii</tp:taxon-name-part></tp:taxon-name></italic> F.Muell. &amp; Tate, <tp:taxon-name><tp:taxon-name-part taxon-name-part-type="genus" reg="Goodenia">G.</tp:taxon-name-part> <tp:taxon-name-part taxon-name-part-type="species" reg="watsonii">watsonii</tp:taxon-name-part> <tp:taxon-name-part taxon-name-part-type="infraspecific-rank">subsp.</tp:taxon-name-part> <tp:taxon-name-part taxon-name-part-type="subspecies" reg="glandulosa">glandulosa</tp:taxon-name-part></tp:taxon-name> Carolin, <tp:taxon-name><tp:taxon-name-part taxon-name-part-type="genus" reg="Goodenia">G.</tp:taxon-name-part> <tp:taxon-name-part taxon-name-part-type="species" reg="watsonii">watsonii</tp:taxon-name-part> <tp:taxon-name-part taxon-name-part-type="authority">F.Muell. &amp; Tate</tp:taxon-name-part> <tp:taxon-name-part taxon-name-part-type="infraspecific-rank">subsp.</tp:taxon-name-part> <tp:taxon-name-part taxon-name-part-type="subspecies" reg="watsonia">watsonia</tp:taxon-name-part></tp:taxon-name>.</p></tp:treatment-sec></tp:taxon-treatment>
