# Supplementary material for: The concluding chapter: recircumscription of Goodenia (Goodeniaceae) to include four allied genera with an updated infrageneric classification
Source: PhytoKeys. 2020 Jul 7;152:27–104. doi: 10.3897/phytokeys.152.49604 (PMC7360637; doi:10.3897/phytokeys.152.49604)
Supplement: XML Treatment for Goodenia subg. Monochila sect. Coeruleae [file phytokeys.152.49604-treatment14.xml]

<!DOCTYPE tp:taxon-treatment
  PUBLIC "-//TaxonX//DTD Taxonomic Treatment Publishing DTD v0 20100105//EN" "tax-treatment-NSO.dtd">
<tp:taxon-treatment xmlns:tp="http://www.plazi.org/taxpub"><tp:treatment-meta><kwd-group><label>Taxon classification</label><kwd><named-content xmlns:xlink="http://www.w3.org/1999/xlink" content-type="kingdom">Plantae</named-content></kwd><kwd><named-content xmlns:xlink="http://www.w3.org/1999/xlink" content-type="order">Asterales</named-content></kwd><kwd><named-content xmlns:xlink="http://www.w3.org/1999/xlink" content-type="family">Goodeniaceae</named-content></kwd></kwd-group><mixed-citation publication-type="journal"><person-group><name><surname>Shepherd</surname><given-names>Kelly A.</given-names></name><name><surname>Lepschi</surname><given-names>Brendan J.</given-names></name><name><surname>Johnson</surname><given-names>Eden A.</given-names></name><name><surname>Gardner</surname><given-names>Andrew G.</given-names></name><name><surname>Sessa</surname><given-names>Emily B.</given-names></name><name><surname>Jabaily</surname><given-names>Rachel S.</given-names></name></person-group><article-title>The concluding chapter: recircumscription of <italic><tp:taxon-name><tp:taxon-name-part taxon-name-part-type="genus" reg="Goodenia">Goodenia</tp:taxon-name-part></tp:taxon-name></italic> (<tp:taxon-name><tp:taxon-name-part taxon-name-part-type="family">Goodeniaceae</tp:taxon-name-part></tp:taxon-name>) to include four allied genera with an updated infrageneric classification</article-title><source>PhytoKeys</source><day>07</day><month>7</month><year>2020</year><volume>152</volume><fpage>27</fpage><lpage>104</lpage><pub-id pub-id-type="doi">10.3897/phytokeys.152.49604</pub-id></mixed-citation></tp:treatment-meta><tp:nomenclature><tp:taxon-name><object-id xmlns:xlink="http://www.w3.org/1999/xlink" content-type="arpha" xlink:type="simple">EB1A037B-6080-5506-B2DD-C08E585980F0</object-id>
              <tp:taxon-name-part taxon-name-part-type="genus" reg="Goodenia">Goodenia</tp:taxon-name-part>
              <tp:taxon-name-part taxon-name-part-type="infraspecific-rank">subg.</tp:taxon-name-part>
              <tp:taxon-name-part taxon-name-part-type="subgenus" reg="Monochila">Monochila</tp:taxon-name-part>
              <tp:taxon-name-part taxon-name-part-type="infraspecific-rank">sect.</tp:taxon-name-part>
              <tp:taxon-name-part taxon-name-part-type="section" reg="Coeruleae">Coeruleae</tp:taxon-name-part>
            </tp:taxon-name><tp:taxon-authority>(Benth.) Carolin in A.S.George (ed.), Fl. Australia 35: 330. 1992 (as ‘Caeruleae’)</tp:taxon-authority><tp:nomenclature-citation-list><tp:nomenclature-citation><tp:taxon-name>
                  <tp:taxon-name-part taxon-name-part-type="genus" reg="Goodenia"/>
                  <tp:taxon-name-part taxon-name-part-type="subgenus" reg="Goodenia"/>
                  <tp:taxon-name-part taxon-name-part-type="series" reg="Coeruleae"/>
                </tp:taxon-name><comment>≡ <tp:taxon-name><tp:taxon-name-part taxon-name-part-type="genus" reg="Goodenia">Goodenia</tp:taxon-name-part> <tp:taxon-name-part taxon-name-part-type="infraspecific-rank">subg.</tp:taxon-name-part> <tp:taxon-name-part taxon-name-part-type="subgenus" reg="Goodenia">Goodenia</tp:taxon-name-part> <tp:taxon-name-part taxon-name-part-type="infraspecific-rank">ser.</tp:taxon-name-part> <tp:taxon-name-part taxon-name-part-type="series" reg="Coeruleae">Coeruleae</tp:taxon-name-part></tp:taxon-name> Benth., Fl. Austral. 4: 53, 65. 1868 (as ‘<tp:taxon-name><tp:taxon-name-part taxon-name-part-type="genus" reg="Caeruleae">Caeruleae</tp:taxon-name-part></tp:taxon-name>’) ≡ <tp:taxon-name><tp:taxon-name-part taxon-name-part-type="genus" reg="Goodenia">Goodenia</tp:taxon-name-part> <tp:taxon-name-part taxon-name-part-type="infraspecific-rank">subg.</tp:taxon-name-part> <tp:taxon-name-part taxon-name-part-type="subgenus" reg="Goodenia">Goodenia</tp:taxon-name-part> <tp:taxon-name-part taxon-name-part-type="infraspecific-rank">subsect.</tp:taxon-name-part> <tp:taxon-name-part taxon-name-part-type="subsection" reg="Coeruleae">Coeruleae</tp:taxon-name-part></tp:taxon-name> (Benth.) Carolin, Fl. Australia 35: 330. 1992 (as ‘<tp:taxon-name><tp:taxon-name-part taxon-name-part-type="genus" reg="Caeruleae">Caeruleae</tp:taxon-name-part></tp:taxon-name>’) – Type (designated by Carolin in George (ed.), Fl. Australia 35: 330. 1992): <tp:taxon-name><tp:taxon-name-part taxon-name-part-type="genus" reg="Goodenia">G.</tp:taxon-name-part> <tp:taxon-name-part taxon-name-part-type="species" reg="coerulea">coerulea</tp:taxon-name-part></tp:taxon-name> R.Br. </comment></tp:nomenclature-citation></tp:nomenclature-citation-list></tp:nomenclature><tp:treatment-sec sec-type="description" id="SECID0E6TPM"><title>Description.</title><p><bold><italic>Herbs</italic></bold> with basal stock. <bold><italic>Leaves</italic></bold> basal or cauline. <bold><italic>Flowers</italic></bold> in racemes arising from axils of basal leaves with bracteose or leafy bracts; bracteoles present. <bold><italic>Sepals</italic></bold> equal. <bold><italic>Corolla</italic></bold> bilabiate; blue usually with a yellow or whitish throat, usually with hairs in the throat, enations present or absent; scarcely auriculate; pouch present or absent. <bold><italic>Ovary</italic></bold> 2-locular with 20–40 ovules in two rows in each locule. <bold><italic>Fruit</italic></bold> a capsule, valves entire or bifid. <bold><italic>Seeds</italic></bold> &gt; 1.5 mm wide, wing &gt; 0.1 mm wide dry, hyaline or obsolete.</p></tp:treatment-sec><tp:treatment-sec sec-type="distribution" id="SECID0E6UPM"><title>Number of taxa and distribution.</title><p>A section of 11 species from south-west Western Australia.</p></tp:treatment-sec><tp:treatment-sec sec-type="Included species" id="SECID0EEVPM"><title>Included species.</title><p><italic><tp:taxon-name><tp:taxon-name-part taxon-name-part-type="genus" reg="Goodenia">G.</tp:taxon-name-part> <tp:taxon-name-part taxon-name-part-type="species" reg="coerulea">coerulea</tp:taxon-name-part></tp:taxon-name></italic> R.Br., <italic><tp:taxon-name><tp:taxon-name-part taxon-name-part-type="genus" reg="Goodenia">G.</tp:taxon-name-part> <tp:taxon-name-part taxon-name-part-type="species" reg="eatoniana">eatoniana</tp:taxon-name-part></tp:taxon-name></italic> F.Muell., <italic><tp:taxon-name><tp:taxon-name-part taxon-name-part-type="genus" reg="Goodenia">G.</tp:taxon-name-part> <tp:taxon-name-part taxon-name-part-type="species" reg="glareicola">glareicola</tp:taxon-name-part></tp:taxon-name></italic> Carolin, <italic><tp:taxon-name><tp:taxon-name-part taxon-name-part-type="genus" reg="Goodenia">G.</tp:taxon-name-part> <tp:taxon-name-part taxon-name-part-type="species" reg="hassallii">hassallii</tp:taxon-name-part></tp:taxon-name></italic> F.Muell., <italic><tp:taxon-name><tp:taxon-name-part taxon-name-part-type="genus" reg="Goodenia">G.</tp:taxon-name-part> <tp:taxon-name-part taxon-name-part-type="species" reg="incana">incana</tp:taxon-name-part></tp:taxon-name></italic> R.Br., <italic><tp:taxon-name><tp:taxon-name-part taxon-name-part-type="genus" reg="Goodenia">G.</tp:taxon-name-part> <tp:taxon-name-part taxon-name-part-type="species" reg="katabudjar">katabudjar</tp:taxon-name-part></tp:taxon-name></italic> Cranfield &amp; L.W.Sage, <italic><tp:taxon-name><tp:taxon-name-part taxon-name-part-type="genus" reg="Goodenia">G.</tp:taxon-name-part> <tp:taxon-name-part taxon-name-part-type="species" reg="lancifolia">lancifolia</tp:taxon-name-part></tp:taxon-name></italic> L.W.Sage &amp; Cranfield, <italic><tp:taxon-name><tp:taxon-name-part taxon-name-part-type="genus" reg="Goodenia">G.</tp:taxon-name-part> <tp:taxon-name-part taxon-name-part-type="species" reg="leptoclada">leptoclada</tp:taxon-name-part></tp:taxon-name></italic> Benth., <italic><tp:taxon-name><tp:taxon-name-part taxon-name-part-type="genus" reg="Goodenia">G.</tp:taxon-name-part> <tp:taxon-name-part taxon-name-part-type="species" reg="perryi">perryi</tp:taxon-name-part></tp:taxon-name></italic> C.A.Gardner ex Carolin, <italic><tp:taxon-name><tp:taxon-name-part taxon-name-part-type="genus" reg="Goodenia">G.</tp:taxon-name-part> <tp:taxon-name-part taxon-name-part-type="species" reg="pterigosperma">pterigosperma</tp:taxon-name-part></tp:taxon-name></italic> R.Br., <italic><tp:taxon-name><tp:taxon-name-part taxon-name-part-type="genus" reg="Goodenia">G.</tp:taxon-name-part> <tp:taxon-name-part taxon-name-part-type="species" reg="trichophylla">trichophylla</tp:taxon-name-part></tp:taxon-name></italic> de Vriese ex Benth.</p></tp:treatment-sec></tp:taxon-treatment>
