# Supplementary material for: The concluding chapter: recircumscription of Goodenia (Goodeniaceae) to include four allied genera with an updated infrageneric classification
Source: PhytoKeys. 2020 Jul 7;152:27–104. doi: 10.3897/phytokeys.152.49604 (PMC7360637; doi:10.3897/phytokeys.152.49604)
Supplement: XML Treatment for Goodenia subg. Monochila sect. Tetrathylax [file phytokeys.152.49604-treatment15.xml]

<!DOCTYPE tp:taxon-treatment
  PUBLIC "-//TaxonX//DTD Taxonomic Treatment Publishing DTD v0 20100105//EN" "tax-treatment-NSO.dtd">
<tp:taxon-treatment xmlns:tp="http://www.plazi.org/taxpub"><tp:treatment-meta><kwd-group><label>Taxon classification</label><kwd><named-content xmlns:xlink="http://www.w3.org/1999/xlink" content-type="kingdom">Plantae</named-content></kwd><kwd><named-content xmlns:xlink="http://www.w3.org/1999/xlink" content-type="order">Asterales</named-content></kwd><kwd><named-content xmlns:xlink="http://www.w3.org/1999/xlink" content-type="family">Goodeniaceae</named-content></kwd></kwd-group><mixed-citation publication-type="journal"><person-group><name><surname>Shepherd</surname><given-names>Kelly A.</given-names></name><name><surname>Lepschi</surname><given-names>Brendan J.</given-names></name><name><surname>Johnson</surname><given-names>Eden A.</given-names></name><name><surname>Gardner</surname><given-names>Andrew G.</given-names></name><name><surname>Sessa</surname><given-names>Emily B.</given-names></name><name><surname>Jabaily</surname><given-names>Rachel S.</given-names></name></person-group><article-title>The concluding chapter: recircumscription of <italic><tp:taxon-name><tp:taxon-name-part taxon-name-part-type="genus" reg="Goodenia">Goodenia</tp:taxon-name-part></tp:taxon-name></italic> (<tp:taxon-name><tp:taxon-name-part taxon-name-part-type="family">Goodeniaceae</tp:taxon-name-part></tp:taxon-name>) to include four allied genera with an updated infrageneric classification</article-title><source>PhytoKeys</source><day>07</day><month>7</month><year>2020</year><volume>152</volume><fpage>27</fpage><lpage>104</lpage><pub-id pub-id-type="doi">10.3897/phytokeys.152.49604</pub-id></mixed-citation></tp:treatment-meta><tp:nomenclature><tp:taxon-name><object-id xmlns:xlink="http://www.w3.org/1999/xlink" content-type="arpha" xlink:type="simple">B1CA7B52-078B-53C1-85DE-09F64425515A</object-id>
              <tp:taxon-name-part taxon-name-part-type="genus" reg="Goodenia">Goodenia</tp:taxon-name-part>
              <tp:taxon-name-part taxon-name-part-type="infraspecific-rank">subg.</tp:taxon-name-part>
              <tp:taxon-name-part taxon-name-part-type="subgenus" reg="Monochila">Monochila</tp:taxon-name-part>
              <tp:taxon-name-part taxon-name-part-type="infraspecific-rank">sect.</tp:taxon-name-part>
              <tp:taxon-name-part taxon-name-part-type="section" reg="Tetrathylax">Tetrathylax</tp:taxon-name-part>
            </tp:taxon-name><tp:taxon-authority>G.Don, Gen. hist. 3: 725. 1834</tp:taxon-authority><tp:nomenclature-citation-list><tp:nomenclature-citation><tp:taxon-name>
                  <tp:taxon-name-part taxon-name-part-type="genus" reg="Tetrathylax"/>
                </tp:taxon-name><comment>≡ <tp:taxon-name><tp:taxon-name-part taxon-name-part-type="genus" reg="Tetrathylax">Tetrathylax</tp:taxon-name-part></tp:taxon-name> (G.Don) de Vriese, Natuurk. Verh. Holl. Maatsch. Wetensch. Haarlem ser. 2, 10: 164. 1854 (as ‘<tp:taxon-name><tp:taxon-name-part taxon-name-part-type="genus" reg="Tetraphylax">Tetraphylax</tp:taxon-name-part></tp:taxon-name>’) – Type: <tp:taxon-name><tp:taxon-name-part taxon-name-part-type="genus" reg="Tetrathylax">T.</tp:taxon-name-part> <tp:taxon-name-part taxon-name-part-type="species" reg="quadrilocularis">quadrilocularis</tp:taxon-name-part></tp:taxon-name> (R.Br.) Vriese ≡ <tp:taxon-name><tp:taxon-name-part taxon-name-part-type="genus" reg="Goodenia">Goodenia</tp:taxon-name-part> <tp:taxon-name-part taxon-name-part-type="species" reg="quadrilocularis">quadrilocularis</tp:taxon-name-part></tp:taxon-name> R.Br. </comment></tp:nomenclature-citation><tp:nomenclature-citation><tp:taxon-name>
                  <tp:taxon-name-part taxon-name-part-type="genus" reg="Goodenia"/>
                  <tp:taxon-name-part taxon-name-part-type="section" reg="Goodenia"/>
                  <tp:taxon-name-part taxon-name-part-type="series" reg="Racemosae"/>
                </tp:taxon-name><comment>= <tp:taxon-name><tp:taxon-name-part taxon-name-part-type="genus" reg="Goodenia">Goodenia</tp:taxon-name-part> <tp:taxon-name-part taxon-name-part-type="infraspecific-rank">sect.</tp:taxon-name-part> <tp:taxon-name-part taxon-name-part-type="section" reg="Goodenia">Goodenia</tp:taxon-name-part> <tp:taxon-name-part taxon-name-part-type="infraspecific-rank">ser.</tp:taxon-name-part> <tp:taxon-name-part taxon-name-part-type="series" reg="Racemosae">Racemosae</tp:taxon-name-part></tp:taxon-name> Benth., Fl. Austral. 4: 51, 57 (1868) – Type (designated by Carolin in George (ed.), Fl. Australia 35: 331. 1992): <tp:taxon-name><tp:taxon-name-part taxon-name-part-type="genus" reg="Goodenia">G.</tp:taxon-name-part> <tp:taxon-name-part taxon-name-part-type="species" reg="decurrens">decurrens</tp:taxon-name-part></tp:taxon-name> R.Br. </comment></tp:nomenclature-citation></tp:nomenclature-citation-list></tp:nomenclature><tp:treatment-sec sec-type="description" id="SECID0EV3PM"><title>Description.</title><p><bold><italic>Subshrubs</italic></bold> or <bold><italic>herbs</italic></bold>. <bold><italic>Leaves</italic></bold> basal or if cauline usually narrower and smaller. <bold><italic>Flowers</italic></bold> in thyrse-like panicles, racemes or spikes with bracteose bracts; bracteoles present. <bold><italic>Sepals</italic></bold> equal. <bold><italic>Corolla</italic></bold> bilabiate, yellow, lemon or rarely orange, hairs in throat, enations present; scarcely auriculate to auriculate. <bold><italic>Ovary</italic></bold> 2-locular with 15–65 ovules in two rows in each locule. <bold><italic>Fruit</italic></bold> a capsule, valves usually <underline>+</underline> bifid or rarely entire. <bold><italic>Seeds</italic></bold> 1–1.8 mm long, wing c. 0.1 mm wide and mucilaginous or with a rim.</p></tp:treatment-sec><tp:treatment-sec sec-type="distribution" id="SECID0E14PM"><title>Number of taxa and distribution.</title><p>A section of nine species present in coastal and highland areas including the Blue Mountains in eastern Australia and <italic><tp:taxon-name><tp:taxon-name-part taxon-name-part-type="genus" reg="Goodenia">G.</tp:taxon-name-part> <tp:taxon-name-part taxon-name-part-type="species" reg="quadrilocularis">quadrilocularis</tp:taxon-name-part></tp:taxon-name></italic> from near Cape le Grand in south-west Western Australia.</p></tp:treatment-sec><tp:treatment-sec sec-type="Included species" id="SECID0EL5PM"><title>Included species.</title><p><italic><tp:taxon-name><tp:taxon-name-part taxon-name-part-type="genus" reg="Goodenia">G.</tp:taxon-name-part> <tp:taxon-name-part taxon-name-part-type="species" reg="bellidifolia">bellidifolia</tp:taxon-name-part></tp:taxon-name></italic> Sm., <tp:taxon-name><tp:taxon-name-part taxon-name-part-type="genus" reg="Goodenia">G.</tp:taxon-name-part> <tp:taxon-name-part taxon-name-part-type="species" reg="bellidifolia">bellidifolia</tp:taxon-name-part> <tp:taxon-name-part taxon-name-part-type="infraspecific-rank">subsp.</tp:taxon-name-part> <tp:taxon-name-part taxon-name-part-type="subspecies" reg="argentea">argentea</tp:taxon-name-part></tp:taxon-name> Carolin, <tp:taxon-name><tp:taxon-name-part taxon-name-part-type="genus" reg="Goodenia">G.</tp:taxon-name-part> <tp:taxon-name-part taxon-name-part-type="species" reg="bellidifolia">bellidifolia</tp:taxon-name-part> <tp:taxon-name-part taxon-name-part-type="authority">Sm.</tp:taxon-name-part> <tp:taxon-name-part taxon-name-part-type="infraspecific-rank">subsp.</tp:taxon-name-part> <tp:taxon-name-part taxon-name-part-type="subspecies" reg="bellidifolia">bellidifolia</tp:taxon-name-part></tp:taxon-name>, <italic><tp:taxon-name><tp:taxon-name-part taxon-name-part-type="genus" reg="Goodenia">G.</tp:taxon-name-part> <tp:taxon-name-part taxon-name-part-type="species" reg="decurrens">decurrens</tp:taxon-name-part></tp:taxon-name></italic> R.Br., <italic><tp:taxon-name><tp:taxon-name-part taxon-name-part-type="genus" reg="Goodenia">G.</tp:taxon-name-part> <tp:taxon-name-part taxon-name-part-type="species" reg="dimorpha">dimorpha</tp:taxon-name-part></tp:taxon-name></italic> Maiden &amp; Betche, <tp:taxon-name><tp:taxon-name-part taxon-name-part-type="genus" reg="Goodenia">G.</tp:taxon-name-part> <tp:taxon-name-part taxon-name-part-type="species" reg="dimorpha">dimorpha</tp:taxon-name-part> <tp:taxon-name-part taxon-name-part-type="infraspecific-rank">var.</tp:taxon-name-part> <tp:taxon-name-part taxon-name-part-type="variety" reg="angustifolia">angustifolia</tp:taxon-name-part></tp:taxon-name> Maiden &amp; Betche, <tp:taxon-name><tp:taxon-name-part taxon-name-part-type="genus" reg="Goodenia">G.</tp:taxon-name-part> <tp:taxon-name-part taxon-name-part-type="species" reg="dimorpha">dimorpha</tp:taxon-name-part> <tp:taxon-name-part taxon-name-part-type="authority">Maiden &amp; Betche</tp:taxon-name-part> <tp:taxon-name-part taxon-name-part-type="infraspecific-rank">var.</tp:taxon-name-part> <tp:taxon-name-part taxon-name-part-type="variety" reg="dimorpha">dimorpha</tp:taxon-name-part></tp:taxon-name>, <italic><tp:taxon-name><tp:taxon-name-part taxon-name-part-type="genus" reg="Goodenia">G.</tp:taxon-name-part> <tp:taxon-name-part taxon-name-part-type="species" reg="glomerata">glomerata</tp:taxon-name-part></tp:taxon-name></italic> Maiden &amp; Betche, <italic><tp:taxon-name><tp:taxon-name-part taxon-name-part-type="genus" reg="Goodenia">G.</tp:taxon-name-part> <tp:taxon-name-part taxon-name-part-type="species" reg="lineata">lineata</tp:taxon-name-part></tp:taxon-name></italic> J.H.Willis, <italic><tp:taxon-name><tp:taxon-name-part taxon-name-part-type="genus" reg="Goodenia">G.</tp:taxon-name-part> <tp:taxon-name-part taxon-name-part-type="species" reg="quadrilocularis">quadrilocularis</tp:taxon-name-part></tp:taxon-name></italic> R.Br., <italic><tp:taxon-name><tp:taxon-name-part taxon-name-part-type="genus" reg="Goodenia">G.</tp:taxon-name-part> <tp:taxon-name-part taxon-name-part-type="species" reg="racemosa">racemosa</tp:taxon-name-part></tp:taxon-name></italic> F.Muell., <tp:taxon-name><tp:taxon-name-part taxon-name-part-type="genus" reg="Goodenia">G.</tp:taxon-name-part> <tp:taxon-name-part taxon-name-part-type="species" reg="racemosa">racemosa</tp:taxon-name-part> <tp:taxon-name-part taxon-name-part-type="infraspecific-rank">var.</tp:taxon-name-part> <tp:taxon-name-part taxon-name-part-type="variety" reg="latifolia">latifolia</tp:taxon-name-part></tp:taxon-name> Carolin, <tp:taxon-name><tp:taxon-name-part taxon-name-part-type="genus" reg="Goodenia">G.</tp:taxon-name-part> <tp:taxon-name-part taxon-name-part-type="species" reg="racemosa">racemosa</tp:taxon-name-part> <tp:taxon-name-part taxon-name-part-type="authority">F.Muell.</tp:taxon-name-part> <tp:taxon-name-part taxon-name-part-type="infraspecific-rank">var.</tp:taxon-name-part> <tp:taxon-name-part taxon-name-part-type="variety" reg="racemosa">racemosa</tp:taxon-name-part></tp:taxon-name>, <italic><tp:taxon-name><tp:taxon-name-part taxon-name-part-type="genus" reg="Goodenia">G.</tp:taxon-name-part> <tp:taxon-name-part taxon-name-part-type="species" reg="rostrivalvis">rostrivalvis</tp:taxon-name-part></tp:taxon-name></italic> Domin, <italic><tp:taxon-name><tp:taxon-name-part taxon-name-part-type="genus" reg="Goodenia">G.</tp:taxon-name-part> <tp:taxon-name-part taxon-name-part-type="species" reg="stelligera">stelligera</tp:taxon-name-part></tp:taxon-name></italic> R.Br.</p></tp:treatment-sec><tp:treatment-sec sec-type="notes" id="SECID0EEFAO"><title>Note.</title><p><xref ref-type="bibr" rid="B33">Don (1834)</xref> recognised the section <tp:taxon-name><tp:taxon-name-part taxon-name-part-type="genus" reg="Goodenia"/><tp:taxon-name-part taxon-name-part-type="section" reg="Tetrathylax">Tetrathylax</tp:taxon-name-part></tp:taxon-name> (meaning four – pouch) to include <italic><tp:taxon-name><tp:taxon-name-part taxon-name-part-type="genus" reg="Goodenia">G.</tp:taxon-name-part> <tp:taxon-name-part taxon-name-part-type="species" reg="quadrilocularis">quadrilocularis</tp:taxon-name-part></tp:taxon-name></italic>. The name was formed providing the Greek and Latin translations for <italic>tetras</italic> (four-fold) and <italic>thylax</italic> (a cell) in recognition of the 4-celled condition of the capsule. de Vriese treated the section at generic rank with the incorrect spelling ‘<italic><tp:taxon-name><tp:taxon-name-part taxon-name-part-type="genus" reg="Tetraphylax">Tetraphylax</tp:taxon-name-part></tp:taxon-name></italic>’, which was followed by subsequent authors until corrected by <xref ref-type="bibr" rid="B21">Carolin (1992e)</xref>.</p></tp:treatment-sec><ref-list><ref id="B33"><mixed-citation xmlns:xlink="http://www.w3.org/1999/xlink" xlink:type="simple"><person-group><name name-style="western"><surname>Don</surname><given-names>G</given-names></name></person-group> (<year>1834</year>) A General History of Dichlamydeous Plants. 3: 725. JG, F Rivington, London.</mixed-citation></ref><ref id="B21"><mixed-citation xmlns:xlink="http://www.w3.org/1999/xlink" xlink:type="simple"><person-group><name name-style="western"><surname>Carolin</surname><given-names>RC</given-names></name></person-group> (<year>1992e</year>) <article-title><italic><tp:taxon-name><tp:taxon-name-part taxon-name-part-type="genus">Goodenia</tp:taxon-name-part></tp:taxon-name></italic>.</article-title> In: <person-group><name name-style="western"><surname>George</surname><given-names>AS</given-names></name></person-group> (<role>Ed.</role>) <issue-title>Flora of Australia vol.</issue-title><source>35. Australian Government Publishing Service, Canberra</source>, <fpage>147</fpage>–<lpage>281</lpage>.</mixed-citation></ref></ref-list></tp:taxon-treatment>
