# Supplementary material for: The concluding chapter: recircumscription of Goodenia (Goodeniaceae) to include four allied genera with an updated infrageneric classification
Source: PhytoKeys. 2020 Jul 7;152:27–104. doi: 10.3897/phytokeys.152.49604 (PMC7360637; doi:10.3897/phytokeys.152.49604)
Supplement: XML Treatment for Goodenia subg. Monochila sect. Verreauxia [file phytokeys.152.49604-treatment16.xml]

<!DOCTYPE tp:taxon-treatment
  PUBLIC "-//TaxonX//DTD Taxonomic Treatment Publishing DTD v0 20100105//EN" "tax-treatment-NSO.dtd">
<tp:taxon-treatment xmlns:tp="http://www.plazi.org/taxpub"><tp:treatment-meta><kwd-group><label>Taxon classification</label><kwd><named-content xmlns:xlink="http://www.w3.org/1999/xlink" content-type="kingdom">Plantae</named-content></kwd><kwd><named-content xmlns:xlink="http://www.w3.org/1999/xlink" content-type="order">Asterales</named-content></kwd><kwd><named-content xmlns:xlink="http://www.w3.org/1999/xlink" content-type="family">Goodeniaceae</named-content></kwd></kwd-group><mixed-citation publication-type="journal"><person-group><name><surname>Shepherd</surname><given-names>Kelly A.</given-names></name><name><surname>Lepschi</surname><given-names>Brendan J.</given-names></name><name><surname>Johnson</surname><given-names>Eden A.</given-names></name><name><surname>Gardner</surname><given-names>Andrew G.</given-names></name><name><surname>Sessa</surname><given-names>Emily B.</given-names></name><name><surname>Jabaily</surname><given-names>Rachel S.</given-names></name></person-group><article-title>The concluding chapter: recircumscription of <italic><tp:taxon-name><tp:taxon-name-part taxon-name-part-type="genus" reg="Goodenia">Goodenia</tp:taxon-name-part></tp:taxon-name></italic> (<tp:taxon-name><tp:taxon-name-part taxon-name-part-type="family">Goodeniaceae</tp:taxon-name-part></tp:taxon-name>) to include four allied genera with an updated infrageneric classification</article-title><source>PhytoKeys</source><day>07</day><month>7</month><year>2020</year><volume>152</volume><fpage>27</fpage><lpage>104</lpage><pub-id pub-id-type="doi">10.3897/phytokeys.152.49604</pub-id></mixed-citation></tp:treatment-meta><tp:nomenclature><tp:taxon-name><object-id xmlns:xlink="http://www.w3.org/1999/xlink" content-type="arpha" xlink:type="simple">D1C04659-DAEE-5B0F-82EC-5786B5FB1FA3</object-id>
              <tp:taxon-name-part taxon-name-part-type="genus" reg="Goodenia">Goodenia</tp:taxon-name-part>
              <tp:taxon-name-part taxon-name-part-type="infraspecific-rank">subg.</tp:taxon-name-part>
              <tp:taxon-name-part taxon-name-part-type="subgenus" reg="Monochila">Monochila</tp:taxon-name-part>
              <tp:taxon-name-part taxon-name-part-type="infraspecific-rank">sect.</tp:taxon-name-part>
              <tp:taxon-name-part taxon-name-part-type="section" reg="Verreauxia">Verreauxia</tp:taxon-name-part>
              <object-id xmlns:xlink="http://www.w3.org/1999/xlink" content-type="ipni" xlink:type="simple">urn:lsid:ipni.org:names:77210076-1</object-id>
            </tp:taxon-name><tp:taxon-authority>(Benth.) K.A.Sheph., comb. et.</tp:taxon-authority><tp:taxon-status xmlns:xlink="http://www.w3.org/1999/xlink" xlink:type="simple">stat. nov.</tp:taxon-status><tp:nomenclature-citation-list><tp:nomenclature-citation><tp:taxon-name>
                  <tp:taxon-name-part taxon-name-part-type="genus" reg="Verreauxia"/>
                </tp:taxon-name><comment>≡ <tp:taxon-name><tp:taxon-name-part taxon-name-part-type="genus" reg="Verreauxia">Verreauxia</tp:taxon-name-part></tp:taxon-name> Benth., Fl. Austral. 4: 105. 1868, syn. nov. – Type: <tp:taxon-name><tp:taxon-name-part taxon-name-part-type="genus" reg="Verreauxia">V.</tp:taxon-name-part> <tp:taxon-name-part taxon-name-part-type="species" reg="verreauxii">verreauxii</tp:taxon-name-part></tp:taxon-name> (de Vriese) Carolin = <tp:taxon-name><tp:taxon-name-part taxon-name-part-type="genus" reg="Dampiera">Dampiera</tp:taxon-name-part> <tp:taxon-name-part taxon-name-part-type="species" reg="verrauxii">verrauxii</tp:taxon-name-part></tp:taxon-name> de Vriese. </comment></tp:nomenclature-citation><tp:nomenclature-citation><tp:taxon-name>
                  <tp:taxon-name-part taxon-name-part-type="genus" reg="Pentaptilon"/>
                </tp:taxon-name><comment>= <tp:taxon-name><tp:taxon-name-part taxon-name-part-type="genus" reg="Pentaptilon">Pentaptilon</tp:taxon-name-part></tp:taxon-name> E.Pritz., Bot. Jahrb. Syst. 35(4): 564, fig. 65. 1905, syn. nov. – Type: <tp:taxon-name><tp:taxon-name-part taxon-name-part-type="genus" reg="Pentaptilon">P.</tp:taxon-name-part> <tp:taxon-name-part taxon-name-part-type="species" reg="careyi">careyi</tp:taxon-name-part></tp:taxon-name> (F.Muell.) Pritzel ≡ <tp:taxon-name><tp:taxon-name-part taxon-name-part-type="genus" reg="Catospermum">Catospermum</tp:taxon-name-part> <tp:taxon-name-part taxon-name-part-type="species" reg="careyi">careyi</tp:taxon-name-part></tp:taxon-name> F.Muell. ≡ <tp:taxon-name><tp:taxon-name-part taxon-name-part-type="genus" reg="Goodenia">Goodenia</tp:taxon-name-part> <tp:taxon-name-part taxon-name-part-type="species" reg="careyi">careyi</tp:taxon-name-part></tp:taxon-name> (F.Muell.) K.A.Sheph. </comment></tp:nomenclature-citation></tp:nomenclature-citation-list></tp:nomenclature><tp:treatment-sec sec-type="description" id="SECID0EIKAO"><title>Description.</title><p><bold><italic>Herbs or shrubs</italic></bold>. <bold><italic>Leaves</italic></bold> basal and/or cauline, with unique branched hairs. <bold><italic>Flowers</italic></bold> in loose or spike-like, often a branched thyrse on a terminal scape with bracteose bracts; bracteoles present. <bold><italic>Sepals</italic></bold> equal. <bold><italic>Corolla</italic></bold> bilabiate, yellow, with or without hairs inside throat, enations absent; scarcely auriculate; pouch inconspicuous to short. <bold><italic>Ovary</italic></bold> 1- to 2-locular, with unique reddish or golden multicellular hairs between 3 of the sepaline ribs that may be winged (in <italic><tp:taxon-name><tp:taxon-name-part taxon-name-part-type="genus" reg="Goodenia">G.</tp:taxon-name-part> <tp:taxon-name-part taxon-name-part-type="species" reg="careyi">careyi</tp:taxon-name-part></tp:taxon-name></italic>), with 1–6 ovules per locule scattered over placentas. <bold><italic>Fruit</italic></bold> a compressed, hairy nut or an indehiscent capsule with wings. <bold><italic>Seeds</italic></bold> 1.7–2.5 mm long, wing obsolete.</p></tp:treatment-sec><tp:treatment-sec sec-type="distribution" id="SECID0ETLAO"><title>Number of taxa and distribution.</title><p>A section of four species endemic to south-western Australia.</p></tp:treatment-sec><tp:treatment-sec sec-type="Included species" id="SECID0EYLAO"><title>Included species.</title><p><italic><tp:taxon-name><tp:taxon-name-part taxon-name-part-type="genus" reg="Goodenia">G.</tp:taxon-name-part> <tp:taxon-name-part taxon-name-part-type="species" reg="careyi">careyi</tp:taxon-name-part></tp:taxon-name></italic> (F.Muell.) K.A.Sheph., <italic><tp:taxon-name><tp:taxon-name-part taxon-name-part-type="genus" reg="Goodenia">G.</tp:taxon-name-part> <tp:taxon-name-part taxon-name-part-type="species" reg="etheira">etheira</tp:taxon-name-part></tp:taxon-name></italic> K.A.Sheph., <italic><tp:taxon-name><tp:taxon-name-part taxon-name-part-type="genus" reg="Goodenia">G.</tp:taxon-name-part> <tp:taxon-name-part taxon-name-part-type="species" reg="reinwardtii">reinwardtii</tp:taxon-name-part></tp:taxon-name></italic> (de Vriese) K.A.Sheph., <italic><tp:taxon-name><tp:taxon-name-part taxon-name-part-type="genus" reg="Goodenia">G.</tp:taxon-name-part> <tp:taxon-name-part taxon-name-part-type="species" reg="verreauxii">verreauxii</tp:taxon-name-part></tp:taxon-name></italic> (de Vriese) K.A.Sheph.</p></tp:treatment-sec></tp:taxon-treatment>
