# Supplementary material for: The concluding chapter: recircumscription of Goodenia (Goodeniaceae) to include four allied genera with an updated infrageneric classification
Source: PhytoKeys. 2020 Jul 7;152:27–104. doi: 10.3897/phytokeys.152.49604 (PMC7360637; doi:10.3897/phytokeys.152.49604)
Supplement: XML Treatment for Goodenia subg. Monochila sect. Velleia [file phytokeys.152.49604-treatment17.xml]

<!DOCTYPE tp:taxon-treatment
  PUBLIC "-//TaxonX//DTD Taxonomic Treatment Publishing DTD v0 20100105//EN" "tax-treatment-NSO.dtd">
<tp:taxon-treatment xmlns:tp="http://www.plazi.org/taxpub"><tp:treatment-meta><kwd-group><label>Taxon classification</label><kwd><named-content xmlns:xlink="http://www.w3.org/1999/xlink" content-type="kingdom">Plantae</named-content></kwd><kwd><named-content xmlns:xlink="http://www.w3.org/1999/xlink" content-type="order">Asterales</named-content></kwd><kwd><named-content xmlns:xlink="http://www.w3.org/1999/xlink" content-type="family">Goodeniaceae</named-content></kwd></kwd-group><mixed-citation publication-type="journal"><person-group><name><surname>Shepherd</surname><given-names>Kelly A.</given-names></name><name><surname>Lepschi</surname><given-names>Brendan J.</given-names></name><name><surname>Johnson</surname><given-names>Eden A.</given-names></name><name><surname>Gardner</surname><given-names>Andrew G.</given-names></name><name><surname>Sessa</surname><given-names>Emily B.</given-names></name><name><surname>Jabaily</surname><given-names>Rachel S.</given-names></name></person-group><article-title>The concluding chapter: recircumscription of <italic><tp:taxon-name><tp:taxon-name-part taxon-name-part-type="genus" reg="Goodenia">Goodenia</tp:taxon-name-part></tp:taxon-name></italic> (<tp:taxon-name><tp:taxon-name-part taxon-name-part-type="family">Goodeniaceae</tp:taxon-name-part></tp:taxon-name>) to include four allied genera with an updated infrageneric classification</article-title><source>PhytoKeys</source><day>07</day><month>7</month><year>2020</year><volume>152</volume><fpage>27</fpage><lpage>104</lpage><pub-id pub-id-type="doi">10.3897/phytokeys.152.49604</pub-id></mixed-citation></tp:treatment-meta><tp:nomenclature><tp:taxon-name><object-id xmlns:xlink="http://www.w3.org/1999/xlink" content-type="arpha" xlink:type="simple">55B303A0-3BA7-5059-8367-DE36EB216933</object-id>
              <tp:taxon-name-part taxon-name-part-type="genus" reg="Goodenia">Goodenia</tp:taxon-name-part>
              <tp:taxon-name-part taxon-name-part-type="infraspecific-rank">subg.</tp:taxon-name-part>
              <tp:taxon-name-part taxon-name-part-type="subgenus" reg="Monochila">Monochila</tp:taxon-name-part>
              <tp:taxon-name-part taxon-name-part-type="infraspecific-rank">sect.</tp:taxon-name-part>
              <tp:taxon-name-part taxon-name-part-type="section" reg="Velleia">Velleia</tp:taxon-name-part>
              <object-id xmlns:xlink="http://www.w3.org/1999/xlink" content-type="ipni" xlink:type="simple">urn:lsid:ipni.org:names:77210077-1</object-id>
            </tp:taxon-name><tp:taxon-authority>(Sm.) K.A.Sheph., comb. et.</tp:taxon-authority><tp:taxon-status xmlns:xlink="http://www.w3.org/1999/xlink" xlink:type="simple">stat. nov.</tp:taxon-status><tp:nomenclature-citation-list><tp:nomenclature-citation><tp:taxon-name>
                  <tp:taxon-name-part taxon-name-part-type="genus" reg="Velleia"/>
                </tp:taxon-name><comment>≡ <tp:taxon-name><tp:taxon-name-part taxon-name-part-type="genus" reg="Velleia">Velleia</tp:taxon-name-part></tp:taxon-name> Sm., Trans. Linn. Soc. London, Bot. 4: 217. 1798, syn. nov. – Type: <tp:taxon-name><tp:taxon-name-part taxon-name-part-type="genus" reg="Velleia">V.</tp:taxon-name-part> <tp:taxon-name-part taxon-name-part-type="species" reg="lyrata">lyrata</tp:taxon-name-part></tp:taxon-name> R.Br. </comment></tp:nomenclature-citation><tp:nomenclature-citation><tp:taxon-name>
                  <tp:taxon-name-part taxon-name-part-type="genus" reg="Euthales"/>
                </tp:taxon-name><comment>= <tp:taxon-name><tp:taxon-name-part taxon-name-part-type="genus" reg="Euthales">Euthales</tp:taxon-name-part></tp:taxon-name> R.Br., Prodr. 579. 1810 ≡ <tp:taxon-name><tp:taxon-name-part taxon-name-part-type="genus" reg="Velleia">Velleia</tp:taxon-name-part> <tp:taxon-name-part taxon-name-part-type="infraspecific-rank">sect.</tp:taxon-name-part> <tp:taxon-name-part taxon-name-part-type="section" reg="Euthales">Euthales</tp:taxon-name-part></tp:taxon-name> (R.Br.) Carolin, Proc. Linn. Soc. New South Wales 92(1): 28. 1967 – Type: <tp:taxon-name><tp:taxon-name-part taxon-name-part-type="genus" reg="Euthales">E.</tp:taxon-name-part> <tp:taxon-name-part taxon-name-part-type="species" reg="trinervis">trinervis</tp:taxon-name-part></tp:taxon-name> (Labill.) R.Br. ≡ <tp:taxon-name><tp:taxon-name-part taxon-name-part-type="genus" reg="Goodenia">Goodenia</tp:taxon-name-part> <tp:taxon-name-part taxon-name-part-type="species" reg="trinervis">trinervis</tp:taxon-name-part></tp:taxon-name> (Labill.) K.A. Sheph. </comment></tp:nomenclature-citation><tp:nomenclature-citation><tp:taxon-name>
                  <tp:taxon-name-part taxon-name-part-type="genus" reg="Menoceras"/>
                </tp:taxon-name><comment>= <tp:taxon-name><tp:taxon-name-part taxon-name-part-type="genus" reg="Menoceras">Menoceras</tp:taxon-name-part></tp:taxon-name> (R.Br.) Lindl., Veg. kingd. 685. 1846 ≡ <tp:taxon-name><tp:taxon-name-part taxon-name-part-type="genus" reg="Velleia">Velleia</tp:taxon-name-part> <tp:taxon-name-part taxon-name-part-type="infraspecific-rank">sect.</tp:taxon-name-part> <tp:taxon-name-part taxon-name-part-type="section" reg="Menoceras">Menoceras</tp:taxon-name-part></tp:taxon-name> R.Br., Prodr. 580. 1810 – Type: (designated by Carolin, Proc. Linn. Soc. New South Wales 92(1): 34. 1967): <tp:taxon-name><tp:taxon-name-part taxon-name-part-type="genus" reg="Velleia">Velleia</tp:taxon-name-part> <tp:taxon-name-part taxon-name-part-type="species" reg="paradoxa">paradoxa</tp:taxon-name-part></tp:taxon-name> R.Br. ≡ <tp:taxon-name><tp:taxon-name-part taxon-name-part-type="genus" reg="Goodenia">Goodenia</tp:taxon-name-part> <tp:taxon-name-part taxon-name-part-type="species" reg="paradoxa">paradoxa</tp:taxon-name-part></tp:taxon-name> (R.Br.) K.A.Sheph. </comment></tp:nomenclature-citation><tp:nomenclature-citation><tp:taxon-name>
                  <tp:taxon-name-part taxon-name-part-type="genus" reg="Velleia"/>
                  <tp:taxon-name-part taxon-name-part-type="section" reg="Aceratia"/>
                </tp:taxon-name><comment>= <tp:taxon-name><tp:taxon-name-part taxon-name-part-type="genus" reg="Velleia">Velleia</tp:taxon-name-part> <tp:taxon-name-part taxon-name-part-type="infraspecific-rank">sect.</tp:taxon-name-part> <tp:taxon-name-part taxon-name-part-type="section" reg="Aceratia">Aceratia</tp:taxon-name-part></tp:taxon-name> F.Muell., Trans. Philos. Soc. Victoria 1: 17. 1854 – Type: <tp:taxon-name><tp:taxon-name-part taxon-name-part-type="genus" reg="Velleia">V.</tp:taxon-name-part> <tp:taxon-name-part taxon-name-part-type="species" reg="connata">connata</tp:taxon-name-part></tp:taxon-name> F.Muell. ≡ <tp:taxon-name><tp:taxon-name-part taxon-name-part-type="genus" reg="Goodenia">Goodenia</tp:taxon-name-part> <tp:taxon-name-part taxon-name-part-type="species" reg="connata">connata</tp:taxon-name-part></tp:taxon-name> (F.Muell.) K.A.Sheph. </comment></tp:nomenclature-citation><tp:nomenclature-citation><tp:taxon-name>
                  <tp:taxon-name-part taxon-name-part-type="genus" reg="Antherostylis"/>
                </tp:taxon-name><comment>= <tp:taxon-name><tp:taxon-name-part taxon-name-part-type="genus" reg="Antherostylis">Antherostylis</tp:taxon-name-part></tp:taxon-name> C.A.Gardner, J. Roy. Soc. Western Australia 19: 91. 1934 – Type: <tp:taxon-name><tp:taxon-name-part taxon-name-part-type="genus" reg="Antherostylis">A.</tp:taxon-name-part> <tp:taxon-name-part taxon-name-part-type="species" reg="calcarata">calcarata</tp:taxon-name-part></tp:taxon-name> C.Gardner ≡ <tp:taxon-name><tp:taxon-name-part taxon-name-part-type="genus" reg="Goodenia">G.</tp:taxon-name-part> <tp:taxon-name-part taxon-name-part-type="species" reg="arguta">arguta</tp:taxon-name-part></tp:taxon-name> (R.Br.) K.A. Sheph. </comment></tp:nomenclature-citation></tp:nomenclature-citation-list></tp:nomenclature><tp:treatment-sec sec-type="description" id="SECID0EFUAO"><title>Description.</title><p><bold><italic>Herbs</italic></bold> with short stems. <bold><italic>Leaves</italic></bold> basal or cauline. <bold><italic>Flowers</italic></bold> in axillary dichasia with scapes erect to prostrate or flowers solitary in axils usually with bracteose bracts; bracteoles present and sometimes disc-like. <bold><italic>Sepals</italic></bold> equal or adaxial one larger. <bold><italic>Corolla</italic></bold> bilabiate yellow, orange, mauve, pink or white, with or without hairs in the throat, enations absent or present, auriculate, pouch absent or present, sometimes forming a spur. <bold><italic>Ovary</italic></bold> 2-locular with 4–25 ovules. <bold><italic>Fruit</italic></bold> a capsule with with 2 or 4 valves. <bold><italic>Seeds</italic></bold> 1.5–6 mm long, wing 0.5–2 mm wide or with a thickened rim.</p></tp:treatment-sec><tp:treatment-sec sec-type="distribution" id="SECID0EFVAO"><title>Number of taxa and distribution.</title><p>The section includes 20 species, of which 19 are endemic to Australia with <italic><tp:taxon-name><tp:taxon-name-part taxon-name-part-type="genus" reg="Goodenia">G.</tp:taxon-name-part> <tp:taxon-name-part taxon-name-part-type="species" reg="mystrophylla">mystrophylla</tp:taxon-name-part></tp:taxon-name></italic> K.A.Sheph. (previously <italic><tp:taxon-name><tp:taxon-name-part taxon-name-part-type="genus" reg="Velleia">Velleia</tp:taxon-name-part> <tp:taxon-name-part taxon-name-part-type="species" reg="spathulata">spathulata</tp:taxon-name-part></tp:taxon-name></italic>) also present in New Guinea.</p></tp:treatment-sec><tp:treatment-sec sec-type="Included species" id="SECID0EBWAO"><title>Included species.</title><p><italic><tp:taxon-name><tp:taxon-name-part taxon-name-part-type="genus" reg="Goodenia">G.</tp:taxon-name-part> <tp:taxon-name-part taxon-name-part-type="species" reg="arguta">arguta</tp:taxon-name-part></tp:taxon-name></italic> (R.Br.) K.A.Sheph., <italic><tp:taxon-name><tp:taxon-name-part taxon-name-part-type="genus" reg="Goodenia">G.</tp:taxon-name-part> <tp:taxon-name-part taxon-name-part-type="species" reg="brendannarum">brendannarum</tp:taxon-name-part></tp:taxon-name></italic> K.A.Sheph., <italic><tp:taxon-name><tp:taxon-name-part taxon-name-part-type="genus" reg="Goodenia">G.</tp:taxon-name-part> <tp:taxon-name-part taxon-name-part-type="species" reg="capillosa">capillosa</tp:taxon-name-part></tp:taxon-name></italic> K.A.Sheph., <italic><tp:taxon-name><tp:taxon-name-part taxon-name-part-type="genus" reg="Goodenia">G.</tp:taxon-name-part> <tp:taxon-name-part taxon-name-part-type="species" reg="caroliniana">caroliniana</tp:taxon-name-part></tp:taxon-name></italic> K.A.Sheph., <italic><tp:taxon-name><tp:taxon-name-part taxon-name-part-type="genus" reg="Goodenia">G.</tp:taxon-name-part> <tp:taxon-name-part taxon-name-part-type="species" reg="connata">connata</tp:taxon-name-part></tp:taxon-name></italic> (F.Muell.) K.A.Sheph., <italic><tp:taxon-name><tp:taxon-name-part taxon-name-part-type="genus" reg="Goodenia">G.</tp:taxon-name-part> <tp:taxon-name-part taxon-name-part-type="species" reg="cycnopotamica">cycnopotamica</tp:taxon-name-part></tp:taxon-name></italic> (F.Muell.) K.A.Sheph., <italic><tp:taxon-name><tp:taxon-name-part taxon-name-part-type="genus" reg="Goodenia">G.</tp:taxon-name-part> <tp:taxon-name-part taxon-name-part-type="species" reg="daviesii">daviesii</tp:taxon-name-part></tp:taxon-name></italic> (F.Muell.) K.A.Sheph., <italic><tp:taxon-name><tp:taxon-name-part taxon-name-part-type="genus" reg="Goodenia">G.</tp:taxon-name-part> <tp:taxon-name-part taxon-name-part-type="species" reg="discophora">discophora</tp:taxon-name-part></tp:taxon-name></italic> (F.Muell.) K.A.Sheph., <italic><tp:taxon-name><tp:taxon-name-part taxon-name-part-type="genus" reg="Goodenia">G.</tp:taxon-name-part> <tp:taxon-name-part taxon-name-part-type="species" reg="subsolana">subsolana</tp:taxon-name-part></tp:taxon-name></italic> K.A.Sheph., <italic><tp:taxon-name><tp:taxon-name-part taxon-name-part-type="genus" reg="Goodenia">G.</tp:taxon-name-part> <tp:taxon-name-part taxon-name-part-type="species" reg="glabrata">glabrata</tp:taxon-name-part></tp:taxon-name></italic> (Carolin) K.A.Sheph., <italic><tp:taxon-name><tp:taxon-name-part taxon-name-part-type="genus" reg="Goodenia">G.</tp:taxon-name-part> <tp:taxon-name-part taxon-name-part-type="species" reg="macrocalyx">macrocalyx</tp:taxon-name-part></tp:taxon-name></italic> (de Vriese) K.A.Sheph., <italic><tp:taxon-name><tp:taxon-name-part taxon-name-part-type="genus" reg="Goodenia">G.</tp:taxon-name-part> <tp:taxon-name-part taxon-name-part-type="species" reg="macrophylla">macrophylla</tp:taxon-name-part></tp:taxon-name></italic> (Lindl.) F.Muell., <italic><tp:taxon-name><tp:taxon-name-part taxon-name-part-type="genus" reg="Goodenia">G.</tp:taxon-name-part> <tp:taxon-name-part taxon-name-part-type="species" reg="montana">montana</tp:taxon-name-part></tp:taxon-name></italic> (Hook.f.) K.A.Sheph., <italic><tp:taxon-name><tp:taxon-name-part taxon-name-part-type="genus" reg="Goodenia">G.</tp:taxon-name-part> <tp:taxon-name-part taxon-name-part-type="species" reg="mystrophylla">mystrophylla</tp:taxon-name-part></tp:taxon-name></italic> K.A.Sheph., <italic><tp:taxon-name><tp:taxon-name-part taxon-name-part-type="genus" reg="Goodenia">G.</tp:taxon-name-part> <tp:taxon-name-part taxon-name-part-type="species" reg="panduriformis">panduriformis</tp:taxon-name-part></tp:taxon-name></italic> (A.Cunn. ex Benth.) K.A.Sheph., <italic><tp:taxon-name><tp:taxon-name-part taxon-name-part-type="genus" reg="Goodenia">G.</tp:taxon-name-part> <tp:taxon-name-part taxon-name-part-type="species" reg="paradoxa">paradoxa</tp:taxon-name-part></tp:taxon-name></italic> (R.Br.) K.A.Sheph., <italic><tp:taxon-name><tp:taxon-name-part taxon-name-part-type="genus" reg="Goodenia">G.</tp:taxon-name-part> <tp:taxon-name-part taxon-name-part-type="species" reg="parvisepta">parvisepta</tp:taxon-name-part></tp:taxon-name></italic> (Carolin) K.A.Sheph., <italic><tp:taxon-name><tp:taxon-name-part taxon-name-part-type="genus" reg="Goodenia">G.</tp:taxon-name-part> <tp:taxon-name-part taxon-name-part-type="species" reg="perfoliata">perfoliata</tp:taxon-name-part></tp:taxon-name></italic> (R.Br.) K.A.Sheph., <italic><tp:taxon-name><tp:taxon-name-part taxon-name-part-type="genus" reg="Goodenia">G.</tp:taxon-name-part> <tp:taxon-name-part taxon-name-part-type="species" reg="rosea">rosea</tp:taxon-name-part></tp:taxon-name></italic> (S.Moore) K.A.Sheph., <italic><tp:taxon-name><tp:taxon-name-part taxon-name-part-type="genus" reg="Goodenia">G.</tp:taxon-name-part> <tp:taxon-name-part taxon-name-part-type="species" reg="trinervis">trinervis</tp:taxon-name-part></tp:taxon-name></italic> (Labill.) K.A.Sheph.</p></tp:treatment-sec></tp:taxon-treatment>
