# Supplementary material for: The concluding chapter: recircumscription of Goodenia (Goodeniaceae) to include four allied genera with an updated infrageneric classification
Source: PhytoKeys. 2020 Jul 7;152:27–104. doi: 10.3897/phytokeys.152.49604 (PMC7360637; doi:10.3897/phytokeys.152.49604)
Supplement: XML Treatment for Goodenia collaris [file phytokeys.152.49604-treatment23.xml]

<!DOCTYPE tp:taxon-treatment
  PUBLIC "-//TaxonX//DTD Taxonomic Treatment Publishing DTD v0 20100105//EN" "tax-treatment-NSO.dtd">
<tp:taxon-treatment xmlns:tp="http://www.plazi.org/taxpub"><tp:treatment-meta><kwd-group><label>Taxon classification</label><kwd><named-content xmlns:xlink="http://www.w3.org/1999/xlink" content-type="kingdom">Plantae</named-content></kwd><kwd><named-content xmlns:xlink="http://www.w3.org/1999/xlink" content-type="order">Asterales</named-content></kwd><kwd><named-content xmlns:xlink="http://www.w3.org/1999/xlink" content-type="family">Goodeniaceae</named-content></kwd></kwd-group><mixed-citation publication-type="journal"><person-group><name><surname>Shepherd</surname><given-names>Kelly A.</given-names></name><name><surname>Lepschi</surname><given-names>Brendan J.</given-names></name><name><surname>Johnson</surname><given-names>Eden A.</given-names></name><name><surname>Gardner</surname><given-names>Andrew G.</given-names></name><name><surname>Sessa</surname><given-names>Emily B.</given-names></name><name><surname>Jabaily</surname><given-names>Rachel S.</given-names></name></person-group><article-title>The concluding chapter: recircumscription of <italic><tp:taxon-name><tp:taxon-name-part taxon-name-part-type="genus" reg="Goodenia">Goodenia</tp:taxon-name-part></tp:taxon-name></italic> (<tp:taxon-name><tp:taxon-name-part taxon-name-part-type="family">Goodeniaceae</tp:taxon-name-part></tp:taxon-name>) to include four allied genera with an updated infrageneric classification</article-title><source>PhytoKeys</source><day>07</day><month>7</month><year>2020</year><volume>152</volume><fpage>27</fpage><lpage>104</lpage><pub-id pub-id-type="doi">10.3897/phytokeys.152.49604</pub-id></mixed-citation></tp:treatment-meta><tp:nomenclature><tp:taxon-name><object-id xmlns:xlink="http://www.w3.org/1999/xlink" content-type="arpha" xlink:type="simple">6CC44E8E-0B98-510F-81A5-59CB9944AE55</object-id>
              <tp:taxon-name-part taxon-name-part-type="genus" reg="Goodenia">Goodenia</tp:taxon-name-part>
              <tp:taxon-name-part taxon-name-part-type="species" reg="collaris">collaris</tp:taxon-name-part>
              <object-id xmlns:xlink="http://www.w3.org/1999/xlink" content-type="ipni" xlink:type="simple">urn:lsid:ipni.org:names:77210083-1</object-id>
            </tp:taxon-name><tp:taxon-authority>(F.Muell.) K.A.Sheph.</tp:taxon-authority><tp:taxon-status xmlns:xlink="http://www.w3.org/1999/xlink" xlink:type="simple">comb. nov.</tp:taxon-status><tp:nomenclature-citation-list><tp:nomenclature-citation><tp:taxon-name>
                  <tp:taxon-name-part taxon-name-part-type="genus" reg="Scaevola"/>
                  <tp:taxon-name-part taxon-name-part-type="species" reg="collaris"/>
                </tp:taxon-name><comment>≡ <tp:taxon-name><tp:taxon-name-part taxon-name-part-type="genus" reg="Scaevola">Scaevola</tp:taxon-name-part> <tp:taxon-name-part taxon-name-part-type="species" reg="collaris">collaris</tp:taxon-name-part></tp:taxon-name> F.Muell., Rep. pl. Babbage’s Exped. 15 (1859) – Type citation: “On sand ridges near Wonnomulla.” Possible syntype: Australia. South Australia. Lake Eyre, <italic>s. dat., leg. ign. s.n.</italic> (AD 97604803 [image!]). </comment></tp:nomenclature-citation></tp:nomenclature-citation-list></tp:nomenclature><tp:treatment-sec sec-type="notes" id="SECID0EQOBO"><title>Note.</title><p><xref ref-type="bibr" rid="B19">Carolin (1992c)</xref> cited the type of the name <italic><tp:taxon-name><tp:taxon-name-part taxon-name-part-type="genus" reg="Scaevola">Scaevola</tp:taxon-name-part> <tp:taxon-name-part taxon-name-part-type="species" reg="collaris">collaris</tp:taxon-name-part></tp:taxon-name></italic> F.Muell. as “Near Wonnamulla, S.A., <italic>Babbage Expedition</italic>; holo: MEL.” A specimen of <italic><tp:taxon-name><tp:taxon-name-part taxon-name-part-type="genus" reg="Scaevola">S.</tp:taxon-name-part> <tp:taxon-name-part taxon-name-part-type="species" reg="collaris">collaris</tp:taxon-name-part></tp:taxon-name></italic> labelled “NW interior of South Australia, 1859” (<italic>J.M.Stuart s.n.</italic>, MEL 1520987A, <italic>n.v.</italic>) is held at MEL (N.G. Walsh, pers. comm. 2019), but this is unlikely to represent original material of this name, and Carolin’s text may be an interpretation of the type citation rather than label data from any physical specimens. Similarly, a specimen of <italic><tp:taxon-name><tp:taxon-name-part taxon-name-part-type="genus" reg="Scaevola">S.</tp:taxon-name-part> <tp:taxon-name-part taxon-name-part-type="species" reg="collaris">collaris</tp:taxon-name-part></tp:taxon-name></italic> at K labelled “Mr McDougal [<italic>sic</italic>; McDouall] Stuart’s journey of 1859 to the interior of Australia” (K 000216199 [image!])), is also unlikely to represent original material, as noted by Roger Carolin’s 1973 annotation on the specimen. Both specimens at K and MEL are likely to have been collected during McDouall Stuart’s second or third expeditions to northern South Australia during 1859, rather than during the Babbage expedition of 1858 (see <xref ref-type="bibr" rid="B57">Morris 1976</xref> and <xref ref-type="bibr" rid="B73">Symes 1969</xref>, respectively). A collection at AD (AD 97604803) may represent original material of this name. The collection comprises two flowering branchlets of <italic><tp:taxon-name><tp:taxon-name-part taxon-name-part-type="genus" reg="Goodenia">Goodenia</tp:taxon-name-part> <tp:taxon-name-part taxon-name-part-type="species" reg="collaris">collaris</tp:taxon-name-part></tp:taxon-name></italic>, is labelled “<tp:taxon-name><tp:taxon-name-part taxon-name-part-type="genus" reg="Scaevola">Scaevola</tp:taxon-name-part> <tp:taxon-name-part taxon-name-part-type="species" reg="collaris">collaris</tp:taxon-name-part></tp:taxon-name> F.v.Muell. / Lake Eyre” in an unknown hand, and matches the description given in the protologue, with the exception of fruits, which are absent from this material. The AD material is here treated as a possible syntype, in the absence of conclusive information as to its exact origin and history at this time.</p></tp:treatment-sec><ref-list><ref id="B19"><mixed-citation xmlns:xlink="http://www.w3.org/1999/xlink" xlink:type="simple"><person-group><name name-style="western"><surname>Carolin</surname><given-names>RC</given-names></name></person-group> (<year>1992c</year>) <article-title><italic><tp:taxon-name><tp:taxon-name-part taxon-name-part-type="genus">Scaevola</tp:taxon-name-part></tp:taxon-name></italic>.</article-title> In: <person-group><name name-style="western"><surname>George</surname><given-names>AS</given-names></name></person-group> (<role>Ed.</role>) <issue-title>Flora of Australia vol.</issue-title><source>35. Australian Government Publishing Service, Canberra</source>, <fpage>84</fpage>–<lpage>146</lpage>.</mixed-citation></ref><ref id="B57"><mixed-citation xmlns:xlink="http://www.w3.org/1999/xlink" xlink:type="simple"><person-group><name name-style="western"><surname>Morris</surname><given-names>D</given-names></name></person-group> (<year>1976</year>) Stuart, John McDouall (1815–1866). In: Serle G (Ed.) Australian Dictionary of Biography, 6, Melbourne University Press, Melbourne, 214–215.</mixed-citation></ref><ref id="B73"><mixed-citation xmlns:xlink="http://www.w3.org/1999/xlink" xlink:type="simple"><person-group><name name-style="western"><surname>Symes</surname><given-names>GW</given-names></name></person-group> (<year>1969</year>) Babbage, Benjamin Herschel (1815–1878). In: Pike D (Ed.) Australian Dictionary of Biography, 3, Melbourne University Press, Melbourne, 65–66.</mixed-citation></ref></ref-list></tp:taxon-treatment>
