# Supplementary material for: The concluding chapter: recircumscription of Goodenia (Goodeniaceae) to include four allied genera with an updated infrageneric classification
Source: PhytoKeys. 2020 Jul 7;152:27–104. doi: 10.3897/phytokeys.152.49604 (PMC7360637; doi:10.3897/phytokeys.152.49604)
Supplement: XML Treatment for Goodenia connata [file phytokeys.152.49604-treatment24.xml]

<!DOCTYPE tp:taxon-treatment
  PUBLIC "-//TaxonX//DTD Taxonomic Treatment Publishing DTD v0 20100105//EN" "tax-treatment-NSO.dtd">
<tp:taxon-treatment xmlns:tp="http://www.plazi.org/taxpub"><tp:treatment-meta><kwd-group><label>Taxon classification</label><kwd><named-content xmlns:xlink="http://www.w3.org/1999/xlink" content-type="kingdom">Plantae</named-content></kwd><kwd><named-content xmlns:xlink="http://www.w3.org/1999/xlink" content-type="order">Asterales</named-content></kwd><kwd><named-content xmlns:xlink="http://www.w3.org/1999/xlink" content-type="family">Goodeniaceae</named-content></kwd></kwd-group><mixed-citation publication-type="journal"><person-group><name><surname>Shepherd</surname><given-names>Kelly A.</given-names></name><name><surname>Lepschi</surname><given-names>Brendan J.</given-names></name><name><surname>Johnson</surname><given-names>Eden A.</given-names></name><name><surname>Gardner</surname><given-names>Andrew G.</given-names></name><name><surname>Sessa</surname><given-names>Emily B.</given-names></name><name><surname>Jabaily</surname><given-names>Rachel S.</given-names></name></person-group><article-title>The concluding chapter: recircumscription of <italic><tp:taxon-name><tp:taxon-name-part taxon-name-part-type="genus" reg="Goodenia">Goodenia</tp:taxon-name-part></tp:taxon-name></italic> (<tp:taxon-name><tp:taxon-name-part taxon-name-part-type="family">Goodeniaceae</tp:taxon-name-part></tp:taxon-name>) to include four allied genera with an updated infrageneric classification</article-title><source>PhytoKeys</source><day>07</day><month>7</month><year>2020</year><volume>152</volume><fpage>27</fpage><lpage>104</lpage><pub-id pub-id-type="doi">10.3897/phytokeys.152.49604</pub-id></mixed-citation></tp:treatment-meta><tp:nomenclature><tp:taxon-name><object-id xmlns:xlink="http://www.w3.org/1999/xlink" content-type="arpha" xlink:type="simple">5605C97F-2054-5570-B381-A1EC152DC237</object-id>
              <tp:taxon-name-part taxon-name-part-type="genus" reg="Goodenia">Goodenia</tp:taxon-name-part>
              <tp:taxon-name-part taxon-name-part-type="species" reg="connata">connata</tp:taxon-name-part>
              <object-id xmlns:xlink="http://www.w3.org/1999/xlink" content-type="ipni" xlink:type="simple">urn:lsid:ipni.org:names:77210084-1</object-id>
            </tp:taxon-name><tp:taxon-authority>(F.Muell.) K.A.Sheph.</tp:taxon-authority><tp:taxon-status xmlns:xlink="http://www.w3.org/1999/xlink" xlink:type="simple">comb. nov.</tp:taxon-status><tp:nomenclature-citation-list><tp:nomenclature-citation><tp:taxon-name>
                  <tp:taxon-name-part taxon-name-part-type="genus" reg="Velleia"/>
                  <tp:taxon-name-part taxon-name-part-type="species" reg="connata"/>
                </tp:taxon-name><comment>≡ <tp:taxon-name><tp:taxon-name-part taxon-name-part-type="genus" reg="Velleia">Velleia</tp:taxon-name-part> <tp:taxon-name-part taxon-name-part-type="species" reg="connata">connata</tp:taxon-name-part></tp:taxon-name> F.Muell., Trans. Philos. Soc. Victoria 1: 18. 1855 – Holotype: Australia. Sandhills towards the junction of the Murray &amp; Murrumbidgee, Dec. 1853, <italic>F. von Mueller s.n.</italic> (MEL 594385 [image!]). </comment></tp:nomenclature-citation></tp:nomenclature-citation-list></tp:nomenclature><tp:treatment-sec sec-type="notes" id="SECID0EYSBO"><title>Note.</title><p><xref ref-type="bibr" rid="B12">Carolin (1967c)</xref> cites a Mueller collection at K (K 00215370) as the “Holo (?) type”, and states “There is no specimen in MEL corresponding to this and it is assumed the holotype was sent to, and retained by K”. Subsequently, <xref ref-type="bibr" rid="B23">Carolin (1992g)</xref> treated this same collection as an “iso[type]”, and it is annotated by Carolin as “part of the HOLOTYPE.” Carolin does not appear to have seen MEL 594385, treated here as the holotype of this name. The MEL specimen is a good match for the protologue, including the locality statement. The specimen at K, referred to and examined by Carolin, represents <italic><tp:taxon-name><tp:taxon-name-part taxon-name-part-type="genus" reg="Goodenia">Goodenia</tp:taxon-name-part> <tp:taxon-name-part taxon-name-part-type="species" reg="connata">connata</tp:taxon-name-part></tp:taxon-name></italic> and is of a similar developmental state as the specimen at MEL. It bears a label in Mueller’s hand reading “Velleya (<tp:taxon-name><tp:taxon-name-part taxon-name-part-type="genus" reg="Aceratia">Aceratia</tp:taxon-name-part></tp:taxon-name>) <tp:taxon-name><tp:taxon-name-part taxon-name-part-type="genus" reg="Aceratia"/><tp:taxon-name-part taxon-name-part-type="species" reg="connata">connata</tp:taxon-name-part></tp:taxon-name> FvMueller, Murray Scrub”. However, it is not certain whether this specimen is part of the original material, and it is therefore not considered for purposes of typification of this name.</p></tp:treatment-sec><ref-list><ref id="B12"><mixed-citation xmlns:xlink="http://www.w3.org/1999/xlink" xlink:type="simple"><person-group><name name-style="western"><surname>Carolin</surname><given-names>RC</given-names></name></person-group> (<year>1967c</year>) <article-title>The genus <italic><tp:taxon-name><tp:taxon-name-part taxon-name-part-type="genus">Velleia</tp:taxon-name-part></tp:taxon-name></italic>.</article-title><source>Proceedings of the Linnean Society of New South Wales</source><volume>92</volume>: <fpage>27</fpage>–<lpage>57</lpage>.</mixed-citation></ref><ref id="B23"><mixed-citation xmlns:xlink="http://www.w3.org/1999/xlink" xlink:type="simple"><person-group><name name-style="western"><surname>Carolin</surname><given-names>RC</given-names></name></person-group> (<year>1992g</year>) <article-title><italic><tp:taxon-name><tp:taxon-name-part taxon-name-part-type="genus">Velleia</tp:taxon-name-part></tp:taxon-name></italic>.</article-title> In: <person-group><name name-style="western"><surname>George</surname><given-names>AS</given-names></name></person-group> (<role>Ed.</role>) <issue-title>Flora of Australia vol.</issue-title><source>35. Australian Government Publishing Service, Canberra</source>, <fpage>282</fpage>–<lpage>297</lpage>.</mixed-citation></ref></ref-list></tp:taxon-treatment>
