# Supplementary material for: The concluding chapter: recircumscription of Goodenia (Goodeniaceae) to include four allied genera with an updated infrageneric classification
Source: PhytoKeys. 2020 Jul 7;152:27–104. doi: 10.3897/phytokeys.152.49604 (PMC7360637; doi:10.3897/phytokeys.152.49604)
Supplement: XML Treatment for Goodenia radicans [file phytokeys.152.49604-treatment40.xml]

<!DOCTYPE tp:taxon-treatment
  PUBLIC "-//TaxonX//DTD Taxonomic Treatment Publishing DTD v0 20100105//EN" "tax-treatment-NSO.dtd">
<tp:taxon-treatment xmlns:tp="http://www.plazi.org/taxpub"><tp:treatment-meta><kwd-group><label>Taxon classification</label><kwd><named-content xmlns:xlink="http://www.w3.org/1999/xlink" content-type="kingdom">Plantae</named-content></kwd><kwd><named-content xmlns:xlink="http://www.w3.org/1999/xlink" content-type="order">Asterales</named-content></kwd><kwd><named-content xmlns:xlink="http://www.w3.org/1999/xlink" content-type="family">Goodeniaceae</named-content></kwd></kwd-group><mixed-citation publication-type="journal"><person-group><name><surname>Shepherd</surname><given-names>Kelly A.</given-names></name><name><surname>Lepschi</surname><given-names>Brendan J.</given-names></name><name><surname>Johnson</surname><given-names>Eden A.</given-names></name><name><surname>Gardner</surname><given-names>Andrew G.</given-names></name><name><surname>Sessa</surname><given-names>Emily B.</given-names></name><name><surname>Jabaily</surname><given-names>Rachel S.</given-names></name></person-group><article-title>The concluding chapter: recircumscription of <italic><tp:taxon-name><tp:taxon-name-part taxon-name-part-type="genus" reg="Goodenia">Goodenia</tp:taxon-name-part></tp:taxon-name></italic> (<tp:taxon-name><tp:taxon-name-part taxon-name-part-type="family">Goodeniaceae</tp:taxon-name-part></tp:taxon-name>) to include four allied genera with an updated infrageneric classification</article-title><source>PhytoKeys</source><day>07</day><month>7</month><year>2020</year><volume>152</volume><fpage>27</fpage><lpage>104</lpage><pub-id pub-id-type="doi">10.3897/phytokeys.152.49604</pub-id></mixed-citation></tp:treatment-meta><tp:nomenclature><tp:taxon-name><object-id xmlns:xlink="http://www.w3.org/1999/xlink" content-type="arpha" xlink:type="simple">63EAF4F0-1C25-5E70-ABB3-0942813B0B85</object-id>
              <tp:taxon-name-part taxon-name-part-type="genus" reg="Goodenia">Goodenia</tp:taxon-name-part>
              <tp:taxon-name-part taxon-name-part-type="species" reg="radicans">radicans</tp:taxon-name-part>
            </tp:taxon-name><tp:taxon-authority>(Cav.) Pers., Syn. pl. 1: 195. 1805</tp:taxon-authority><tp:nomenclature-citation-list><tp:nomenclature-citation><tp:taxon-name>
                  <tp:taxon-name-part taxon-name-part-type="genus" reg="Selliera"/>
                  <tp:taxon-name-part taxon-name-part-type="species" reg="radicans"/>
                </tp:taxon-name><comment>≡ <tp:taxon-name><tp:taxon-name-part taxon-name-part-type="genus" reg="Selliera">Selliera</tp:taxon-name-part> <tp:taxon-name-part taxon-name-part-type="species" reg="radicans">radicans</tp:taxon-name-part></tp:taxon-name> Cav., Anales Hist. Nat. 1(1): 41, t. 5, fig. 2. 1799 – Type citation: “Crece con abundancia en los húmedos inmediatos al mar de S. Cárlos de Chilow, ... y tambien en el valle distante apenas un a legua de Coquimbo, ... . El Sr. Née cogió allí esta planta, que he visto en su herbario, como también el dibuxo que mandó sacar.” <bold>Lectotype (designated here)</bold>: Chile. Carlos y Coquimbo [as ‘Arica y Coquimbo’ on additional, typewritten label (translation of original handwritten label)], <italic>s. dat., L.Née 715</italic> (MA 476260 [image!]. Probable isolectotype: CHILE. In portu Coquimbo … [as ‘San Carlos y Coquimbo (Chile)’ on additional, typewritten label (translation of original handwritten labels)], <italic>s. dat.</italic>, <italic>L. Née s.n.</italic> (MA 476261 [image!]). </comment></tp:nomenclature-citation><tp:nomenclature-citation><tp:taxon-name>
                  <tp:taxon-name-part taxon-name-part-type="genus" reg="Goodenia"/>
                  <tp:taxon-name-part taxon-name-part-type="species" reg="repens"/>
                </tp:taxon-name><comment>= <tp:taxon-name><tp:taxon-name-part taxon-name-part-type="genus" reg="Goodenia">Goodenia</tp:taxon-name-part> <tp:taxon-name-part taxon-name-part-type="species" reg="repens">repens</tp:taxon-name-part></tp:taxon-name> Labill., Nov. Holl. Pl. 1(5–7): 53, t. 76. 1805 – Type citation: “HABITAT in capite Van-Diemen.” <bold>Lectotype (designated here)</bold>: … Terra Diemen, <italic>s. dat., J.J.H. Labillardière s.n.</italic> (FI 006937 (ex Herb. Webb) [image!]; probable isolectotypes: FI 006938 [image!]; G-DC 00322613 [image!]; P 00698714 [image!]). </comment></tp:nomenclature-citation><tp:nomenclature-citation><tp:taxon-name>
                  <tp:taxon-name-part taxon-name-part-type="genus" reg="Selliera"/>
                  <tp:taxon-name-part taxon-name-part-type="species" reg="herpystica"/>
                </tp:taxon-name><comment>= <tp:taxon-name><tp:taxon-name-part taxon-name-part-type="genus" reg="Selliera">Selliera</tp:taxon-name-part> <tp:taxon-name-part taxon-name-part-type="species" reg="herpystica">herpystica</tp:taxon-name-part></tp:taxon-name> Schltdl., Linnaea 20: 598. 1847 – Holotype (<italic>fide</italic> Heuchert et al., Schlentendalia 31: 116. 2017): Australia. South Australia. Südaustralien, auf torfigem im Winter überschwemmten Boden an dem Gawlerriver bei Benthanien, Feb 1845, <italic>H.H.Behr s.n.</italic> (HAL 0098334 [image!]). </comment></tp:nomenclature-citation><tp:nomenclature-citation><tp:taxon-name>
                  <tp:taxon-name-part taxon-name-part-type="genus" reg="Selliera"/>
                  <tp:taxon-name-part taxon-name-part-type="species" reg="microphylla"/>
                </tp:taxon-name><comment>= <tp:taxon-name><tp:taxon-name-part taxon-name-part-type="genus" reg="Selliera">Selliera</tp:taxon-name-part> <tp:taxon-name-part taxon-name-part-type="species" reg="microphylla">microphylla</tp:taxon-name-part></tp:taxon-name> Colenso, Trans. &amp; Proc. New Zealand Inst. 22: 473. 1889 [1890]. Probable syntypes: New Zealand. Without precise locality, May 1890, <italic>W. Colenso s.n.</italic> (K 000741872 [image!]; New Zealand. Without precise locality, <italic>s. dat.</italic> (WELT 52409 [image!]); New Zealand. Tongariro … 1889, <italic>H.Hill s.n.</italic> (WELT 59062 [image!], WELT 59063 [image!], WELT 59064 [image!]). </comment></tp:nomenclature-citation></tp:nomenclature-citation-list></tp:nomenclature><tp:treatment-sec sec-type="notes" id="SECID0EOYCO"><title>Note.</title><p><italic>Nee 715</italic> (MA 476260) is here selected as the lectotype of <italic><tp:taxon-name><tp:taxon-name-part taxon-name-part-type="genus" reg="Selliera">Selliera</tp:taxon-name-part> <tp:taxon-name-part taxon-name-part-type="species" reg="radicans">radicans</tp:taxon-name-part></tp:taxon-name></italic> Cav., as it is the most complete of the available syntypes at MA, bearing both flowers and fruit. <italic>Labillardière s.n.</italic> (FI 006937) is here selected as the lectotype of <italic><tp:taxon-name><tp:taxon-name-part taxon-name-part-type="genus" reg="Goodenia">Goodenia</tp:taxon-name-part> <tp:taxon-name-part taxon-name-part-type="species" reg="repens">repens</tp:taxon-name-part></tp:taxon-name></italic> Labill. The specimen is extensively annotated by Labillardiere, and was formerly part of the Philip Webb herbarium (Webb acquired Labillardiere’s herbarium in 1834; see Stafleu &amp; Cowan 1979).</p></tp:treatment-sec></tp:taxon-treatment>
