# Supplementary material for: The concluding chapter: recircumscription of Goodenia (Goodeniaceae) to include four allied genera with an updated infrageneric classification
Source: PhytoKeys. 2020 Jul 7;152:27–104. doi: 10.3897/phytokeys.152.49604 (PMC7360637; doi:10.3897/phytokeys.152.49604)
Supplement: XML Treatment for Goodenia rosea [file phytokeys.152.49604-treatment42.xml]

<!DOCTYPE tp:taxon-treatment
  PUBLIC "-//TaxonX//DTD Taxonomic Treatment Publishing DTD v0 20100105//EN" "tax-treatment-NSO.dtd">
<tp:taxon-treatment xmlns:tp="http://www.plazi.org/taxpub"><tp:treatment-meta><kwd-group><label>Taxon classification</label><kwd><named-content xmlns:xlink="http://www.w3.org/1999/xlink" content-type="kingdom">Plantae</named-content></kwd><kwd><named-content xmlns:xlink="http://www.w3.org/1999/xlink" content-type="order">Asterales</named-content></kwd><kwd><named-content xmlns:xlink="http://www.w3.org/1999/xlink" content-type="family">Goodeniaceae</named-content></kwd></kwd-group><mixed-citation publication-type="journal"><person-group><name><surname>Shepherd</surname><given-names>Kelly A.</given-names></name><name><surname>Lepschi</surname><given-names>Brendan J.</given-names></name><name><surname>Johnson</surname><given-names>Eden A.</given-names></name><name><surname>Gardner</surname><given-names>Andrew G.</given-names></name><name><surname>Sessa</surname><given-names>Emily B.</given-names></name><name><surname>Jabaily</surname><given-names>Rachel S.</given-names></name></person-group><article-title>The concluding chapter: recircumscription of <italic><tp:taxon-name><tp:taxon-name-part taxon-name-part-type="genus" reg="Goodenia">Goodenia</tp:taxon-name-part></tp:taxon-name></italic> (<tp:taxon-name><tp:taxon-name-part taxon-name-part-type="family">Goodeniaceae</tp:taxon-name-part></tp:taxon-name>) to include four allied genera with an updated infrageneric classification</article-title><source>PhytoKeys</source><day>07</day><month>7</month><year>2020</year><volume>152</volume><fpage>27</fpage><lpage>104</lpage><pub-id pub-id-type="doi">10.3897/phytokeys.152.49604</pub-id></mixed-citation></tp:treatment-meta><tp:nomenclature><tp:taxon-name><object-id xmlns:xlink="http://www.w3.org/1999/xlink" content-type="arpha" xlink:type="simple">4A1D05C9-978A-5867-80A0-971D7FB1DB2D</object-id>
              <tp:taxon-name-part taxon-name-part-type="genus" reg="Goodenia">Goodenia</tp:taxon-name-part>
              <tp:taxon-name-part taxon-name-part-type="species" reg="rosea">rosea</tp:taxon-name-part>
              <object-id xmlns:xlink="http://www.w3.org/1999/xlink" content-type="ipni" xlink:type="simple">urn:lsid:ipni.org:names:77210098-1</object-id>
            </tp:taxon-name><tp:taxon-authority>(S.Moore) K.A.Sheph.</tp:taxon-authority><tp:taxon-status xmlns:xlink="http://www.w3.org/1999/xlink" xlink:type="simple">comb. nov.</tp:taxon-status><tp:nomenclature-citation-list><tp:nomenclature-citation><tp:taxon-name>
                  <tp:taxon-name-part taxon-name-part-type="genus" reg="Velleia"/>
                  <tp:taxon-name-part taxon-name-part-type="species" reg="rosea"/>
                </tp:taxon-name><comment>≡ <tp:taxon-name><tp:taxon-name-part taxon-name-part-type="genus" reg="Velleia">Velleia</tp:taxon-name-part> <tp:taxon-name-part taxon-name-part-type="species" reg="rosea">rosea</tp:taxon-name-part></tp:taxon-name> S.Moore, J. Linn. Soc. Bot. 34: 202. 1898 – Holotype: Australia. Western Australia. Creek between Wilson’s Pool and Lake Darlot, Apr. 1895, <italic>S. Moore s.n.</italic> (BM 001041378 [image!]). </comment></tp:nomenclature-citation></tp:nomenclature-citation-list></tp:nomenclature></tp:taxon-treatment>
