# Supplementary material for: The concluding chapter: recircumscription of Goodenia (Goodeniaceae) to include four allied genera with an updated infrageneric classification
Source: PhytoKeys. 2020 Jul 7;152:27–104. doi: 10.3897/phytokeys.152.49604 (PMC7360637; doi:10.3897/phytokeys.152.49604)
Supplement: XML Treatment for Goodenia subsolana [file phytokeys.152.49604-treatment43.xml]

<!DOCTYPE tp:taxon-treatment
  PUBLIC "-//TaxonX//DTD Taxonomic Treatment Publishing DTD v0 20100105//EN" "tax-treatment-NSO.dtd">
<tp:taxon-treatment xmlns:tp="http://www.plazi.org/taxpub"><tp:treatment-meta><kwd-group><label>Taxon classification</label><kwd><named-content xmlns:xlink="http://www.w3.org/1999/xlink" content-type="kingdom">Plantae</named-content></kwd><kwd><named-content xmlns:xlink="http://www.w3.org/1999/xlink" content-type="order">Asterales</named-content></kwd><kwd><named-content xmlns:xlink="http://www.w3.org/1999/xlink" content-type="family">Goodeniaceae</named-content></kwd></kwd-group><mixed-citation publication-type="journal"><person-group><name><surname>Shepherd</surname><given-names>Kelly A.</given-names></name><name><surname>Lepschi</surname><given-names>Brendan J.</given-names></name><name><surname>Johnson</surname><given-names>Eden A.</given-names></name><name><surname>Gardner</surname><given-names>Andrew G.</given-names></name><name><surname>Sessa</surname><given-names>Emily B.</given-names></name><name><surname>Jabaily</surname><given-names>Rachel S.</given-names></name></person-group><article-title>The concluding chapter: recircumscription of <italic><tp:taxon-name><tp:taxon-name-part taxon-name-part-type="genus" reg="Goodenia">Goodenia</tp:taxon-name-part></tp:taxon-name></italic> (<tp:taxon-name><tp:taxon-name-part taxon-name-part-type="family">Goodeniaceae</tp:taxon-name-part></tp:taxon-name>) to include four allied genera with an updated infrageneric classification</article-title><source>PhytoKeys</source><day>07</day><month>7</month><year>2020</year><volume>152</volume><fpage>27</fpage><lpage>104</lpage><pub-id pub-id-type="doi">10.3897/phytokeys.152.49604</pub-id></mixed-citation></tp:treatment-meta><tp:nomenclature><tp:taxon-name><object-id xmlns:xlink="http://www.w3.org/1999/xlink" content-type="arpha" xlink:type="simple">B32F3E40-530B-5D79-919E-DD3ED9BCF18C</object-id>
              <tp:taxon-name-part taxon-name-part-type="genus" reg="Goodenia">Goodenia</tp:taxon-name-part>
              <tp:taxon-name-part taxon-name-part-type="species" reg="subsolana">subsolana</tp:taxon-name-part>
              <object-id xmlns:xlink="http://www.w3.org/1999/xlink" content-type="ipni" xlink:type="simple">urn:lsid:ipni.org:names:77210099-1</object-id>
            </tp:taxon-name><tp:taxon-authority>K.A.Sheph.</tp:taxon-authority><tp:taxon-status xmlns:xlink="http://www.w3.org/1999/xlink" xlink:type="simple">nom. nov.</tp:taxon-status><tp:nomenclature-citation-list><tp:nomenclature-citation><tp:taxon-name>
                  <tp:taxon-name-part taxon-name-part-type="genus" reg="Velleia"/>
                  <tp:taxon-name-part taxon-name-part-type="species" reg="pubescens"/>
                </tp:taxon-name><comment>≡ <tp:taxon-name><tp:taxon-name-part taxon-name-part-type="genus" reg="Velleia">Velleia</tp:taxon-name-part> <tp:taxon-name-part taxon-name-part-type="species" reg="pubescens">pubescens</tp:taxon-name-part></tp:taxon-name> R.Br., Prodr. 581. 1810 – Syntypes: Australia. Queensland. Shoalwater Bay and Broad Sound, <italic>s. dat.</italic>, [<italic>R.Brown s.n.</italic>] (BM 001041383 [image!], BM 001041384 [image!], CANB 279054!, K 000215429 [image!], (K 000215430 [image!]), MEL 9796) [image!], P 00698800 [image!]. </comment></tp:nomenclature-citation></tp:nomenclature-citation-list></tp:nomenclature><tp:treatment-sec sec-type="notes" id="SECID0EH6CO"><title>Note.</title><p>The epithet ‘pubescens’ is unavailable in <italic><tp:taxon-name><tp:taxon-name-part taxon-name-part-type="genus" reg="Goodenia">Goodenia</tp:taxon-name-part></tp:taxon-name></italic> as it is preoccupied by <italic><tp:taxon-name><tp:taxon-name-part taxon-name-part-type="genus" reg="Goodenia">Goodenia</tp:taxon-name-part> <tp:taxon-name-part taxon-name-part-type="species" reg="pubescens">pubescens</tp:taxon-name-part></tp:taxon-name></italic> Sieber ex Spreng. (= <italic><tp:taxon-name><tp:taxon-name-part taxon-name-part-type="genus" reg="Scaevola">Scaevola</tp:taxon-name-part> <tp:taxon-name-part taxon-name-part-type="species" reg="albida">albida</tp:taxon-name-part></tp:taxon-name></italic> (Sm.) Druce).</p><p><xref ref-type="bibr" rid="B23">Carolin (1992g)</xref> lists two syntypes at BM as the ‘lectotype’ for <italic><tp:taxon-name><tp:taxon-name-part taxon-name-part-type="genus" reg="Velliea">Velliea</tp:taxon-name-part> <tp:taxon-name-part taxon-name-part-type="species" reg="pubescens">pubescens</tp:taxon-name-part></tp:taxon-name></italic> R.Br. and reports lectotypification as having been effected in his 1967 treatment of the genus <italic><tp:taxon-name><tp:taxon-name-part taxon-name-part-type="genus" reg="Velleia">Velleia</tp:taxon-name-part></tp:taxon-name></italic>, viz: “Shoalwater Bay, and Thirsty Sound, [Qld], <italic>R. Brown 87</italic>; lecto: BM, <italic>fide</italic> R.C.Carolin, <italic>Proc. Linn. Soc. New South Wales</italic> 92: 53 (1963) [<italic>sic</italic>; 1967]; isolecto: MEL, P.” However, <xref ref-type="bibr" rid="B12">Carolin (1967c</xref>, <xref ref-type="bibr" rid="B23">1992g</xref>) does not effectively lectotypify <italic><tp:taxon-name><tp:taxon-name-part taxon-name-part-type="genus" reg="Velleia">Velleia</tp:taxon-name-part> <tp:taxon-name-part taxon-name-part-type="species" reg="pubescens">pubescens</tp:taxon-name-part></tp:taxon-name></italic> as he does not clearly indicate the type element by direct citation, as required by ICN Art. 7.11, rather citing two syntype specimens at BM. The gatherings referred to by <xref ref-type="bibr" rid="B12">Carolin (1967c</xref>, <xref ref-type="bibr" rid="B23">1992g</xref>) comprise three flowering plants, mounted on one sheet (BM 001041383), and, as noted by <xref ref-type="bibr" rid="B12">Carolin (1967c)</xref>, Brown’s original labels, formerly affixed to the specimens themselves, have been detached and glued to the sheet, thereby making it impossible to determine which specimen relates to which label. A lectotype has not been designated for <italic><tp:taxon-name><tp:taxon-name-part taxon-name-part-type="genus" reg="Velleia">Velleia</tp:taxon-name-part> <tp:taxon-name-part taxon-name-part-type="species" reg="pubescens">pubescens</tp:taxon-name-part></tp:taxon-name></italic> R.Br., as this will be effected by D.J.Mabberley in a forthcoming publication on the life and work of Robert Brown (D.J.Mabberley pers. comm. 2020).</p></tp:treatment-sec><tp:treatment-sec sec-type="etymology" id="SECID0E4CDO"><title>Etymology.</title><p>This species is named for the Latin <italic>subsolanus</italic> (eastern, oriental) as this species is found near coastal habitats of Queensland in eastern Australia.</p></tp:treatment-sec><ref-list><ref id="B23"><mixed-citation xmlns:xlink="http://www.w3.org/1999/xlink" xlink:type="simple"><person-group><name name-style="western"><surname>Carolin</surname><given-names>RC</given-names></name></person-group> (<year>1992g</year>) <article-title><italic><tp:taxon-name><tp:taxon-name-part taxon-name-part-type="genus">Velleia</tp:taxon-name-part></tp:taxon-name></italic>.</article-title> In: <person-group><name name-style="western"><surname>George</surname><given-names>AS</given-names></name></person-group> (<role>Ed.</role>) <issue-title>Flora of Australia vol.</issue-title><source>35. Australian Government Publishing Service, Canberra</source>, <fpage>282</fpage>–<lpage>297</lpage>.</mixed-citation></ref><ref id="B12"><mixed-citation xmlns:xlink="http://www.w3.org/1999/xlink" xlink:type="simple"><person-group><name name-style="western"><surname>Carolin</surname><given-names>RC</given-names></name></person-group> (<year>1967c</year>) <article-title>The genus <italic><tp:taxon-name><tp:taxon-name-part taxon-name-part-type="genus">Velleia</tp:taxon-name-part></tp:taxon-name></italic>.</article-title><source>Proceedings of the Linnean Society of New South Wales</source><volume>92</volume>: <fpage>27</fpage>–<lpage>57</lpage>.</mixed-citation></ref></ref-list></tp:taxon-treatment>
