# Supplementary material for: The concluding chapter: recircumscription of Goodenia (Goodeniaceae) to include four allied genera with an updated infrageneric classification
Source: PhytoKeys. 2020 Jul 7;152:27–104. doi: 10.3897/phytokeys.152.49604 (PMC7360637; doi:10.3897/phytokeys.152.49604)
Supplement: XML Treatment for Goodenia verreauxii [file phytokeys.152.49604-treatment45.xml]

<!DOCTYPE tp:taxon-treatment
  PUBLIC "-//TaxonX//DTD Taxonomic Treatment Publishing DTD v0 20100105//EN" "tax-treatment-NSO.dtd">
<tp:taxon-treatment xmlns:tp="http://www.plazi.org/taxpub"><tp:treatment-meta><kwd-group><label>Taxon classification</label><kwd><named-content xmlns:xlink="http://www.w3.org/1999/xlink" content-type="kingdom">Plantae</named-content></kwd><kwd><named-content xmlns:xlink="http://www.w3.org/1999/xlink" content-type="order">Asterales</named-content></kwd><kwd><named-content xmlns:xlink="http://www.w3.org/1999/xlink" content-type="family">Goodeniaceae</named-content></kwd></kwd-group><mixed-citation publication-type="journal"><person-group><name><surname>Shepherd</surname><given-names>Kelly A.</given-names></name><name><surname>Lepschi</surname><given-names>Brendan J.</given-names></name><name><surname>Johnson</surname><given-names>Eden A.</given-names></name><name><surname>Gardner</surname><given-names>Andrew G.</given-names></name><name><surname>Sessa</surname><given-names>Emily B.</given-names></name><name><surname>Jabaily</surname><given-names>Rachel S.</given-names></name></person-group><article-title>The concluding chapter: recircumscription of <italic><tp:taxon-name><tp:taxon-name-part taxon-name-part-type="genus" reg="Goodenia">Goodenia</tp:taxon-name-part></tp:taxon-name></italic> (<tp:taxon-name><tp:taxon-name-part taxon-name-part-type="family">Goodeniaceae</tp:taxon-name-part></tp:taxon-name>) to include four allied genera with an updated infrageneric classification</article-title><source>PhytoKeys</source><day>07</day><month>7</month><year>2020</year><volume>152</volume><fpage>27</fpage><lpage>104</lpage><pub-id pub-id-type="doi">10.3897/phytokeys.152.49604</pub-id></mixed-citation></tp:treatment-meta><tp:nomenclature><tp:taxon-name><object-id xmlns:xlink="http://www.w3.org/1999/xlink" content-type="arpha" xlink:type="simple">960D6BC3-8092-5EB1-87D6-2E5E6FCD59B7</object-id>
              <tp:taxon-name-part taxon-name-part-type="genus" reg="Goodenia">Goodenia</tp:taxon-name-part>
              <tp:taxon-name-part taxon-name-part-type="species" reg="verreauxii">verreauxii</tp:taxon-name-part>
              <object-id xmlns:xlink="http://www.w3.org/1999/xlink" content-type="ipni" xlink:type="simple">urn:lsid:ipni.org:names:77210101-1</object-id>
            </tp:taxon-name><tp:taxon-authority>(de Vriese) K.A.Sheph.</tp:taxon-authority><tp:taxon-status xmlns:xlink="http://www.w3.org/1999/xlink" xlink:type="simple">comb. nov.</tp:taxon-status><tp:nomenclature-citation-list><tp:nomenclature-citation><tp:taxon-name>
                  <tp:taxon-name-part taxon-name-part-type="genus" reg="Dampiera"/>
                  <tp:taxon-name-part taxon-name-part-type="species" reg="verreauxii"/>
                </tp:taxon-name><comment>≡ <tp:taxon-name><tp:taxon-name-part taxon-name-part-type="genus" reg="Dampiera">Dampiera</tp:taxon-name-part> <tp:taxon-name-part taxon-name-part-type="species" reg="verreauxii">verreauxii</tp:taxon-name-part></tp:taxon-name> de Vriese, Natuurk. Verh. Holl. Maatsch. Wetensch. Haarlem ser. 2, 10: 118, t. 20. 1854 ≡ <tp:taxon-name><tp:taxon-name-part taxon-name-part-type="genus" reg="Verreauxia">Verreauxia</tp:taxon-name-part> <tp:taxon-name-part taxon-name-part-type="species" reg="paniculata">paniculata</tp:taxon-name-part></tp:taxon-name> Benth., Fl. Austral. 4: 105. 1868, <italic>nom. illeg., nom. superfl.</italic> ≡ <tp:taxon-name><tp:taxon-name-part taxon-name-part-type="genus" reg="Verreauxia">Verreauxia</tp:taxon-name-part> <tp:taxon-name-part taxon-name-part-type="species" reg="verreauxii">verreauxii</tp:taxon-name-part></tp:taxon-name> (de Vriese) Carolin, Telopea 2(1): 75. 1980. Type citation: “Nov. Holl. specimine mihi humanissime oblato cum mutlis aliis plantis Novae Hollandiae, a Celeb. Inventore Verreaux, dum hoc. anno 1850 in nostre urbe degebat. Plurimas etiam alias stirpes ab hoc Naturae Investigore repertas et ad Goodenovieas reletas, vidi in Herb. Musei Horti Parisiensis.” </comment></tp:nomenclature-citation></tp:nomenclature-citation-list></tp:nomenclature><tp:treatment-sec sec-type="Lectotype (here designated)" id="SECID0EJHDO"><title>Lectotype (here designated).</title><p>“<tp:taxon-name><tp:taxon-name-part taxon-name-part-type="genus" reg="Dampiera">Dampiera</tp:taxon-name-part> <tp:taxon-name-part taxon-name-part-type="species" reg="verreauxii">verreauxii</tp:taxon-name-part></tp:taxon-name>” in de Vriese, Natuurk. Verh. Holl. Maatsch. Wetensch. Haarlem ser. 2, 10: t. 20. (1854).</p></tp:treatment-sec><tp:treatment-sec sec-type="notes" id="SECID0EZHDO"><title>Note.</title><p>No specimens are cited by de <xref ref-type="bibr" rid="B75">Vriese (1854)</xref> in the protologue for <italic><tp:taxon-name><tp:taxon-name-part taxon-name-part-type="genus" reg="Dampiera">Dampiera</tp:taxon-name-part> <tp:taxon-name-part taxon-name-part-type="species" reg="verreauxii">verreauxii</tp:taxon-name-part></tp:taxon-name></italic>, although de Vriese indicates that he examined material of this taxon made available by Verreaux at the Muséum National d’Histoire Naturelle in Paris (P) in 1850. Verreaux visited Australia during 1842–1846 but his collecting efforts were confined to Tasmania and the east coast of Australia (<xref ref-type="bibr" rid="B37">George 2009</xref>) and so it is unlikely he would have obtained material from Western Australia directly. <xref ref-type="bibr" rid="B25">Carolin (1992i)</xref> postulated that “The type was probably collected by J. Drummond (<italic>Drummond</italic> 4: 186 cited by Krause, loc. cit. [= Pflanzenr. 54: 170 (1912)])”. This is possible, as Drummond did collect extensively through south-west Western Australia (including the region where this species occurs) and his specimens were sent to various institutions throughout Australia and Europe. Three Drummond collections of this taxon have been located (MEL 42188 [image!], P 03035588 [image!] and P 04057856 [image!]). However, it is not clear whether these specimens represent original material and neither specimen at P is an exact match for the plant illustrated in the protologue. Accordingly, the illustration included in the protologue is here designated as the lectotype for <italic><tp:taxon-name><tp:taxon-name-part taxon-name-part-type="genus" reg="Dampiera">Dampiera</tp:taxon-name-part> <tp:taxon-name-part taxon-name-part-type="species" reg="verreauxii">verreauxii</tp:taxon-name-part></tp:taxon-name></italic> de Vriese.</p></tp:treatment-sec><ref-list><ref id="B75"><mixed-citation xmlns:xlink="http://www.w3.org/1999/xlink" xlink:type="simple"><person-group><name name-style="western"><surname>Vriese</surname><given-names>WH de</given-names></name></person-group> (<year>1854</year>) <tp:taxon-name><tp:taxon-name-part taxon-name-part-type="family">Goodenovieae</tp:taxon-name-part></tp:taxon-name>. Natuurkundige Verhandelingen van de Hollandsche Maatschappij der Wetenschappen te Haarlem ser. 2, 10.</mixed-citation></ref><ref id="B37"><mixed-citation xmlns:xlink="http://www.w3.org/1999/xlink" xlink:type="simple"><person-group><name name-style="western"><surname>George</surname><given-names>AS</given-names></name></person-group> (<year>2009</year>) Australian botanist's companion. Four Gables Press, Kardinya, Western Australia.</mixed-citation></ref><ref id="B25"><mixed-citation xmlns:xlink="http://www.w3.org/1999/xlink" xlink:type="simple"><person-group><name name-style="western"><surname>Carolin</surname><given-names>RC</given-names></name></person-group> (<year>1992i</year>) <article-title><italic><tp:taxon-name><tp:taxon-name-part taxon-name-part-type="genus">Verreauxia</tp:taxon-name-part></tp:taxon-name></italic>.</article-title> In: <person-group><name name-style="western"><surname>George</surname><given-names>AS</given-names></name></person-group> (<role>Ed.</role>) <issue-title>Flora of Australia vol.</issue-title><source>35. Australian Government Publishing Service, Canberra</source>, <fpage>298</fpage>–<lpage>300</lpage>.</mixed-citation></ref></ref-list></tp:taxon-treatment>
