# Supplementary material for: The concluding chapter: recircumscription of Goodenia (Goodeniaceae) to include four allied genera with an updated infrageneric classification
Source: PhytoKeys. 2020 Jul 7;152:27–104. doi: 10.3897/phytokeys.152.49604 (PMC7360637; doi:10.3897/phytokeys.152.49604)
Supplement: XML Treatment for Scaevola filifolia [file phytokeys.152.49604-treatment46.xml]

<!DOCTYPE tp:taxon-treatment
  PUBLIC "-//TaxonX//DTD Taxonomic Treatment Publishing DTD v0 20100105//EN" "tax-treatment-NSO.dtd">
<tp:taxon-treatment xmlns:tp="http://www.plazi.org/taxpub"><tp:treatment-meta><kwd-group><label>Taxon classification</label><kwd><named-content xmlns:xlink="http://www.w3.org/1999/xlink" content-type="kingdom">Plantae</named-content></kwd><kwd><named-content xmlns:xlink="http://www.w3.org/1999/xlink" content-type="order">Asterales</named-content></kwd><kwd><named-content xmlns:xlink="http://www.w3.org/1999/xlink" content-type="family">Goodeniaceae</named-content></kwd></kwd-group><mixed-citation publication-type="journal"><person-group><name><surname>Shepherd</surname><given-names>Kelly A.</given-names></name><name><surname>Lepschi</surname><given-names>Brendan J.</given-names></name><name><surname>Johnson</surname><given-names>Eden A.</given-names></name><name><surname>Gardner</surname><given-names>Andrew G.</given-names></name><name><surname>Sessa</surname><given-names>Emily B.</given-names></name><name><surname>Jabaily</surname><given-names>Rachel S.</given-names></name></person-group><article-title>The concluding chapter: recircumscription of <italic><tp:taxon-name><tp:taxon-name-part taxon-name-part-type="genus" reg="Goodenia">Goodenia</tp:taxon-name-part></tp:taxon-name></italic> (<tp:taxon-name><tp:taxon-name-part taxon-name-part-type="family">Goodeniaceae</tp:taxon-name-part></tp:taxon-name>) to include four allied genera with an updated infrageneric classification</article-title><source>PhytoKeys</source><day>07</day><month>7</month><year>2020</year><volume>152</volume><fpage>27</fpage><lpage>104</lpage><pub-id pub-id-type="doi">10.3897/phytokeys.152.49604</pub-id></mixed-citation></tp:treatment-meta><tp:nomenclature><tp:taxon-name><object-id xmlns:xlink="http://www.w3.org/1999/xlink" content-type="arpha" xlink:type="simple">34EC7AE6-6D92-5115-AA5C-1C4D24CB2EBA</object-id>
              <tp:taxon-name-part taxon-name-part-type="genus" reg="Scaevola">Scaevola</tp:taxon-name-part>
              <tp:taxon-name-part taxon-name-part-type="species" reg="filifolia">filifolia</tp:taxon-name-part>
              <object-id xmlns:xlink="http://www.w3.org/1999/xlink" content-type="ipni" xlink:type="simple">urn:lsid:ipni.org:names:77210372-1</object-id>
            </tp:taxon-name><tp:taxon-authority>(R.Br.) K.A.Sheph.</tp:taxon-authority><tp:taxon-status xmlns:xlink="http://www.w3.org/1999/xlink" xlink:type="simple">comb. nov.</tp:taxon-status><tp:nomenclature-citation-list><tp:nomenclature-citation><tp:taxon-name>
                  <tp:taxon-name-part taxon-name-part-type="genus" reg="Diaspasis"/>
                  <tp:taxon-name-part taxon-name-part-type="species" reg="filifolia"/>
                </tp:taxon-name><comment>≡ <tp:taxon-name><tp:taxon-name-part taxon-name-part-type="genus" reg="Diaspasis">Diaspasis</tp:taxon-name-part> <tp:taxon-name-part taxon-name-part-type="species" reg="filifolia">filifolia</tp:taxon-name-part></tp:taxon-name> R.Br., Prodr. 587. 1810. <italic>Type citation</italic>: “(M.) v.v.” Syntypes: Australia. Western Australia. King George III’s Sound, 21 Dec 1801, <italic>R. Brown s.n.</italic> [Bennett No. 2659] (BM 001041412 [image!], BM 001041413 [image!]; K 000216450 [image!]; K 000216453 [image!]; P 00698693 [image!])). </comment></tp:nomenclature-citation><tp:nomenclature-citation><tp:taxon-name>
                  <tp:taxon-name-part taxon-name-part-type="genus" reg="Goodenia"/>
                  <tp:taxon-name-part taxon-name-part-type="species" reg="glandulifera"/>
                </tp:taxon-name><comment>= <tp:taxon-name><tp:taxon-name-part taxon-name-part-type="genus" reg="Goodenia">Goodenia</tp:taxon-name-part> <tp:taxon-name-part taxon-name-part-type="species" reg="glandulifera">glandulifera</tp:taxon-name-part></tp:taxon-name> de Vriese, Natuurk. Verh. Holl. Maatsch. Wetensch. Haarlem ser. 2, 10: 129. 1854 – Lectotype (designated by Carolin, Telopea, 3(4): 566 (1990): Australia. Western Australia. In solo turfoso inter frutices prope urbiculam “Albany” (Plantagenet), 4 Oct. 1840, <italic>L.Preiss s.n.</italic> [<tp:taxon-name><tp:taxon-name-part taxon-name-part-type="kingdom">Plantae</tp:taxon-name-part></tp:taxon-name> Preissiana 2032] (LD 1677627 [image!]; isolectotype: L 0012072 [image!]). </comment></tp:nomenclature-citation><tp:nomenclature-citation><tp:taxon-name>
                  <tp:taxon-name-part taxon-name-part-type="genus" reg="Scaevola"/>
                  <tp:taxon-name-part taxon-name-part-type="species" reg="clandestina"/>
                </tp:taxon-name><comment>= <tp:taxon-name><tp:taxon-name-part taxon-name-part-type="genus" reg="Scaevola">Scaevola</tp:taxon-name-part> <tp:taxon-name-part taxon-name-part-type="species" reg="clandestina">clandestina</tp:taxon-name-part></tp:taxon-name> F.Muell., Fragm. 1(9): 206. 1859 – Type citation: “In Nova Hollandia austro-occidentali.” Type: <italic>n.v</italic>. </comment></tp:nomenclature-citation></tp:nomenclature-citation-list></tp:nomenclature><tp:treatment-sec sec-type="notes" id="SECID0EAMDO"><title>Note.</title><p>A lectotype has not been designated for <italic><tp:taxon-name><tp:taxon-name-part taxon-name-part-type="genus" reg="Diaspasis">Diaspasis</tp:taxon-name-part> <tp:taxon-name-part taxon-name-part-type="species" reg="filifolia">filifolia</tp:taxon-name-part></tp:taxon-name></italic> R.Br., as this will be effected by D.J.Mabberley in a forthcoming publication on the life and work of Robert Brown (D.J.Mabberley pers. comm. 2020).</p></tp:treatment-sec></tp:taxon-treatment>
