# Supplementary material for: The concluding chapter: recircumscription of Goodenia (Goodeniaceae) to include four allied genera with an updated infrageneric classification
Source: PhytoKeys. 2020 Jul 7;152:27–104. doi: 10.3897/phytokeys.152.49604 (PMC7360637; doi:10.3897/phytokeys.152.49604)
Supplement: Supplementary material 7 — Goodenia Clade C nrITS phylogeny [file phytokeys-152-027-s007.nex]

#NEXUS
begin taxa;
	dimensions ntax=54;
	taxlabels
	Coopernookia_polygalacea_830
	Goodenia_aff_grandiflora_755
	Goodenia_affinis_S19
	Goodenia_amplexans_544
	Goodenia_atriplexifolia_547
	Goodenia_benthamiana_549
	Goodenia_blackiana_S146
	Goodenia_brunnea_883
	Goodenia_calcarata_S76
	Goodenia_centralis_418
	Goodenia_centralis_754
	Goodenia_chambersii_S59
	Goodenia_delicata_692
	Goodenia_disperma_S67
	Goodenia_dyeri_319
	Goodenia_expansa_663
	Goodenia_fordiana_S55
	Goodenia_geniculata_S50
	Goodenia_glabra_433
	Goodenia_glabra_S49
	Goodenia_goodeniacea_656
	Goodenia_goodeniacea_S53
	Goodenia_grandiflora_438
	Goodenia_hederacea_ssp_alpestris_S142
	Goodenia_hederacea_ssp_hederacea_694
	Goodenia_kingiana_448
	Goodenia_laevis_ssp_humifusa_188
	Goodenia_laevis_ssp_humifusa_331
	Goodenia_laevis_ssp_laevis_450
	Goodenia_macmillanii_560
	Goodenia_mueckeana_801
	Goodenia_ovata_687
	Goodenia_peacockiana_799
	Goodenia_peacockiana_865
	Goodenia_phillipsiae_836
	Goodenia_rotundifolia_573
	Goodenia_sp_CarnarvonRange_789
	Goodenia_sp_MtCastletower_671
	Goodenia_stirlingii_576
	Goodenia_tripartita_192
	Goodenia_tripartita_516
	Goodenia_valdentata_S129
	Goodenia_varia_167
	Goodenia_vernicosa_578
	Goodenia_viridula_579
	Goodenia_viscida_520
	Goodenia_viscida_845
	Goodenia_willisiana_178
	Goodenia_willisiana_889
	Goodenia_xanthosperma_524
	Scaevola_collaris_603
	Scaevola_collaris_842
	Selliera_radicans_S26
	Selliera_rotundifolia_890
;
end;
begin characters;
	dimensions nchar=2333;
	format datatype=dna missing=? gap=-;
	matrix
	Coopernookia_polygalacea_830	ATATACTTGACTCGATACAAACTCTTTTTTTTTGAGGATCCACTATGATAATGAGAAAGATTTCTGTATATACGCCCAAAGCGGTCAATAATATCAGAATCTGATAAATCAGTCCAAATCGCCTTACCGATCGGATGCCCTAACGGGTTACAAAATTTCGATTTAGCCAATGAGCCAACCAGAGGCATAATTGGAACAATAGTATCAAACTTCTTAATACCATTATCGATTAAAAATGCATTTTCTAGCATTTGACTGCGTACCATTGAAGGCTTTAGCCGCACACTTGAACGATAACCTAGCAAGTCCAGGGGATGATTGGATAATTGGTTTATATAAATCCTTCCTGCTTGAGCCCACAGGAAAAAAGAAAATTGCCAGAACTTAATCAAATAAGAT…
	Goodenia_aff_grandiflora_755	ATATACTTGACTCGATACAAACTCTTTTTTTTTGAGGATCCACTATGATAATGAGAAAGATTTTTGTATATACGCCCAAAGCGGTCAATAATATCAGAATCTGATAAATCAGTCCAAATCGCCTTACCGATCGGATGCCCTAACGCGTTACAAAATTTAGATTTAGCCAATGAGCCAACCAGAGGCATAATTGGAACAATAGTCTCAAACTTCTTAATACCATTATCGATTAAAAATGCATTTTCTAGCATTTGACTGCGTACCATTGAAGGCTTTAGCCGCACACTTGAACGATAACCTAGCAAGTCCAGGGAATGATTGGATAATTGGTTTATATAAATCCTTCCTGCTTGAGCCCACAGGAAAAAAGAAAATTGCCAGAACTTAATCAAATAAGAT…
	Goodenia_affinis_S19	-----------------CAAACTCTTTTTTTTTGAGGATCCACTATGATAATGAGAAAGATTTCTGTATATACGCCCAAAGCGGTCAATAATATCAGAATCTGATAAATCAGTCCAAATCGCCTTACCGATCGGATGCCCTAACGCGTTACAAAATTTCGATTTAGCCAATGAGCCAACCAGAGGCATAATTGGAACAATAGTCTCAAACTTCTTAATACCATTATCGATTAAAAATGCATTTTCTAGCATTTGACTGCGTACCATTGAAGGCTTTAGCCGCACACTTGAACGATAACCTAGCAAGTCCAGGGAATGATTGGATAATTGGTTTATATAAATCCTTCCTGCTTGAGCCCACAGGAAAAAAGAAAATTGCCAGAACTTAATCAAATAAGAT…
	Goodenia_amplexans_544	---------------------------------------------------------------------------------------------------------------------------------------------------------------------------------------------------------------------------------------------------------------------------------------------------------------------------------------------------------------------------------------------------------------…
	Goodenia_atriplexifolia_547	ATATACTTGACTCGATACAAACTCTTTTTTTTTGAGGATCCACTATGATAATGAGAAAGATTTCTGTATATACGCCCAAAGCGGTCAATAATATCAGAATCTGATAAATCAGTCCAAATCGCCTTACCGATCGGATGCCCTAACGCGTTACAAAATTTCGATTTAGCCAATGAGCCAACCAGAGGCATAATTGGAACAATAGTCTCAAACTTCTTAATACCATTATCGATTAAAAACGCATTTTCTAGCATTTGACTGCGTACCATTGAAGGCTTTAGCCGCACACTTGAACGATAACCTAGCAAGTCCAGGGAATGATTGGATAATTGGTTTATATAAATCCTTCCTGCTTGAGCCCATAGGAAAAAATAAAATTGCCAGAACTTAATCAAATAAGAT…
	Goodenia_benthamiana_549	ATATACTTGACTCGATACAAACTCTTTTTTTTTGAGGATCCACTATGATAATGAGAAAGATTTTTGTATATACGCCCAAAGCGGTCAATAATATCAGAATCTGATAAATCAGTCCAAATCGCCTTACCGATCGGATGCCCTAACGCGTTACAAAATTTAGATTTAGCCAATGAGCCAACCAGAGGCATAATTGGAACAATAGTCTCAAACTTCTTAATACCATTATCGATTAAAAATGCATTTTCTAGCATTTGACTGCGTACCATTGAAGGCTTTAGCCGCACACTTGAACGATAACCTAGCAAGTCCAGGGAATGATTGGATAATTGGTTTATATAAATCCTTCCTGCTTGAGCCCACAGGAAAAAAGAAAATTGCCAGAACTTAATCAAATAAGAT…
	Goodenia_blackiana_S146	---------------------------------------------------------------------------------------------------------------------------------------------------------------------------------------------------------------------------------------------------------------------------------------------------------------------------------------------------------------------------------------------------------------…
	Goodenia_brunnea_883	ATATACTTGACTCGATACAAACTCTTTTTTTTTGAGGATCCACTATGATAATGAGAAAGATTTTTGTATATACGCCCAAAGCGGTCAATAATATCAGAATCTGATAAATCAGTCCAAATCGCCTTACCGATCGGATGCCCTAACGCGTTACAAAATTTAGATTTAGCCAATGAGCCAACCAGAGGCATAATTGGAACAATAGTCTCAAACTTCTTAATACCATTATCGATTAAAAATGCATTTTCTAGCATTTGACTGCGTACCATTGAAGGCTTTAGCCGCACACTTGAACGATAACCTAGCAAGTCCAGGGAATGATTGGATAATTGGTTTATATAAATCCTTCCTGCTTGAGCCCACAGGAAAAAAGAAAATTGCCAGAACTTAATCAAATAAGAT…
	Goodenia_calcarata_S76	ATATACTTGACTCGATACAAACTCTTTTTTTTTGAGGATCCACTATGATAATGAGAAAGATTTTTGTATATACGCCCAAAGCGGTCAATAATATCAGAATCTGATAAATCAGTCCAAATCGCCTTACCGATCGGATGCCCTAACGCGTTACAAAATTTAGATTTAGCCAATGAGCCAACCAGAGGCATAATTGGAACAATAGTCTCAAACTTCTTAATACCATTATCGATTAAAAATGCATTTTCTAGCATTTGACTGCGTACCATTGAAGGCTTTAGCCGCACACTTGAACGATAACCTAGCAAGTCCAGGGAATGATTGGATAATTGGTTTATATAAATCCTTCCTGCTTGAGCCCACAGGAAAAAAGAAAATTGCCAGAACTTAATCAAATAAGAT…
	Goodenia_centralis_418	ATATACTTGACTCGATACAAACTCTTTTTTTTTGAGGATCCACTATGATAATGAGAAAGATTTCTGTATATACGCCCAAAGCGGTCAATAATATCAGAATCTGATAAATCAGTCCAAATCGCCTTACCGATCGGATGCCCTAACGCGTTACAAAATCTCGATTTAGCCAATGAGCCAACCAGAGGCATAATTGGAACAATAGTCTCAAACTTCTTAATACCATTATCGATTAAAAATGCATTTTCTAGCATTTGACTGCGTACCATTGAAGGCTTTATCCGCACACTTGAACGATAACCTAGCAAGTCCAGGAAATGATTGGATAATTGGTTTATATAAATCCTTCCTGCTTGAGCCCACAGGAAAAAAGAAAATTGCCAGAACTTAATCAAATAAGAT…
	Goodenia_centralis_754	ATATACTTGACTCGATACAAACTCTTTTTTTTTGAGGATCCACTATGATAATGAGAAAGATTTCTGTATATACGCCCAAAGCGGTCAATAATATCAGAATCTGATAAATCAGTCCAAATCGCCTTACCGATCGGATGCCCTAACGCGTTACAAAATCTCGATTTAGCCAATGAGCCAACCAGAGGCATAATTGGAACAATAGTCTCAAACTTCTTAATACCATTATCGATTAAAAATGCATTTTCTAGCATTTGACTGCGTACCATTGAAGGCTTTATCCGCACACTTGAACGATAACCTAGCAAGTCCAGGAAATGATTGGATAATTGGTTTATATAAATCCTTCCTGCTTGAGCCCACAGGAAAAAAGAAAATTGCCAGAACTTAATCAAATAAGAT…
	Goodenia_chambersii_S59	-------------------------TTTTTTTTGAGGATCCACTATGATAATGAGAAAGATTTTTGTATATACGCCCAAAGCGGTCAATAATATCAGAATCTGATAAATCAGTCCAAATCGCCTTACCGATCGGATGCCCTAACGCGTTACAAAATTTAGATTTAGCCAATGAGCCAACCAGAGGCATAATTGGAACAATAGTCTCAAACTTCTTAATACCATTATCGATTAAAAATGCATTTTCTAGCATTTGACTGCGTACCATTGAAGGCTTTAGCCGCACACTTGAACGATAACCTAGCAAGTCCAGGGAATGATTGGATAATTGGTTTATATAAATCCTTCCTGCTTGAGCCCACAGGAAAAAAGAAAATTGCCAGAACTTAATCAAATAAGAT…
	Goodenia_delicata_692	ATATACTTGACTCGATACAAACTCTTTTTTTTTGAGGATCCACTATGATAATGAGAAAGATTTCTGTATATACGCCCAAAGCGGTCAATAATATCAGAATCTGATAAATCAGTCCAAATCGCCTTACCGATCGGATGCCCTAACGCGTTACAAAATTTCGATTTAGCCAATGAGCCAACCAGAGGCATAATTGGAACAATAGTCTCAAACTTCTTAATACCATTATCGATTAAAAATGCATTTTCTAGCATTTGACTGCGTACCATTGAAGGCTTTAGCCGCACACTTGAACGATAACCTAGCAAGTCCAGGAAATGATTGGATAATTGGTTTATATAAATCCTTCCTGCTTGAGCCCACAGGAAAAAAGAAAATTGCCAGAACTTAATCAAATAAGAT…
	Goodenia_disperma_S67	ATATACTTGACTCGATACAAACTCTTTTTTTTTGAGGATCCACTATGATAATGAGAAAGATTTCTGTATATACGCCCAAAGCGGTCAATAATATCAGAATCTGATAAATCAGTCCAAATCGCCTTACCGATCGGATGCCCTAACGCGTTACAAAATTTCGATTTAGCCAATGAGCCAACCAGAGGCATAATTGGAACAATAGTCTCAAACTTCTTAATACCATTATCGATTAAAAACGCATTTTCTAGCATTTGACTGCGTACCATTGAAGGCTTTAGCCGCACACTTGAACGATAACCTAGCAAGTCCAGGGAATGATTGGATAATTGGTTTATATAAATCCTTCCTGCTTGAGCCCATAGGAAAAAATAAAATTGCCAGAACTTAATCAAATAAGAT…
	Goodenia_dyeri_319	ATATACTTGACTCGATACAAACTCTTTTTTTTTGAGGATCCACTATGATAATGAGAAAGATTTCTGTATATACGCCCAAAGCGGTCAATAATATCAGAATCTGATAAATCAGTCCAAATCGCCTTACCGATCGGATGCCCTAACGCGTTACAAAATTTCGATTTAGCCAATGAGCCAACCAGAGGCATAATTGGAACAATAGTCTCAAACTTCTTAATACCATTATCGATTAAAAATGTATTTTCTAGCATTTGACTGCGTACCATTGAAGGCTTTAGCCGCACACTTGAACGATAACCTAGCAAGTCCAGGGAATGATTGGATAATTGGTTTATATAAATCCTTCCTGCTTGAGCCCACAGGAAAAAAGAAAATTGCCAGAACTTAATCAAATAAGAT…
	Goodenia_expansa_663	ATATACTTGACTCGATACAAACTCTTTTTTTTTGAGGATCCACTATGATAATGAGAAAGATTTCTGTATATACGCCCAAAGCGGTCAATAATATCAGAATCTGATAAATCAGTCCAAATCGCCTTACCGATCGGATGCCCTAACGCGTTACAAAATTTCGATTTAGCCAATGAGCCAACCAGAGGCATAGTTGGAACAATAGTCTCAAACTTCTTAATACCATTATCGATTAAAAATGCATTTTCTAGCATTTGACTCCGTACCATTGAAGGCTTTAGCCGCACACTTGAACGATAACCTAGCAAGTCCAGGGAATGATTGGATAATTGGTTTATATAAATCCTTCCTGCTTGAGCCCACAGGAAAAAAGAAAATTGCCAGAACTTAATCAAATAAGAT…
	Goodenia_fordiana_S55	--------------------------TTTTTTTGAGGATCCACTATGATAATGAGAAAGATTTCTGTATATACGCCCAAAGCGGTCAATAATATCAGAATCTGATAAATCAGTCCAAATCGCCTTACCGATCGGATGCCCTAACGCGTTACAAAATTTCGATTTAGCCAATGAGCCAACCAGAGGCATAATTGGAACAATAGTCTCAAACTTCTTAATACCATTATCGATTAAAAATGCATTTTCTAGCATTTGACTGCGTACCATTGAAGGCTTTAGCCGCACACTTGAACGATAACCTAGCAAGTCCAGGGAATGATTGGATAATTGGTTTATATAAATCCTTCCTGCTTGAGCCCACAGAAAAAAAGAAAATTGCCAGAACTTAATCAAATAAGAT…
	Goodenia_geniculata_S50	---------------------------------------------------------------------------------------------------------------------------------------------------------------------------------------------------------------------------------------------------------------------------------------------------------------------------------------------------------------------------------------------------------------…
	Goodenia_glabra_433	---------------------------------------------------------------------------------------------------------------------------------------------------------------------------------------------------------------------------------------------------------------------------------------------------------------------------------------------------------------------------------------------------------------…
	Goodenia_glabra_S49	ATATACTTGACTCGATACAAACTCTTTTTTTTTGAGGATCCACTATGATAATGAGAAAGATTTCTGTATATACGCCCAAAGCGGTCAATAATATCAGAATCTGATAAATCAGTCCAAATCGCCTTACCGATCGGATGCCCTAACGCGTTACAAAATTTCGATTTAGCCAATGAGCCAACCAGAGGCATAGTTGGAACAATAGTCTCAAACTTCTTAATACCATTATCGATTAAAAATGCATTTTCTAGCATTTGACTCCGTACCATTGAAGGCTTTAGCCGCACACTTGAACGATAACCTAGCAAGTCCAGGGAATGATTGGATAATTGGTTTATATAAATCCTTCCTGCTTGAGCCCACAGGAAAAAAGAAAATTGCCAGAACTTAATCAAATAAGAT…
	Goodenia_goodeniacea_656	---------------------------------------------------------------------------------------------------------------------------------------------------------------------------------------------------------------------------------------------------------------------------------------------------------------------------------------------------------------------------------------------------------------…
	Goodenia_goodeniacea_S53	ATATACTTGACTCGATACAAACTCTTTTTTTTTGAGGATCCACTATGATAATGAGAAAGATTTCTGTATATACGCCCAAAGCGGTCAATAATATCAGAATCTGATAAATCCGTCCAAATCGCCTTACCGATCGGATGCCCTAACGCGTTACAAAATCTCGATTTAGCCAATGAGCCAACCAGAGGCATAATTGGAACAATAGTCTCAAACTTCTTAATACCATTATCGATTAAAAATGCATTTTCTAGCATTTGACTGCGTACCATTGAAGGCTTTAGCCGCACACTTGAACGATAACCTAGCAAGTCCAGGAAATGATTGGATAATTGGTTTATATAAATCCTTCCTGCTTGAGCCCACAGGAAAAAAGAAAATTGCCAGAACTTAATCAAATAAGAT…
	Goodenia_grandiflora_438	---------------------------------------------------------------------------------------------------------------------------------------------------------------------------------------------------------------------------------------------------------------------------------------------------------------------------------------------------------------------------------------------------------------…
	Goodenia_hederacea_ssp_alpestris_S142	-----------------------------------------ACTATGATAATGAGAAAGATTTCTGTATATACGCCCAAAGCGGTCAATAATATCAGAATCTGATAAATCAGTCCAAATCGCCTTACCGATCGGATGCCCTAACGCGTTACAAAATTTCGATTTAGCCAATGAGCCAACCAGAGGCATAATTGGAACAATAGTCTCAAACTTCTTAATACCATTATCGATTAAAAATGCATTTTCTAGCATTTGACTGCGTACCATTGAAGGCTTTAGCCGCACACTTGAACGATAACCTAGCAAGTCCAGGAAATGATTGGATAATTGGTTTATATAAATCCTTCCTGCTTGAGCCCACAGGAAAAAAGAAAATTGCCAGAACTTAATCAAATAAGAT…
	Goodenia_hederacea_ssp_hederacea_694	-TATACTTGACTCGATACAAACTCTTTTTTTTTGAGGATCCACTATGATAATGAGAAAGATTTCTGTATATACGCCCAAAGCGGTCAATAATATCAGAATCTGATAAATCAGTCCAAATCGCCTTACCGATCGGATGCCCTAACGCGTTACAAAATTTCGATTTAGCCAATGAGCCAACCAGAGGCATAATTGGAACAATAGTCTCAAACTTCTTAATACCATTATCGATTAAAAATGCATTTTCTAGCATTTGACTGCGTACCATTGAAGGCTTTAGCCGCACACTTGAACGATAACCTAGCAAGTCCAGGAAATGATTGGATAATTGGTTTATATAAATCCTTCCTGCTTGAGCCCACAGGAAAAAAGAAAATTGCCAGAACTTAATCAAATAAGAT…
	Goodenia_kingiana_448	---------------------------------------------------------------------------------------------------------------------------------------------------------------------------------------------------------------------------------------------------------------------------------------------------------------------------------------------------------------------------------------------------------------…
	Goodenia_laevis_ssp_humifusa_188	ATATACTTGACTCGATACAAACTCTTTTTTTTTGAGGATCCACTATGATAATGAGAAAGATTTTTGTATATACGCCCAAAGCGGTCAATAATATCAGAATCTGATAAATCAGTCCAAATCGCCTTACCGATCGGATGCCCTAACGCGTTACAAAATTTAGATTTAGCCAATGAGCCAACCAGAGGCATAATTGGAACAATAGTCTCAAACTTCTTAATACCATTATCGATTAAAAATGCATTTTCTAGCATTTGACTGCGTACCATTGAAGGCTTTAGCCGCACACTTGAACGATAACCTAGCAAGTCCAGGGAATGATTGGATAATTGGTTTATATAAATCCTTCCTGCTTGAGCCCACAGGAAAAAAGAAAATTGCCAGAACTTAATCAAATAAGAT…
	Goodenia_laevis_ssp_humifusa_331	---------------------------------------------------------------------------------------------------------------------------------------------------------------------------------------------------------------------------------------------------------------------------------------------------------------------------------------------------------------------------------------------------------------…
	Goodenia_laevis_ssp_laevis_450	---------------------------------------------------------------------------------------------------------------------------------------------------------------------------------------------------------------------------------------------------------------------------------------------------------------------------------------------------------------------------------------------------------------…
	Goodenia_macmillanii_560	---------------------------------------------------------------------------------------------------------------------------------------------------------------------------------------------------------------------------------------------------------------------------------------------------------------------------------------------------------------------------------------------------------------…
	Goodenia_mueckeana_801	---------------------------------GAGGATCCACTATGATAATGAGAAAGATTTCTGTATATACGCCCAAAGCGGTCAATAATATCAGAATCTGATAAATCAGTCCAAATCGCCTTACCGATCGGATGCCCTAACGCGTTACAAAATTTCGATTTAGCCAATGAGCCAACCAGAGGCATAATTGGAACAATAGTCTCAAACTTCTTAATACCATTATCGATTAAAAATGCATTTTCTAGCATTTGACTGCGTACCATTGAAGGCTTTAGCCGCACACTTGAACGATAACCTAGCAAGTCCAGGAAATGATTGGATAATTGGTTTATATAAATCCTTCCTGCTTGAGCCCACAGGAAAAAAGAAAATTGCCAGAACTTAATCAAATAAGAT…
	Goodenia_ovata_687	---------------------------------------------------------------------------------------------------------------------------------------------------------------------------------------------------------------------------------------------------------------------------------------------------------------------------------------------------------------------------------------------------------------…
	Goodenia_peacockiana_799	---------------------------------------------------------------------------------------------------------------------------------------------------------------------------------------------------------------------------------------------------------------------------------------------------------------------------------------------------------------------------------------------------------------…
	Goodenia_peacockiana_865	ATATACTTGACTCGATACAAACTCTTTTTTTTTGAGGATCCACTATGATAATGAGAAAGATTTCTGTATATACGCCCAAAGCGGTCAATAATATCAGAATCTGATAAATCAGTCCAAATCGCCTTACCGATCGGATGCCCTAACGCGTTACAAAATTTCGATTTAGCCAATGAGCCAACCAGAGGCATAGTTGGAACAATAGTCTCAAACTTCTTAATACCATTATCGATTAAAAATGCATTTTCTAGCATTTGACTCCGTACCATTGAAGGCTTTAGCCGCACACTTGAACGATAACCTAGCAAGTCCAGGGAATGATTGGATAATTGGTTTATATAAATCCTTCCTGCTTGAGCCCACAGGAAAAAAGAAAATTGCCAGAACTTAATCAAATAAGAT…
	Goodenia_phillipsiae_836	ATATACTTGACTCGATACAAACTCTTTTTTTTTGAGGATCCACTCTGATAATGAGAAAGATTTTTGTATATACGCCCAAAGCGGTCAATAATATCAGAATCTGATAAATCAGTCCAAATCGCCTTACCGATCGGATGCCCTAACGCGTTACAAAATTTAGATTTAGCCAATGAGCCAACCAGAGGCATAATTGGAACAATAGTCTCAAACTTCTTAATACCATTATCGATTAAAAATGCATTTTCTAGCATTTGACTGCGTACCATTGAAGGCTTTAGCCGCACACTTGAACGATAACCTAGCAAGTCCAGGGAATGATTGGATAATTGGTTTATATAAATCCTTCCTGCTTGAGCCCACAGGAAAAAAGAAAATTGCCAGAACTTAATCAAATAAGAT…
	Goodenia_rotundifolia_573	---------------------------------------------------------------------------------------------------------------------------------------------------------------------------------------------------------------------------------------------------------------------------------------------------------------------------------------------------------------------------------------------------------------…
	Goodenia_sp_CarnarvonRange_789	----------------------------------------------------------------------------------------------------------------------TCGCCTTACCGATCGGAYGCCCTAACGCGTTACAAWATTTCTATTTMGCCAATGMGCCAACCAGAGGCATAATTGGAACAATAGTCTCAAACTTCTTAATACCATTATCGATTAAAAATGCATTTTCTAGCATTTGACTGCGTACCATTGAAGGCTTTAGCCGCACACTTGAACGATAACCTAGCAAGTCCAGGAAATGATTGGATAATTGGTTTATATAAATCCTTCCTGCTTGAGCCCACAGGAAAAAAGAAAATTGCCAGAACTTAATCAAATAAGAT…
	Goodenia_sp_MtCastletower_671	ATATACTTGACTCGATACAAACTCTTTTTTTTTGAGGATCCACTATGATAATGAGAAAGATTTCTGTATATACGCCCAAAGCGGTCAATAATATCAGAATCTGATAAATCAGTCCAAATCGCCTTACCGATCGGATGCCCTAATGCGTTACAAAATTTCGATTTAGCCAATGAGCCAACCAGAGGCATAATTGGAACAATAGTCTCAAACTTCTTAATACCATTATCGATTAAAAATGCATTTTCTAGCATTTGACTGCGTACCATTGAAAGCTTTAGCCGCACACTTGAACGATAACCTAGCAAGTCCAGGAAATGATTGGATAATTGGTTTATATAAATCCTTCCTGCTTGAGCCCACAGGAAAAAAGAAAATTGCCAGAACTTAATCAAATAAGAT…
	Goodenia_stirlingii_576	ATATACTTGACTCGATACAAACTCTTTTTTTTTGAGGATCCACTATGATAATGAGAAAGATTTTTGTATATACGCCCAAAGCGGTCAATAATATCAGAATCTGATAAATCAGTCCAAATCGCCTTACCGATCGGATGCCCTAACGCGTTACAAAATTTAGATTTAGCCAATGAGCCAACCAGAGGCATAATTGGAACAATAGTCTCAAACTTCTTAATACCATTATCGATTAAAAATGCATTTTCTAGCATTTGACTGCGTACCATTGAAGGCTTTAGCCGCACACTTGAACGATAACCTAGCAAGTCCAGGGAATGATTGGATAATTGGTTTATATAAATCCTTCCTGCTTGAGCCCACAGGAAAAAAGAAAATTGCCAGAACTTAATCAAATAAGAT…
	Goodenia_tripartita_192	ATATACTTGACTCGATACAAACTCTTTTTTTTTGAGGATCCACTATGATAATGAGAAAGATTTCTGTATATACGCCCAAAGCGGTCAATAATATCAGAATCTGATAAATCAGTCCAAATCGCCTTACCGATCGGATGCCCTAACGCGTTACAAAATTTCGATTTAGCCAATGAGCCAACCAGAGGCATAATTGGAACAATAGTCTCAAACTTCTTAATACCATTATCGATTAAAAATGCATTTTCTAGCATTTGACTGCGTACCATTGAAGGCTTTAGCCGCACACTTGAACGATAACCTAGCAAGTCCAGGGAATGATTGGATAATTGGTTTATATAAATCCTTCCTGCTTGAGCCCACAGGAAAAAAGAAAATTGCCAGAACTTAATCAAATAAGAT…
	Goodenia_tripartita_516	ATATACTTGACTCGATACAAACTCTTTTTTTTTGAGGATCCACTATGATAATGAGAAAGATTTCTGTATATACGCCCAAAGCGGTCAATAATATCAGAATCTGATAAATCAGTCCAAATCGCCTTACCGATCGGATGCCCTAACGCGTTACAAAATTTCGATTTAGCCAATGAGCCAACCAGAGGCATAATTGGAACAATAGTCTCAAACTTCTTAATACCATTATCGATTAAAAATGCATTTTCTAGCATTTGACTGCGTACCATTGAAGGCTTTAGCCGCACACTTGAACGATAACCTAGCAAGTCCAGGGAATGATTGGATAATTGGTTTATATAAATCCTTCCTGCTTGAGCCCACAGGAAAAAAGAAAATTGCCAGAACTTAATCAAATAAGAT…
	Goodenia_valdentata_S129	------------------------------------------CTATGATAATGAGAAAGATTTTTGTATATACGCCCAAAGCGGTCAATAATATCAGAATCTGATAAATCAGTCCAAATCGCCTTACCGATCGGATGCCCTAACGCGTTACAAAATTTAGATTTAGCCAATGAGCCAACCAGAGGCATAATTGGAACAATAGTCTCAAACTTCTTAATACCATTATCGATTAAAAATGCATTTTCTAGCATTTGACTGCGTACCATTGAAGGCTTTAGCCGCACACTTGAACGATAACCTAGCAAGTCCAGGGAATGATTGGATAATTGGTTTATATAAATCCTTCCTGCTTGAGCCCACAGGAAAAAAGAAAATTGCCAGAACTTAATCAAATAAGAT…
	Goodenia_varia_167	ATATACTTGACTCGATACAAACTCTTTTTTTTTGAGGATCCACTATGATAATGAGAAAGATTTTTGTATATACGCCCAAAGCGGTCAATAATATCAGAATCTGATAAATCAGTCCAAATCGCCTTACCGATCGGATGCCCTAACGCGTTACAAAATTTAGATTTAGCCAATGAGCCAACCAGAGGCATAATTGGAACAATAGTCTCAAACTTCTTAATACCATTATCGATTAAAAATGCATTTTCTAGCATTTGACTGCGTACCATTGAAGGCTTTAGCCGCACACTTGAACGATAACCTAGCAAGTCCAGGGAATGATTGGATAATTGGTTTATATAAATCCTTCCTGCTTGAGCCCACAGGAAAAAAGAAAATTGCCAGAACTTAATCAAATAAGAT…
	Goodenia_vernicosa_578	---------------------------------------------------------------------------------------------------------------------------------------------------------------------------------------------------------------------------------------------------------------------------------------------------------------------------------------------------------------------------------------------------------------…
	Goodenia_viridula_579	---------------------------------------------------------------------------------------------------------------------------------------------------------------------------------------------------------------------------------------------------------------------------------------------------------------------------------------------------------------------------------------------------------------…
	Goodenia_viscida_520	---------------------------------------------------------------------------------------------------------------------------------------------------------------------------------------------------------------------------------------------------------------------------------------------------------------------------------------------------------------------------------------------------------------…
	Goodenia_viscida_845	ATATACTTGACTCGATACAAACTCTTTTTTTTTGAGGATCCACTATGATAATGAGAAAGATTTTTGTATATACGCCCAAAGCGGTCAATAATATCAGAATCTGATAAATCAGTCCAAATCGCCTTACCGATCGGATGCCCTAACGCGTTACAAAATTTAGATTTAGCCAATGAGCCAACCAGAGGCATAATTGGAACAATAGTCTCAAACTTCTTAATACCATTATCGATTAAAAATGCATTTTCTAGCATTTGACTGCGTACCATTGAAGGCTTTAGCCGCACACTTGAACGATAACCTAGCAAGTCCAGGGAATGATTGGATAATTGGTTTATATAAATCCTTCCTGCTTGAGCCCACAGGAAAAAAGAAAATTGCCAGAACTTAATCAAATAAGAT…
	Goodenia_willisiana_178	ATATACTTGACTCGATACAAACTCTTTTTTTTTGAGGATCCACTATGATAATGAGAAAGATTTCTGTATATACGCCCAAAGCGGTCAATAATATCAGAATCTGATAAATCAGTCCAAATCGCCTTACCGATCGGATGCCCTAACGCGTTACAAAATTTCGATTTAGCCAATGAGCCAACCAGAGGCATAATTGGAACAATAGTCTCAAACTTCTTAATACCATTATCGATTAAAAATGCATTTTCTAGCATTTGACTGCGTACCATTGAAGGCTTTAGCCGCACACTTGAACGATAACCTAGCAAGTCCAGGGAATGATTGGATAATTGGTTTATATAAATCCTTCCTGCTTGAGCCCACAGGAAAAAAGAAAATTGCCAGAACTTAATCAAATAAGAT…
	Goodenia_willisiana_889	ATATACTTGACTCGATACAAACTCTTTTTTTTTGAGGATCCACTATGATAATGAGAAAGATTTCTGTATATACGCCCAAAGCGGTCAATAATATCAGAATCTGATAAATCAGTCCAAATCGCCTTACCGATCGGATGCCCTAACGCGTTACAAAATTTCGATTTAGCCAATGAGCCAACCAGAGGCATAATTGGAACAATAGTCTCAAACTTCTTAATACCATTATCGATTAAAAATGCATTTTCTAGCATTTGACTGCGTACCATTGAAGGCTTTAGCCGCACACTTGAACGATAACCTAGCAAGTCCAGGGAATGATTGGATAATTGGTTTATATAAATCCTTCCTGCTTGAGCCCACAGGAAAAAAGAAAATTGCCAGAACTTAATCAAATAAGAT…
	Goodenia_xanthosperma_524	ATATACTTGACTCGATACAAACTCTTTTTTTTTGAGGATCCACTATGATAATGAGAAAGATTTCTGTATATACGCCCAAAGCGGTCAATAATATCAGAATCTGATAAATCAGTCCAAATCGCCTTACCGATCGGATGCCCTAACGCGTTACAAAATTTCGATTTAGCCAATGAGCCAACCAGAGGCATAATTGGAACAATAGTCTCAAACTTCTTAATACCATTATCGATTAAAAATGCATTTTCTAGCATTTGACTGCGTACCATTGAAGGCTTTAGCCGCACACTTGAACGATAACCTAGCAAGTCCAGGAAATGATTGGATAATTGGTTTATATAAATCCTTCCTGCTTGAGCCCACAGGAAAAAAGAAAATTGCCAGAACTTAATCAAATAAGAT…
	Scaevola_collaris_603	ATATACTTGACTCGATACAAACTCTTTTTTTTTGAGGATCCACTATGATAATGAGAAAGATTTTTGTATATACGCCCAAAGCGGTCAATAATATCAGAATCTGATAAATCAGTCCAAATCGCCTTACCGATCGGATGCCCTAACGCGTTACAAAATTTAGATTTAGCCAATGAGCCAACCAGAGGCATAATTGGAACAATAGTCTCAAACTTCTTAATACCATTATCGATTAAAAATGCATTTTCTAGCATTTGACTGCGTACCATTGAAGGCTTTAGCCGCACACTTGAACGATAACCTAGCAAGTCCAGGGAATGATTGGATAATTGGTTTATATAAATCCTTCCTGCTTGAGCCCACAGGAAAAAAGAAAATTGCCAGAACTTAATCAAATAAGAT…
	Scaevola_collaris_842	ATATACTTGACTCGATACAAACTCTTTTTTTTTGAGGATCCACTATGATAATGAGAAAGATTTTTGTATATACGCCCAAAGCGGTCAATAATATCAGAATCTGATAAATCAGTCCAAATCGCCTTACCGATCGGATGCCCTAACGCGTTACAAAATTTAGATTTAGCCAATGAGCCAACCAGAGGCATAATTGGAACAATAGTCTCAAACTTCTTAATACCATTATCGATTAAAAATGCATTTTCTAGCATTTGACTGCGTACCATTGAAGGCTTTAGCCGCACACTTGAACGATAACCTAGCAAGTCCAGGGAATGATTGGATAATTGGTTTATATAAATCCTTCCTGCTTGAGCCCACAGGAAAAAAGAAAATTGCCAGAACTTAATCAAATAAGAT…
	Selliera_radicans_S26	ATATACTTGACTCGATACAAACTCTTTTTTTTTGAGGATCCACTATGATAATGAGAAAGATTTTTGTATATACGCCCAAAGCGGTCAATAATATCAGAATCTGATAAATCAGTCCAAATCGCCTTACCGATCGGATGCCCTAACGCATTACAAAATTTAGATTTAGCCAATGAGCCAACCAGAGGCATAATTGGAACAATAGTCTCAAACTTCTTAATACCATTATCGATTAAAAATGCATTTTCTAGCATTTGACTGCGTACCATTGAAGGCTTTAGCCGCACACTTGAACGATAACCTAGCAAGTCCAGGGAATGATTGGATAATTGGTTTATATAAATCCTTCCTGCTTGAGCCCACAGGAAAAAAGAAAATTGCCAGAACTTAATCAAATAAGAT…
	Selliera_rotundifolia_890	ATATACTTGACTCGATACAAACTCTTTTTTTTTGAGGATCCACTATGATAATGAGAAAGATTTTTGTATATACGCCCAAAGCGGTCAATAATATCAGAATCTGATAAATCAGTCCAAATCGCCTTACCGATCGGATGCCCTAACGCATTACAAAATTTAGATTTAGCCAATGAGCCAACCAGAGGCATAATTGGAACAATAGTCTCAAACTTCTTAATACCATTATCGATTAAAAATGCATTTTCTAGCATTTGACTGCGTACCATTGAAGGCTTTAGCCGCACACTTGAACGATAACCTAGCAAGTCCAGGGAATGATTGGATAATTGGTTTATATAAATCCTTCCTGCTTGAGCCCACAGGAAAAAAGAAAATTGCCAGAACTTAATCAAATAAGAT…
;
end;
