# Supplementary material for: The concluding chapter: recircumscription of Goodenia (Goodeniaceae) to include four allied genera with an updated infrageneric classification
Source: PhytoKeys. 2020 Jul 7;152:27–104. doi: 10.3897/phytokeys.152.49604 (PMC7360637; doi:10.3897/phytokeys.152.49604)
Supplement: Supplementary material 8 — Goodenia Clade A cpDNA (trnL-F, matK) alignment [file phytokeys-152-027-s008.nex]

#NEXUS
begin taxa;
	dimensions ntax=55;
	taxlabels
	Coopernookia_polygalacea_830
	Goodenia_aff_grandiflora_755
	Goodenia_aff_grandiflora_S21
	Goodenia_affinis_S19
	Goodenia_albiflora_S20
	Goodenia_amplexans_544
	Goodenia_atriplexifolia_547
	Goodenia_benthamiana_549
	Goodenia_blackiana_S146
	Goodenia_centralis_418
	Goodenia_centralis_754
	Goodenia_convexa_420
	Goodenia_delicata_692
	Goodenia_disperma_S67
	Goodenia_dyeri_319
	Goodenia_expansa_663
	Goodenia_fordiana_S55
	Goodenia_geniculata_S50
	Goodenia_glabra_AY102792_1
	Goodenia_glabra_433
	Goodenia_glabra_S49
	Goodenia_goodeniacea_S53
	Goodenia_hederacea_ssp_alpestris_S142
	Goodenia_hederacea_ssp_hederacea_694
	Goodenia_hederacea_ssp_hederacea_S141
	Goodenia_heterophylla_ssp_eglandulosa_729
	Goodenia_kingiana_448
	Goodenia_laevis_ssp_humifusa_188
	Goodenia_laevis_ssp_humifusa_331
	Goodenia_laevis_ssp_laevis_450
	Goodenia_lanata_S136
	Goodenia_macmillanii_560
	Goodenia_ovata_687
	Goodenia_phillipsiae_836
	Goodenia_rotundifolia_573
	Goodenia_schwerinensis_402
	Goodenia_schwerinensis_740
	Goodenia_sp_CarnarvonRange_789
	Goodenia_sp_MtCastletower_671
	Goodenia_stirlingii_576
	Goodenia_tripartita_192
	Goodenia_tripartita_516
	Goodenia_valdentata_S129
	Goodenia_varia_167
	Goodenia_varia_180
	Goodenia_vernicosa_578
	Goodenia_vernicosa_S123
	Goodenia_viridula_579
	Goodenia_viscida_520
	Goodenia_viscida_845
	Goodenia_willisiana_178
	Goodenia_xanthosperma_524
	Scaevola_collaris_603
	Scaevola_collaris_842
	Selliera_radicans_S26
;
end;
begin characters;
	dimensions nchar=801;
	format datatype=dna missing=? gap=-;
	matrix
	Coopernookia_polygalacea_830	AGA-AGTCGT-AACAA-GGTTTCCGTAGG-TGAACCTGCGGAAGGATCATTGTCGAARCCTGCAA-AGCAG-AACAACCCGTGAAC-ATGTAT-AAACACA---GTACGGCATGAAG-TAG--GGGC--CTCGG-TCCT-TGATT-CGTGTCGCACA-GCTGGTGGT-CGTAGGTCTTGCCCTTCATTA-GGGCTCTAC-ATGC-GATCC-ATCGGCACAAAACCTAACCCC-GGCGCGGTATGCGCCAAGGAAACTAA-AAACTAAGAAGAGCACT-TGCCTTGATGCCCCGTCCTCGGTGTGCATT-TGGGGYTGTC---GTTGCTTCTTAAG-AATCACAAACGACTCTCGGCAACGGATATCTCGGCTCATGCATCGATGAAGAACGTAGCGAAA…
	Goodenia_aff_grandiflora_755	-------------CAA-GGTTTCCGTAGG-TGAACCTGCGGAAGGATCATTGTCGAAACCTGCAAAGGCAG-AACGACCCGCGAAC-ACGTAT-GAACACA---CGACGGCACGGAG-ATG--GGGC--CTCGG-CCCT-CGATT-CGTGTCGTGCG-GCCGGTGGT-CGTAGGCATTGTCCCTTCTCG-GGGCCTTGC-GTCC-GCTCC-ATCGACACAAAACTCAACCCC-GGCGCGGAATGCGCCAAGGAAACCGT-AAACTTAGAAGAGCAGC-TGAGCCGATGCCCCGTCCTCGGCGTGCACT-C-GGCCAGCT---GTTGCTTCTCAAGAAATCACAAACGACTCTCGGCAACGGATATCTCGGCTCATGCATCGATGAAGAACGTAGCGAAA…
	Goodenia_aff_grandiflora_S21	-----------------------------------CTGCGGAAGGATCATTGTCGAAACCTGCAAAGGCAG-AACGACCCGYGAAC-ACGTAT-GAACACA---CGACGGCACGGAG-ATG--GGGC--CTCGG-CCCT-CGATT-CGTGTCRTGCG-GTCGGTGGT-CGTATGCATTTTCCCTTGTAG-GGGCCTTGC-GTCC-GCTCC-ATCGGCACARAACTCAACCCC-GGCGCGGAAMGCGCCAAGGAAACCGT-AAACTTAGAAGAGCAGN-TGCGTCGATGCCCCGTCCTCGGCGTGCACT-C-GGCCGGCT---GTTGCTTCTCAAGAAATCACAAACGACTCTCGGCAACGGATATCTCGGCTCATGCATCGATGAAGAACGTAGCGAAA…
	Goodenia_affinis_S19	----------------------------------------------TCATTGTCGAAACCTGCAA-AGCAG-AACGACCCGAGAAC-ACGTAT-AAACACT---AGACGGCACGAAGGCCC--CTG--------------GAATT-CGTGCCGTGCG-GCCGGTGGA-CGTAGGTCTCGTCCTGCGATA---------C-GTGC-GCTCC-ATCKGCACAAAACTCAACCCC-GGCGCGGAACGCGCCAAGGAAACTAT-AAACTTGGAAGAGCGCC-TGCCTCGATGCCCCGTCCTCGGCGTGCACT-C-GGGCAGTTGCTGCTGCTTCTTAAG-AATCACAAACGACTCTCGGCAACGGATATCTCGGCTCGTGCATCGATGAAGAACGTAGCGAAA…
	Goodenia_albiflora_S20	-----------------------------------------------CATTGTCGAAACCTGCAAAGGCAG-AACGACCYGCGAAC-AYGTAT-GAACACA---CGACGGCACGGAG-ATG--GGGC--CTCGG-CTCT-MGATT-CGTGTCGTGCG-GCCGGTGGT-CGTAGGCATTGTCCCTYCTCG-GGGCCTTGC-GTCC-GCTCC-ATCGGCACAAAACTCAACCCC-GGCGCGGAACGCGCCAAGGAAACCGT-AAACTTAGAAGAGCAGY-TGCGTCGATGCCCCGTCCTCGGCSTGCACT-C-GGCCGGCT---GTTGCTTCTCAAGAAATCACAAACGACTCTCGGCAACGGATATCTCGGCTCATGCATCGATGAAGAACGTAGCGAAA…
	Goodenia_amplexans_544	-------------------------------------------------TTGTCGAAACCTGCAA-GGCAG-AACGACCCGCGAAC-ACGTAT-CAACACA---CGACGGCACGGAG-CCG--GGGC--CTCGG-TCCT-TGATT-CGTGCCGTGCG-GCCGGTGGA-CGTAGGCATCGTCCCTTGTCG-GGGCCTTGC-ATCC-GCTCC-ACCGGCTCGAAACTAAACCCC-GGCGCGGAACGCGCCAAGGAAACTGT-AAACTTAGAAGAGCACC-TGCCCCGATGCCCCGTACTCGGCGTGCACT-C-GGCCGGTT---GTTGCTTCTTAAGAAATCACAAACGACTCTCGGCAACGGATATCTCGGCTCATGCATCGATGAAGAACGTAGCGAAA…
	Goodenia_atriplexifolia_547	AGA-AGTCGT-AACAA-GGTTTCCGTAGG-TGAACCTGCGGAAGGATCATTGTCGAAACCTGTAA-AGCAG-AACGACCCGTGAAC-ACGTTC-ATATACAACAAGACGGCATGAAC-CCG--GGGC--CTCTG-TCGC-GGGTT-GGTGCCGTATG-CCCGGTGGA-CGTATGTCTTGTCCTTCGTTAGGGACTCTAC-ATGC-GCTCC-GTCGGCACAAAACTCAACCCC-GGCGCGGAACGCGCCAAGGAAACTTT-AAACTTGGAAGCGCACC-GGCCTCGATGCCCCGTCCTCGGCGTGCAAT-C-GGGCCGTT---GCTCCTTCTTAAG-AATCATAAACGACTCTCGGCAACGGATATCTCGGCTCATGCATCGATGAAGAACGTAGCGAAA…
	Goodenia_benthamiana_549	AGA-AGTCGT-AACAA-GGTTTCCGTAGG-TGRACCTGCGGAAGGATCATTGTCGAAACCTGCAA-GGCAG-AACGACCCGCGAAC-ACGTAT-CAACACA---CGACGGCACGGAG-CCG--GGGC--CTCGG-TCCT-TGATT-CGTGCCGTGCG-GCCGGTGGA-CGTAGGCATCGTCCCTTGTCG-GGGCCTTGC-ATCC-GCTCC-ACCGGCTCGAAACTCAACCCC-GGCGCGGAACGCGCCAAGGAAACTGT-AAACTTAGAAGAGCACC-TGCCCCGATGCCCCGTACTCGGCGTGCACT-C-GGCCGGTT---GTTGCTTCTTAAGAAATCACAAACGACTCTCGGCAACGGATATCTCGGCTCATGCATCGATGAAGAACGTAGCGAAA…
	Goodenia_blackiana_S146	------------------------------------------------ATTGTCGAAACCTGCAA-AGCAK-ARCGACCCGAGAAC-ACGTAT-AAACACA---AGACGGCACGAA-------GGCC--CCCGG-------AATT-CGTGCCGTGCG-GCCGGTGGT-CGTATGTCTCGTCCTGCGTTA---------C-ATRC-GCTCC-ATCGGCACAAAACTCAACCCC-GGCGCGGAACGCGCCAAGGAAACTTT-AAACTTGGAAGAGCACC-YGCCTCGATGCCCCGTCCTCGGTGTGCACT-C-GGGCTGTTGCTGCTKCTTCTTAAG-AATCACAAACGACTCTCGGCAAMGGATATCTCKGCTCNTGCRTCGATGAAGAAMGTANMGAAA…
	Goodenia_centralis_418	AGA-AGTCGT-AACAA-GGTTTCCGTAGG-TGAACCTGCGGAAGGATCATTGTCGAAACCTGCAA-AGCAG-AACGACCCGTGAAC-ACGTTC-AAACACAACACGGCGGCTGGAAT-CCG--GGGC--CTCGG-TCGC-GGGTT-CGTGCCGTACG-GCCGRTGGA-CGTAGGTCTTGTCCTTTGTTAGGGACTCTAC-ATGC-GCTCC-ATCGTCACAAAACTCAACCCC-GGCGCGGAACGCGCCAAGGAAACTTT-AAACTTGGAAGAGCACC-GGCCTCGATGCCCCGTCCTCGGCGTGCACT-C-GGGCTGTT---GCTCCTTCTTAAG-AATCATAAACGACTCTCGGCAACGGATATCTCGGCTCATGCATCGATGAAGAACGTAGCGAAA…
	Goodenia_centralis_754	------------------------------------------------------------------------------------------------------------------------------------------------------CCGTACG-GCCGGTGGA-CGTAGGTCTTGTCCTTTGTTAGGGACTCTAC-ATGC-GCTCC-ATCGTCACAAAACTCAACCCC-GGCGCGGAACGCGCCAAGGAAACTTT-AAACATGGAAGAGCACC-GGCCTCGATGCCCCGTCCTCGGCGTGCACT-C-GGGCTGTT---GCTCCTTCTTAAG-AATCATAAACGACTCTCGGCAACGGATATCTCGGCTCATGCATCGATGAAGAACGTAGCGAAA…
	Goodenia_convexa_420	AGA-AGTCGT-AACAA-GGTTTCCGTAGG-TGAACCTGCGGAAGGATCATTGTCGAAACCTGCAA-AGCAG-AACGACCCGAGAAC-ACGTAT-AAACACA---AGACGGCACGAA-------GGCC--CCCGG-------AATT-CGTGCCGTGCG-GCCGGTGGA-CGTAGGTCTCGTCCTGCGTTA---------C-ATGC-GCTCC-ATCGGCACAACACTCAACCCC-GGCGCGGAACGCGCCAAGGAAACTTT-ATACTTGGAAGAGCACC-TGCCTCGATGCCCCGTCCTCGGCGTGCACT-C-GGGCTGTTGCTGCTGCTTCTTAAG-AATCACAAACGACTCTCGGCAACGGATATCTCGGCTCGTGCATCGATGAAGAACGTAGCGAAA…
	Goodenia_delicata_692	AGA-AGTCGT-AACAA-GGTTTCGGTAGG-TGAACCTGCGGAAGGATCATTGTCGAACCCTGCAA-AGCAG-AACGACCCGTGAAC-ACGTTC-AAACACAACACGACGGCGGGAAT-CCG--GGGC--CTCGG-TCGC-GGGTT-CGTGCCGTACG-GCCGGTGGA-CGTAGGTCTTGTCCTTTGTTAGGGACTCCAA-ATGC-GCTCC-ATCGGCATAAAMCTCAACCCC-GGCGCGGAACGCGCCAAGGAAACTTT-AAACTTGGAAGAGCACC-GGCCTCGATGCCCCGTCCTCGGCGTGCACT-C-GGGCTGTT---GCTCCTTCTTAAG-AATCATAAACGACTCTCGGCAACGGATATCTCGGCTCATGCATCGATGAAGAACGTAGCGAAA…
	Goodenia_disperma_S67	--------------------TTTCGTAG--TGAA-CTGCGAAAG-ATCAT-GTCGAA-CCTGCAA-AGCAG-AACGACCCGTGAAC-ACGTTC-ATATACAACAAGACGGCATGAAC-CCG--GGGC--CTYTG-TCSGCGGGTT-GGTGCCGTATKGCCCGGTGGA-CGTATGTCTTGTCCTTCGTTAGGGACTCTAC-ATGN-GCTCC-GTCGGCGCAAAACTCAACCCC-GGCGCGGAACGCGCCAAGGAAACTTT-AAACTTGGAAGAGCACC-GGCCTCGATGCCCCGTCYTCGGCGTGCAATYC-GGGCCGTT---SCTCCTTCTTAAG-AATCATAAACGACTCTCGGCAACGGATATCTCGGCYCATGCATCGATGAAGAACGTAGCGAAA…
	Goodenia_dyeri_319	----------------------------G-TGACCTTGCGGAAGGWYCATTGTCGAARCCTGCAA-AGCARGAACGACCCGAGAAC-ACGTAT-AAACACY---AGACGGCACGAA-------GGC---CCTGG-------AATT-CGTGCCGTGCG-GCCGGTGGA-CGTAGGTCTCGTCCTGCGTTA---------C-ATGC-GCTCC-ATCGGCACAAAACTCAACCCC-GGCGCGGAACGCGCCAAGGAAACTAT-AAACTTGGAAGAGCGCC-TGCCCCGATGCCCCGTCCTCGGCGTGCACT-C-GGGCRGTTGCTGCTGCTTCTTAAG-AATCACAAACGACTCTCGGCAACGGATATCTCGGCTCGTGCATCGATGAAGAACGTAGCGAAA…
	Goodenia_expansa_663	-------------------------------------------------TTGTCGAAACCTGCAA-AGCAG-AACGACCCGTGAAC-ACGTAT-AAACACA---AGACGGCACGAAG-CCG--GGGC--CTCGG-TCCC-GGACC-CGTGCCGTGCG-GCCGGTGGA-NGTAGGTCTCGTCCTGCGTTA---------C-ATGC-GCTCC-ATCGGCACAAAACTCAACCCC-GGCGCGGAACGCGCCAAGGAAGCTTT-AAACTTGGAAGAGCGCC-GGCCTCGATGCCCCGTCCTCGACGTGTGCT-C-GGGCTGTTGCTGCTGCTTCTAAAG-AATCACAAACGACTCTCGGCAACGGATATCTCGGCTCGTGCATCGATGAAGAACGTAGCGAAA…
	Goodenia_fordiana_S55	----------------------CCGTAGG-TGAACCTGCGGAAGGATCATTGTCGATACCTGCAG-AGCAG-AACAACCCGTGAAC-ACGTAT-AAACACA---CGACGGCAGGAAG-CCG--GGGC--CTCGG-TCCT-GGATT-CGTGCCGTGCG-GCCGGTGGA-CGTAGGTATCGTCCCGCGTTAGGGACTGTGC-ATGC-GTTCC-ATCGGCACAAAACTCAACCCC-GGCGCGGAACGCGCCAAGGAAACTTT-AAACTTGGAAGAGCACC-GGCCTCGATGCCCCGTCCTCGGCGTGCATT-C-GGGTTGTT---GCTGCTTCTTTAG-AATCACAAACGACTCTCGGCAACGGATATCTCGGCTCGTGCATCGATGAAGAACGTAGCGAAA…
	Goodenia_geniculata_S50	-------------------------------------------------TTGTCGAAACCTGCAA-AGCAG-AACGACCCGAGAAC-ACGTAT-AAACACAA--AGACGGCACGAA-------GCCC--CCCGG-ACTT-------CGTGCCGTGCG-GCCGGTGGA-CGTAGGTCTCGTCCTGCGATA---------C-GTGC-GCTCC-ATCGGCAYAAAACTTAACCCC-GGCGCGGAACGCGCCAAGGAAACTTT-AAACTTGGAAGAGCGCC-NGCCTCGATGCCCCGTCCTCGGCGTGCACT-G-GGGCTGTTGCTGCTGCTTCTTAAG-AATCACAAACGACTCTCGGCAACGGATATCTCGGCTCGTGCATCGATGAAGAACGTAGCGAAA…
	Goodenia_glabra_AY102792_1	AGA-AGTCGT-AACAA-GGTTTCCGTAGG-TGAACCTGCGGAAGGATCATTGTCGAAACCTGCAA-AGCAG-AACGACCCGTGAAC-ACGTAT-AAACACA---AGACGGCACGAAG-CCG--GGGC--CTCGG-TCCC-GGACC-CGTGCCGTGCG-GCCGGTGGA-CGTAGGTCTCGTCCTGCGTTA---------C-ATGC-GCTCC-ATCGGCACAAAACTCAACCCC-GGCGCGGAACGCGCCAAGGAAGCTTT-AAACTTGGAAGAGCGCC-GGCCTCGATGCCCCGTCCTCGACGTGTGCT-C-GGGCTGTTGCTGCTGCTTCTAAAG-AATCACAAACGACTCTCGGCAACGGATATCTCGGCTCGTGCATCGATGAAGAACGTAGCGAAA…
	Goodenia_glabra_433	AGA-AGTCGT-AACAA-GGTTTCCGTAGG-TGAACCTGCGGAAGGATCATTGTCGAAACCTGCAA-AGCAG-AACGACCCGTGAAC-ACGTAT-AAACACA---AGACGGCACGAAG-CCG--GGGC--CTCGG-TCCC-GGACC-CGTGCCGTGCG-TCCGGTGGA-CGTAGGTCTCGTCCTGCGTTA---------C-ATGC-GCTCC-ATCGGCAYAAAACTCAACCCC-GGCGCGGAACGCGCCAAGGAAGCTTT-AAACTTGGAAGAGCGCC-GGCCTCGATGCCCCGTCCTCGACGTGTGCT-C-GGGCCGTTGCTGCTGCTTCTAAAG-AATCACAAACGACTCTCGGCAACGGATATCTCGGCTCGTGCATCGATGAAGAACGTAGCGAAA…
	Goodenia_glabra_S49	AGA-AGTCGT-AACAA-GGTTTCCGTAGG-TGAACCTGCGGAAGGATCATTGTCGAAACCTGCAA-AGCAG-AACGACCCGTGAAC-ACGTAT-AAACACA---AGACGGCACGAAG-CCG--GGGC--CTCGG-TCCC-GGACC-CGTGCCGTGCG-GCCGGTGGA-CGTAGGTCTCGTCCTGCGTTA---------C-ATGC-GCTCC-ATCGGCACAAAACTCAACCCC-GGCGCGGAACGCGCCAAGGAAGCTTT-AAACTTGGAAGAGCGCC-GGCCTCGATGCCCCGTCCTCGACGTGTGCT-C-GGGCTGTTGCTGCTGCTTCTAAAG-AATCACAAACGACTCTCGGCAACGGATATCTCGGCTCGTGCATCGATGAAGAACGTAGCGAAA…
	Goodenia_goodeniacea_S53	------------------------------------------------ATTGTCGAAACCTGCAA-AGCAG-AACGACCCGTGAAC-ACGTTC-AAACACAACACGACGGCAGGAAT-CCG--GGGC--CYCGG-TSTC-GGGTT-CGTGCCGTACG-GYCGGTGGA-CGTAGGTCTTGTCCTTTGTTAGGGACTCTAC-ATGC-GCTCC-ATCGGCACAAAACTCAACCCC-GGCGCGRAACGCGCCAAGGAAACTTT-AAACTTGGAAGAGCACC-GGCCTCGATGCCCCGTCCTCGGCGTGCACT-C-GGGCTGTT---SCTCCTTCTTAAG-AATCATAAACGACTCTCGGCAACGGATATCTCGGCTCATGCATCGATGAAGAACGTAGCGAAA…
	Goodenia_hederacea_ssp_alpestris_S142	AGA-AGTCGT-AACAA-GGTTTCYGTAGG-TGAACCTGCGGAAGGATCATTGTCGAACCCTGCAA-AGCAG-AACGACCCGTGAAC-ACGTTC-AAACACAACACGACGGCAGGAAT-CCG--GGGC--CTCGG-TCGC-GGGTT-CGTGCCGTACG-GCCGGTGGA-CGTAGGTCTTGTCCTTTGYTAGGGACTCTAC-ATGC-GCTCC-ATCGGCACAAAACTCAACCCC-GGCGCGGAACGCGCCAAGGAAACTTT-AAACTTGGAAGAGCACC-GGCCTCGATGCCCCGTCCTCGGCGTGCACT-C-GGGYTGTT---GCTCCTTCTTAAG-AATCATAAACGACTCTCGGCAACGGATATCTCGGCTCATGCATCGATGAARAACGTAGCGAAA…
	Goodenia_hederacea_ssp_hederacea_694	AGA-AGTCGT-AACAA-GGTTTCGGTAGG-TGAACCTGCGGAAGGATCATTGTCGAACCCTGCAA-AGCAG-AACGACCCGTGAAC-ACGTTC-AAACACAACACGACGGCAGGAAT-CCG--GGGC--CTCGG-TCGC-GGGTT-CGTGCCGTACG-GCCGGTGGA-CGTAGGTCTTGTCCTTTGTTAGGGACTCTAC-ATGC-GCTCC-ATCGGCATAAAACTCAACCCC-GGCGCGGAACGCGCCAAGGAAACTTT-AAACTTGGAAGAGCACC-GGCCTCGATGCCCCGTCCTCGGCGTGCACT-C-GGGCTGTT---GCTCCTTCTTAAG-AATCATAAACGACTCTCGGCAACGGATATCTCGGCTCATGCATCGATGAAGAACGTAGCGAAA…
	Goodenia_hederacea_ssp_hederacea_S141	AGA-AGTCGT-AACAA-GGTTTCCGTAGGTTGAACCTGCGGAAGGATCATTGTCGAACCCTGCAA-AGCAG-AACGACCCGTGAAC-ACGTTC-AAACACAACACGACGGCAGGAAT-CCG--GGGC--CTCGG-TCGC-GGGTT-CGTGCCGTACG-GCCGGTGGA-CGTAGGTCTTGTCCTTTGTTAGGGACTCTAC-ATGC-GCTCC-ATCGGCATAAAACTCAACCCC-GGCGCGGAACGCGCCAAGGAAACTTT-AAACTTGGAAGAGCACC-GGCCTCGATGCCCCGTCCTCGGCGTGCACT-C-GGGCTGTT---GCTCCTTCTTAAG-AATCATAAACGACTCTCGGCAACGGATATCTCGGCTCATGCATCGATGAAGAACGTAGCGAAA…
	Goodenia_heterophylla_ssp_eglandulosa_729	--A-AGTCGT-AACAA-GGTTTCCGTAGG-TGAACCTGCGGAAGGATCATTGTCGAAACCTGCAA-AGCAG-AACGACCCGTGAAC-ACGTTC-AAATACATCACGACGGCACGAAT-CCG--GGGC--CTCGG-TCGC-GGGTT-CGTGCCGTACC-GCCGGTGGA-CGTAGGTCTTGTCCTTCATTAGGGACTCTAC-ATGC-GCTCC-GTCGGCACAACACTCAACCCC-GGCGCGGAACGCGCCAAGGAAACTTT-AAACTTGGAAGAGCACC-GGCCTCGATGCCCCGTCCTCGGCGTGCACT-C-GGGCTGTT---GCTCCTTCTTAAG-AACCATAAACGACTCTCGGCAACGGATATCTCGGCTCATGCATCGATGAAGAACGTAGCGAAA…
	Goodenia_kingiana_448	---------------------------------------------------------------------------------------------------------------------------------------------GATT-CGTGTCGTGC--GCCGGTGGT-CGTAGGCATTGTCCCTTCTCG-GGSCCTTGC-GTAC-GCTCC-ATCGACACAAAACTCAACCCC-GGCGCGGAACGCGCCAAGGAAACCGT-AAACTTAGAAGAGCAGC-TGAGCCGATGCCCCGTCCTCGGCGTGCACT-C-GGCCAGCT---GTTGCTTYTCAAGAAATCACAAACGACTYTCGGCAACGGATATCTCGGCTCATGCATCGATGAAGAACGTAGCGAAA…
	Goodenia_laevis_ssp_humifusa_188	-------------------------------------------------------------------GCAG-AACGACCCGCGAAC-ACGTAC-AAACACA---CGACGGCACGGAG-AAG--GGGC--CTCGG-CCCT-CGACT-CGTGCCGCCCG-GCCGGTGGA-CGGACGCGTCGTCCCTTGTCG-GGGCCTTGC-GTCC-GCTCC-ATCGGCACAAAACTCAACCCC-GGCGCGGAACGCGCCAAGGAAACTGT-AAGCTTAGAAGAGCACC-TGCCCCGATGCCCCGTCCTCGGAGTGCATC-G-GTCCGGTC---GTTCCTTCTTAAGAAATCACAAACGACTCTCGGCAACGGATATCTCGGCTCATGCATCGATGAAGAACGTAGCGAAA…
	Goodenia_laevis_ssp_humifusa_331	---------------------------------------------------------------------------------CGAACAACGTACAAAACACA---CGACGGCACGGAG-AAG--GGGC--CTCGG-CCCT-CGACT-CGTGCCGCCCG-GCCGGTGGA-CGGACGCGTCGTCCCTTGTCG-GGGCCTTGC-GTCC-GCTCC-ATCGGCACAAAACTCAACCCC-GGCGCGGAACGCGCCAAGGAAACYGT-AAGCTTAGAAGAGCACC-TGCCCCGATGCCCCGTCCTCGGCGTGCATC-G-GTCCGGTC---GTTCCTTCTTAAGAAATCACAAACGACTCTCGGCAACGGATATCTCGGCTCATGCATCGATGAAGAACGTAGCGAAA…
	Goodenia_laevis_ssp_laevis_450	AGA-AGTCGT-AACAA-GGTTTCCGTAGG-TGAACCTGCGGAAGGATCATTGTCGAAACCTGCAA-GGCAG-AACGACCCGCGAAC-ACGTAC-AAACACA---CGACGGCACGGAG-AAG--GGGC--CTCGG-CCCT-CGACT-CGTGCCGCCCG-GCCGGTGGA-CGTACGCGTTGTCCCTTGTCG-GGGCCTTGC-GTCC-G-TCC-ATCGGCATAAAACTCAACCCC-GGCGCGGAACGCGCCAAGGAAACTGT-AAGATTGGAAGAGCACC-TGCCCCGATGCCCCGTCCTCGGCGTGCATC-G-GTCCGGTC---GTTGCTTCTTAAGAAATCACAAACGACTCTCGGCAACGGATATCTCGGCTCATGCATCGATGAAGAACGTAGCGAAA…
	Goodenia_lanata_S136	AGA-AGTCGT-AACAA-GGTTTCCGTAGG-TGAACCTGCGGAAGGATCATTGTCGAAACCTGCAA-AGCAG-AACGACCCGAGAAC-ACGTAT-AAACACAA--AGACGGCACGAAG-------CCC--CCCGG-------ACTT-CGTGCCGTGCG-GCCGGTGGA-CGTAGGTCTCGTCCTGCGATA---------C-GTGC-GCTCC-ATCGGCACAAAACTTAACCCC-GGCGCGGAACGCGCCAAGGAAACTTT-AAACTTGGAAGAGCGCC-AGCCTCGATGCCCCGTCCTCGGCGTGCACT-G-GGGCTGTTGCTGCTGCTTCTTAAG-AATCACAAACGACTCTCGGCAACGGATATCTCGGCTCGTGCATCGATGAAGAACGTAGCGAAA…
	Goodenia_macmillanii_560	AGA-AGTCGT-AACAAGGTTTTCGGTAGG-TGAACCTGCGGAAGGATCATTGTCGAAACCTGCAAAGGCAG-AACGACCCGCGAAC-ACGTAT-GAACACA---CGACGGCACGGAG-ATG--GGGC--CTCGG-CTCT-CGATT-CGTGTCGTGCG-GCCGGTGGT-CGTAGGCATTGTCCCTTCTTG-GGGCCTTGC-GTCC-GCTCC-ATCGGCACAAAACTCAACCCC-GGCGCGGAACGCGCCAAGGAAACCGT-AAACTTAGAAGAGCAGC-TGCGTCGATGCCCCGTCCTCGGCGTGCACT-C-GGCCGGCT---GTTGCTTCTTAAGAAATCACAAACGACTCTCGGCAACGGATATCTCGGCTCATGCATCGATGAAGAACGTAGCGAAA…
	Goodenia_ovata_687	AGA-AGTTGT-AACAA-GGTTTCCGTAGG-TGAACCTGCGGAAGGATCATTGTTGAAACCTGCAA-GGCAG-AACGACCCGGGAAC-CCGTAT-CAACCCC---AGGCGGCACGGAA-CCG--GGGC--CTYGG-TCCT-TGATT-CGTGCCGTGCG-GCCGGTGGA-CGTWGGCATTGTCCCTTGTYG-GGGCCTTGC-ATTCGGTCCC-CCCGGCTCGAAACTAAACCCC-GGCGCGGAACGCGCCAAGGAAACTGT-AAACTTAGAAGAGCACC-TGCCCCGATGCCCCGTACTCGGCGTGCACT-C-GGCCGGTT---GTTTCTTCTTAAGAAATCACAAACGACTCTCGGCAACGGATATCTCGGCTCATGCATCGATGAAGAACGTAGCGAAA…
	Goodenia_phillipsiae_836	AGA-AGTCGT-AACAA-GGTTTCCGTAGG-TGAACCTGCGGAAGGATCATTGTCGAATCCTGCAA-GGCAG-AACGACCCGCGAAC-ACGTAT-GAACACA---TGACGGCACGGAG-CCG--GGGC--CTCGG-TCCT-TGATT-CGTGTTGTGCG-GCCGGTGGA-CGTAGGCATTGTCCCTTGTCG-GGGCCTTGC-GTCC-GCTCC-ATCGGCACAAAACACAACCCCCGGCGCGGAACGCGCCAAGGAAACTGT-AAACTTAGAAGAGCACC-TGCCCCGATGCCCCGTCCTCGGCGTGCACT-C-GGCCAGTT---GTTGCTTCTTAAGAAATCACAAACGACTCTCGGCAACGGATATCTCGGCTCATGCATCGATGAAGAACGTAGCGAAA…
	Goodenia_rotundifolia_573	AGA-AGTCGT-AACAA-GGTTTCCGYRKR-KKRACCTGCGGAAGGATCATTGTCGAAACCTGCAA-AGCAG-AACGACCCGTGAAC-ACGTTC-AAATACAACACGACGACACGAAT-CCG--GGGC--CTCGG-TCGC-GGGTT-CGTGCCGTACG-GCCGGTGGA-CGTAGGTCTTGTCCTTCGTTAGGGACTCAAC-ATGC-GTTCT-TACGGCACAAAACTCAACCCC-GGCGCGGAACGCGCCAAGGAAACTTT-AAACTTGGAAGAACACC-GGCCTCGATGCCCCGTCCTCGGCGTGCACT-C-GGGTCGTT---GCTCCTTCTTGAG-ATCCATAAACGACTCTCGGCAACGGATATCTCGGCTCATGCATCGATGAAGAACGTAGCGAAA…
	Goodenia_schwerinensis_402	AGA-AGTCGT-AACAA-GGTTTCCGTAGG-TGAACCTGCGGAAGGATCATTGTCGAAACCTGCAA-AGCAG-AACGACCAGTGAAC-ACGTAT-AAACACA---AGACGGCACGAAG-CCG--GGGC--CTCGG-TCCC-GGATC-CGTGCCGTGCG-GCCGGTGGA-CGCAGGTCTCGTCCTGCGTTA---------C-ATGC-GCTCC-ATCGGCACAAAACTCAACCCC-GGCGCGGAACGCGCCAAGGAAGCTTT-AAACTTGGAAGAGCGCC-GGCCTCGATGCCCCGTCATCGACGTGTGCT-C-GGGCCGTTGCTGCTGCTTCTAAAG-AATCACAAACGACTCTCGGCAACGGATATCTCGGCTCGTGCATCGATGAAGAACGTAGCGAAA…
	Goodenia_schwerinensis_740	AGAAAGTCGTAAACA--GGTTTCCGTAGG-TGAACCTGCGGAAGGATCATTGTCGAAACCTGCAA-AGCAG-AACGACCCGTGAAC-ACGTAT-AAACACA---AGACGGCACGAAG-CCG--GGGC--CTCGG-TCCC-GGATC-CGTGCCGTGCG-GCCGGTGGA-CGCAGGTCTCGTCCTGCGTTA---------C-GTGC-GCTCC-ATCGGCACAAAACTCAACCCC-GGCGCGGAACGCGCCAAGGAAGCTTT-AAACTTGGAAGAGCGCC-GGCCTCGATGCCCCGTCATCGACGTGTGCT-C-GGGCCGTTGCTGCTGCTTCTAAAG-AATCACAAACGACTCTCGGCAACGGATATCTCGGCTCGTGCATCGATGAAGAACGTAGCGAAA…
	Goodenia_sp_CarnarvonRange_789	-----------------------------------------------CATTGTCGAAACCTGCAA-AGCAG-AACGACCCGTGAAC-ACGTTC-AAACACAACACGACGGCAGGAAT-CCG--GGGC--CTCKG-TCGC-GGGTT-CGTGCCGTACG-GCCGGTGGA-CGCAGGTCTTGTCCTTTGATAGGGACTCTTCCATGC-GCTCC-ACCGGCACAAAACTCWACCCC-GGCGCGGAACGCGCCAAGGAAACTTT-AAACTTGGAAGAGCACC-GGCCTCGATGCCCCGTCCTCGGCGTGCACT-C-GGGCTGTT---GCTCCTTCTTAAG-AATCATAAACGACTCTCGGCAACGGATATCTCGGCTCAYGCATCGATGAAGAACGTAGCGAAA…
	Goodenia_sp_MtCastletower_671	--------------AA-GGTTTCCGTAGG-TGRACCTGCGGAAGGATCATTGTCGAAACCTGCAA-AGCAG-AACGACCCGTGAAC-ACGTTC-AAATACAACACGACGACACGAAT-CCG--GGGC--CTCGG-TCGC-GGGTT-CGTGCCGTACG-GCCGGTGGA-CGTAGGTCTTGTCCTTCGTTAGGGACTCCAC-TTGC-GTTCT-TACGGCACAAAACTCAACCCC-GGCGCGGAACGCGCCAAGGAAACTTT-AAACTTGGAAGAGCACC-GGCCTCGATGCCCCGTCCTCGGCGTGCACT-C-GGGTCGTT---GCTCCTTCTTGAG-ATCCATAAACGACTCTCGGCAACGGATATCTCGGCTCATGCATCGATGAAGAACGTAGCGAAA…
	Goodenia_stirlingii_576	AGA-AGTCGT-AACAA-GGTTTCCGYRKR-KKRACCTGCGGAAGGATCATTGTCGAATCCTGCAATGGCAG-AACGACCCGCGAAC-ACGTAT-GAACACA---GGACGGCATGGAG-ACG--GGGC--CTCGG-CCCT-CGATT-CGTGTCGTGCG-GCCGGTGGT-CGTAGGCATTGTCCCTTTTCG-GGGCCTTGC-GTCC-GCTCG-ATCGACACAAAACTCAACCCC-GGCGCGGAACGCGCCAAGGAAACCGT-AAACTTAGAAGAGCAGC-TGAGCCGATGCCCCGTCCTCGGCATGCACT-C-GGCCAGCT---GTTGCTTCTCAAGAAATCACAAACGACTCTCGGCAACGGATATCTCGGCTCATGCATCGATGAAGAACGTAGCGAAA…
	Goodenia_tripartita_192	-----------------------------------CTGCGG-AGGATCATTGTCGAAACCTGCAR-AGCAG-AACGACCCGAGAAC-ATGTAT-AAACACA---AGACGGCACGAA-------GGCC--CCTGG-TGTT-------CGTGCCGTGCG-GCCGGTGGA-CGTAGGTCTCGTCCTGCGTTA---------C-ATGC-GCTCC-ATCGGCACCRAACTCAACCCC-GGCGCGGAACGCGCCAAGGAAACTTT-AAACTTGGAAGAGCACC-TGCCTCGATGCCCCGTCCTCGGTGTGCACT-C-GGGCTGTTGCTGCTGCTTCTTAAG-AATCACAAACGACTCTCGGCAACGGATATCTCGGCTCGTGCATCGATGAAGAACGTAGCGAAA…
	Goodenia_tripartita_516	AGA-AGTCGT-AACAA-GGTTTCCGTAGG-TGAACCTGCGGAAGGATCATTGTCGAAACCTGCAA-AGCAG-AACGACCCGAGAAC-ATGTAT-AAACACA---AGACGGCACGAA-------GGCC--CCTGG-TGTT-------CGTGCCGTGCG-GCCGGTGGA-CGTAGGTCTCGTCCTGCGTTA---------C-ATGC-GCTCC-ATCGGCACCGAACTCAACCCC-GGCGCGGAACGCGCCAAGGAAACTTT-AAACTTGGAAGAGCACC-TGCCTCGATGCCCCGTCCTCGGTGTGCACT-C-GGGCTGTTGCTGCTGCTTCTTAAG-AATCACAAACGACTCTCGGCAACGGATATCTCGGCTCGTGCATCGATGAAGAACGTAGCGAAA…
	Goodenia_valdentata_S129	AGA-AGTCGT-AACAA-GGTTTCCGTAGG-TGAACCTGCGGAAGGATCATTGTCGAAACCTGCAAAGGCAG-AACGACCCGCGAAC-ACGTAT-GAACACA---CGACGRCACGGAG-AYG--GGGC--CTCGG-CCCT-CGATT-CGTGTCGTGCG-GCCGGTGGT-CGTAGGCATTGTCCCTTCKCG-GGRCCTTGC-STYC-GCTCC-ATCGACACAAAACTCAACCCC-GGCGCGGAACGCGCCAAGGAAACCGT-AAACTTAGAAGAGAGCTGAGCC--GATGCCCCGTCCTCGGCGTGCACT-C-GGCCAGCT---GTTGCTTCTCAAGAAATCACAAACGACTCTCGGCAACGGATATCTCGGCTCATGCATCGATGAAGAACGTAGCGAAA…
	Goodenia_varia_167	-------------CAA-GGTTTCCGTAGG-TGAACCTGCGGAAGGATCATTGTCGAAACCTGCAA-GGCAG-AACGACCCGCGAAC-ACGTAT-CAACACA---CGACGGCACGGAG-ATCTTGGCCTCCTTGGCCCCT-TGATT-CGTGCCGTGCG-GCCGGTGGA-CGTTGGCATCGTCCCTTGTCG-GGGCCTTGC-ATCC-GCTCC-ACCGGCAC--AACTCAACCCC-GGCGCGGAACGCGCCAAGGAAACTGT-AAACTTAGAAGAGCACC-TGSCCCGATGCCCCGTACTCGGCGTGCACT-C-GGCCAGTT---GTTGCTTCTTAAGAAATCACAAACGACTCTCGGCAACGGATATCTCGGCTCATGCATCGATGAAGAACGTAGCGAAA…
	Goodenia_varia_180	AGA-AGTCGT-AACAA-GGTTTCCGTAGG-TGAACCTGCGGAAGGATCATTGTCGAAACCTGCAA-GGCAG-AACGACCCGCGAAC-ACGTAT-CAACACA---CGACGGCACGGAG-ATCTTGGCCTCCTTGGCCCCT-TGATT-CGTGCCGTGCG-GCCGGTGGA-CGTTGGCATCGTCCCTTGTCG-GGGCCTTGC-ATCC-GCTCCCACCGGCAC--AACACAACCCC-GGCGCGGAACGCGCCAAGGAAACTGT-AAACTTAGAAGAGCACC-TGCCCCGATGCCCCGTACTCGGCGTGCACT-C-GGCCAGTT---GTTGCTTCTTAAGAAATCACAAACGACTCTCGGCAACGGATATCTCGGCTCATGCATCGATGAAGAACGTAGCGAAA…
	Goodenia_vernicosa_578	AGA-AGTCGT-AACAA-GGTTTCCGTAGG-TGAACCTGCGGAAGGRTCATTGTCGAAACCTGCAA-GGCAG-AACGACCCGCGAAC-ACGTAT-CAACACA---CGACGGCACGGAG-CCG--GGGC--CTYGG-TCCT-TGATT-CGTGCCGTGCG-GCCGGTGGA-CGTAGGCATCGTCCCTTGTCG-GGGCCTTGC-ATCC-GCTCC-ACCGGCTC-GAACTCAACCCC-GGCGCGGAACGCGCCAAGGAAACTGT-AAACTTAGAAGAGCACC-TGCCCCGATGCCYCGTACTCGGCGTGCACT-C-GGCCGGTT---GTTGCTTCTTAAGAAATCACAAACGACTCTCGGCAACGGATATCTCGGCTCATGCATCGATGAAGAACGTAGCGAAA…
	Goodenia_vernicosa_S123	----AGTCGT-AACAA-GGTTTCCGTAGG-TGAACCTGCGGAAGGATCATTGTCGAAACCTGCAA-GGCAG-AACGACCCGCGAAC-ACGTAT-CAACACA---CGACGGCACGGAG-CCG--GGGC--CTYGG-TCCT-TGATT-CGTGCCGTGCG-GCCGGTGGA-CGTAGGCATCGTCCCTTGTCG-GGGCCTTGC-ATYC-GCTCC-ACCGGCTC-GAACTCAACCCC-GGCGCGGAACGCGCCAAGGAAACTGT-AARCTTAGAAGAGCACC-TGCCCCGATGCCCCGTACTCGGCGTGCACT-C-GGCCGGTT---GTTGCTTCTTAAGAAATCACAAACGACTCTCGGCAACGGATATCTCGGCTCATGCATCGATGAAGAACGTAGCGAAA…
	Goodenia_viridula_579	AGA-AGTCGT-AACAA-GGTTTCCGTAGG-TGAACCTGCGGAAGGATCATTGTCGAAACCTGCAA-AGCAG-AACGACCCGTGAAC-ACGTTC-ATATACAACAAGACGGCATGAAC-CCG--GGGC--CTCTG-TCGC-GGGTT-GGTGCCGTATG-CCCGGTGGA-CGTATGTCTTGTCCTTCGTTAGGGACTCTAC-ATGC-GCTCC-GTCGGCGCAAAACTCAACCCC-GGCGCGGAACGCGCCAAGGAAACTTT-AAACTTGGAAGAGCACC-GGCCTCGATGCCCCGTCCTCGGCGTGCAAT-C-GGGCCGTT---CGTCCTTCTTAAG-AATCATAAACGACTCTCGGCAACGGATATCTCGGCTCATGCATCGATGAAGAACGTAGCGAAA…
	Goodenia_viscida_520	AGA-AGTCGT-AACAA-GGTTTCCGTAGG-TGAACCTGCGGAAGGATCATTGTCGAAACCTGCAA-GGCAG-AACGACCCGCGAAC-ATGTAT-GAACACA---CGACGGCACGGAG-CCG--GGGC--CGCGG-TCCT-TGATT-CGTGCCGTTGCGGCCGGTGGA-CGTAGGCATCGTCCCTTGTCG-GGGCCTTGC-ATCC-GCTCC-ACCGGCACGAAACTCAACCCC-GGCGCGGAACGCGCCAAGGAAACTGT-AAACTTAGAAGAGCGCC-TGGCCCGATGCCCCGTACTCGGCGTGCACT-C-GGCCAGAC---GTTGCTTCTTAAGAAATCACAAACGACTCTCGGCAACGGATATCTCGGCTCATGCATCGATGAAGAACGTAGCGAAA…
	Goodenia_viscida_845	AGA-AGTCGT-AACAA-GGTTTCCGTAGG-TGAACCTGCGGAAGGATCATTGTCGAAACCTGCAA-GGCAG-AACGACCCGCGAAC-ATGTAT-GAACACA---CGACGGCACGGAG-CCG--GGGC--CTCGG-TCCT-TGATT-CGTGCCGTGCG-GCCGGTGGA-CGTAGGCATCGTCCCTTGTCG-GGGCCTTGC-ATCC-GCTCC-ACCGGCACGAAACTCAACCCC-GGCGCGGAACGCGCCAAGGAAACTGT-AAACTTAGAAGAGCGCC-TGGCCCGATGCCCCGTACTCGGCGTGCACT-C-GGCCAGAC---GTTGCTTCTTAAGAAATCACAAACGACTCTCGGCAACGGATATCTCGGCTCATGCATCGATGAAGAACGTAGCGAAA…
	Goodenia_willisiana_178	-----------------GGTTTCCGTAGG-TGAACCTGCGGAAGGATCATTGTCGAAACCTGCAA-AGCAG-AACGACCCGAGAAC-ACGTAT-AAACACT---AGACGGCACGAA--------GGC--------CCCTGGAATT-CGTGCCGTGCG-GCCGGTGGA-CGTAGGTCTCGTCCTGCGATA---------C-ATGC-GCTCC-ATCGGCACAAAACTCAACCCC-GGCGCGAAACGCGCCAAGRWWACTAT-AAACTTGGAAGAGCGCC-TGCCTCGATGCCCCGTCCTCGGCGTGCACT-C-GGGCTGTTGCTGCTGCTTCTTAAG-AATCACAAACGACTCTCGGCAACGGATATCTCGGCTCGTGCATCGATGAAGAACGTAGCGAAA…
	Goodenia_xanthosperma_524	AGA-AGTCGT-AACAA-GGTTTCCGTAGG-TGAACCTGCGGAAGGATCATTGTCGACACCTGCAA-AGCAG-AACGACCCGCGAAC-ACGTTC-AAACACAACACGGCGGCAGGAAT-CCG--GGGC--CTCGG-TCGC-GGGTT-CGTGCCGTACG-GCCGGTGGA-CGTAGGCCTTGTCCTTTGATAGGGACTCTGCCATGC-GCTCC-ACGGGCACAAAACTCAACCCC-GGCGCGGAACGCGCCAAGGAAACTTT-AAACTTGGAAGAGCACC-GGCCTCGATGCCCCGTCCTCGGCGTGCACT-C-GGGCTGTT---GCTCCTTCTTAAG-AATCATAAACGACTCTCGGCAACGGATATCTCGGCTCATGCATCGATGAAGAACGTAGCGAAA…
	Scaevola_collaris_603	AGA-AGTCGTAAACA--GGTTTCCGTAGG-TGRACCTGCGGAAGGATCATTGTCGAAACCTGCAA-GGCAG-AACGACCCGCGAAC-ACGTAT-AAACATA---CGACGGCACGGAG-ACG--GGGC--CTTGG-CCCT-CGACT-CGTGCAGTCCGGGCCGGTGGG-CGTACGCATCGTTCCTTGTTA-GGGCCTTGC-GTTC-ACTAC-ACCGGCTCAAAACTCAACCCC-GGCGCGGAACGCGCCAAGGAAACTGT-AAGCTTAGAAGAGCACC-TGAACCGATGCCCCGTCCTCGGCGTGCATC-G-GCCTGGTT---GTTGCTTCTTAAGAAATCACAAACGACTCTCGGCAACGGATATCTCGGCTCATGCATCGATGAAGAACGTAGCGAAA…
	Scaevola_collaris_842	AGA-AGTCGT-AACAA-GGTTTCCGTAGG-TGAACCTGCGGAAGGATCATTGTCGAAACCTGCAA-GGCAG-AACGACCCGCGAAC-ACGTAT-AAACATA---CGACGGCACGGAG-ACG--GGGC--CTCGG-CCCT-CGACT-CGTGCAGTCCGGGCCGGTGGG-CGTACGCATCGTCCCTTGTCG-GGGCCTTGC-GTTC-ACTGC-ACCGGCTCAAAACTCAACTCC-GGCGCGGAACGCGCCAAGGAAACTGT-AAGCTTAGAAGAGCACC-TGAACCGATGCCCCGTCCTCGGCGTGCATC-G-GCCCGGTT---GTTGCTTCTTAAGAAATCACAAACGACTCTCGGCAACGGATATCTCGGCTCATGCATCGATGAAGAACGTAGCGAAA…
	Selliera_radicans_S26	--------------------------------------------------------AACCTGCAA-GGCAG-AACGACCCGCGAAC-ACGTAT-GAACACA---CGGCGGCACGGAG-ACG--GGGC--CTCGG-TCCT-CGATC-CGTGCCGTGCG-GCCGGTGGG-CGTAGGCATCGTCCCTTGTCG-GGGCCTTGC-GTCC-GCTCC-ACCGGCACAAAACTCAACCCCCGGCGCGGAACGCGCCAAGGAAACCGT-AAGCTTAGAAGWGCGCC-GGCCCCGATGCCCCGTACTCGGCGTGCACT-C-GGCCGGTC---GTTCCTTCTTAAGAAATCACAAACGACTCTCGGCAACGGATATCTCGGCTCATGCATCGATGAAGAACGTAGCGAAA…
;
end;
