# Supplementary material for: The concluding chapter: recircumscription of Goodenia (Goodeniaceae) to include four allied genera with an updated infrageneric classification
Source: PhytoKeys. 2020 Jul 7;152:27–104. doi: 10.3897/phytokeys.152.49604 (PMC7360637; doi:10.3897/phytokeys.152.49604)
Supplement: Supplementary material 9 — Goodenia Clade A nrITS alignment [file phytokeys-152-027-s009.nex]

#NEXUS
begin taxa;
	dimensions ntax=158;
	taxlabels
	Goodenia_aff_arachnoidea_542
	Goodenia_aff_coronopifolia_758
	Goodenia_aff_jaurdiensis_934
	Goodenia_aff_occidentalis_456
	Goodenia_aff_pascua_399
	Goodenia_aff_pascua_763
	Goodenia_aff_pinnatifida_918
	Goodenia_aff_pinnatifida_919
	Goodenia_aff_pusilliflora_921
	Goodenia_aff_triodiophila_515
	Goodenia_aff_turleyae_518
	Goodenia_anfracta_545
	Goodenia_angustifolia_725
	Goodenia_arachnoidea_413
	Goodenia_argillacea_546
	Goodenia_armitiana_388
	Goodenia_armstrongiana_726
	Goodenia_armstrongiana_727
	Goodenia_asteriscus_657
	Goodenia_berardiana_181
	Goodenia_berardiana_348
	Goodenia_berringbinensis_753
	Goodenia_bicolor_855
	Goodenia_brachypoda_313
	Goodenia_byrnesii_550
	Goodenia_campestris_S75
	Goodenia_chthonocephala_659
	Goodenia_cirrifica_S73
	Goodenia_claytoniacea_316
	Goodenia_coronopifolia_129
	Goodenia_corynocarpa_318
	Goodenia_crenata_422
	Goodenia_cusackiana_423
	Goodenia_cusackiana_S78
	Goodenia_cycloptera_424
	Goodenia_cylindrocarpa_660
	Goodenia_debilis_661
	Goodenia_durackiana_662
	Goodenia_elaiosoma_551
	Goodenia_elongata_130
	Goodenia_faucium_S70
	Goodenia_filiformis_802
	Goodenia_filiformis_838
	Goodenia_forrestii_322
	Goodenia_gibbosa_664
	Goodenia_gibbosa_S52
	Goodenia_glandulosa_323
	Goodenia_glauca_S44
	Goodenia_gracilis_693
	Goodenia_granitica_324
	Goodenia_gypsicola_325
	Goodenia_gypsicola_860
	Goodenia_halophila_772
	Goodenia_havilandii_S143
	Goodenia_heatheriana_773
	Goodenia_heppleana_442
	Goodenia_heterochila_328
	Goodenia_heteromera_394
	Goodenia_heterotricha_861
	Goodenia_hirsuta_329
	Goodenia_hirsuta_Runonareas_757
	Goodenia_hirsuta_ssp_hills_756
	Goodenia_hispida_697
	Goodenia_humilis_555
	Goodenia_integerrima_445
	Goodenia_iyouta_721
	Goodenia_janamba_446
	Goodenia_janamba_732
	Goodenia_jaurdiensis_932
	Goodenia_kakadu_682
	Goodenia_krauseana_449
	Goodenia_lamprosperma_451
	Goodenia_lamprosperma_699
	Goodenia_larapinta_556
	Goodenia_leiosperma_452
	Goodenia_leiosperma_733
	Goodenia_lobata_884
	Goodenia_lunata_734
	Goodenia_lunata_S71
	Goodenia_lyrata_558
	Goodenia_lyrata_large_746
	Goodenia_macbarronii_559
	Goodenia_macbarronii_885
	Goodenia_macroplectra_197
	Goodenia_macroplectra_454
	Goodenia_maideniana_561
	Goodenia_maideniana_809
	Goodenia_malvina_701
	Goodenia_malvina_702
	Goodenia_maretensis_864
	Goodenia_megasepala_778
	Goodenia_micrantha_455
	Goodenia_microptera_S43
	Goodenia_mimuloides_562
	Goodenia_mimuloides_924
	Goodenia_mimuloides_928
	Goodenia_minutiflora_703
	Goodenia_modesta_564
	Goodenia_modesta_747
	Goodenia_muelleriana_S39
	Goodenia_neglecta_667
	Goodenia_neogoodenia_334
	Goodenia_nigrescens_668
	Goodenia_nuda_S41
	Goodenia_occidentalis_336
	Goodenia_ochracea_457
	Goodenia_odonnellii_Sandstoneform_735
	Goodenia_odonnellii_VictoriaRiverform_736
	Goodenia_pascua_460
	Goodenia_pedicellata_907
	Goodenia_pilosa_567
	Goodenia_pinnatifida_463
	Goodenia_pinnatifida_895
	Goodenia_pinnatifida_899
	Goodenia_potamica_669
	Goodenia_prostrata_464
	Goodenia_psammophila_465
	Goodenia_psammophila_ssp_hiddinsiana_337
	Goodenia_psammophila_ssp_psammophila_738
	Goodenia_pulchella_CoastalPlainB_467
	Goodenia_pulchella_ssp_pulchella_470
	Goodenia_pulchella_ssp_pulchella_765
	Goodenia_pulchella_ssp_Wheatbelt_766
	Goodenia_pumilio_782
	Goodenia_purpurascens_707
	Goodenia_purpurea_570
	Goodenia_purpurescens_565
	Goodenia_pusilla_813
	Goodenia_pusilliflora_166
	Goodenia_quadrifida_886
	Goodenia_quasilibera_708
	Goodenia_redacta_709
	Goodenia_rosulata_566
	Goodenia_rosulata_572
	Goodenia_salina_479
	Goodenia_sepalosa_var_sepalosa_S128
	Goodenia_sp_BachstenCreek_526
	Goodenia_sp_Beyondie_486
	Goodenia_sp_D70208_673
	Goodenia_sp_Dampier_Peninsula_541
	Goodenia_sp_EastPilbara_574
	Goodenia_sp_MelvilleIsland_670
	Goodenia_sp_MountBomford_404
	Goodenia_sp_Pilbara_Calcrete_909
	Goodenia_stellata_490
	Goodenia_strangfordii_803
	Goodenia_subauriculata_675
	Goodenia_tenuiloba_512
	Goodenia_triodiophila_514
	Goodenia_triodiophila_878
	Goodenia_turleyae_517
	Goodenia_virgata_712
	Goodenia_viscidula_745
	Goodenia_wilunensis_580
	Goodenia_wilunensis_879
	Coopernookia_polygalacea_830
	Goodenia_benthamiana_549
	Goodenia_tripartita_192
;
end;
begin characters;
	dimensions nchar=2892;
	format datatype=dna missing=? gap=-;
	matrix
	Goodenia_aff_arachnoidea_542	ATATACTTGACTCGATACAAACTCTTTTTTTTTGAGGATCCACTATGATAATGAGAAAGATTTCTGTATATACGCCCAAAGCGGTCAATAATA--TCAGAATCTGATAAATCAGTCCAAATCGCCTTACTGATCGGATGCCCTAACGCGTTACAAAATTTCGATTTAGCCAATGAGCCAACCAGAGGCATAATTGGAACAATAGTATCAAACTTCTTAATACCATTATCGATTAAAAATGCATTTTCTAGCATTTGACTGCGTACCATTGAAGGCTTTAGCCGCACACTTGAACGATAACCTAGCAATTCCAGGGAATGATTGGATAATTGGTTTATATAAATCCTTCCTGCTTGAGCCCACAGGAAAAAAGAAAATTGCCAGAACTGAATCAAATAAG…
	Goodenia_aff_coronopifolia_758	ATATACTTGACTCGATACAAACTCTTTTTTTTTGAGGATCCACTATGATAATGAGAAAGATTTCTGTATATACGCCCAAAGCGGTCAATAATA--TCAGAATCTGATAAATCAGTCCAAATCACCTTACCGATCGGATGCCCTAACGCGTTACAAAATTTCGATTTAGCCAATGAGCCAACCAGAGGCATAATTGGAACAATAGTATCAAACTTCTTAATACCATTATCGATTAAAAATGCATTTTCTAGCATTTGACTGCGTACCATTGAAGGCTTTAGCCGCACACTTGAACGATAACCTAGCAAGTCCAGGGAATGATTGGATAATTGGTTTATATAAATCCTTCCTGCTTGAGCCCACAGGAAAAAAGAAAATTGCCAGAACTGAATCAAATAAG…
	Goodenia_aff_jaurdiensis_934	---------------------------------------------------------------------------------------------------------------------------------------------------------------------------------------------------------------------------------------------------------------------------------------------------------------------------------------------------------------------------------------------------------------…
	Goodenia_aff_occidentalis_456	---------------------------------------------------------------------------------------------------------------------------------------------------------------------------------------------------------------------------------------------------------------------------------------------------------------------------------------------------------------------------------------------------------------…
	Goodenia_aff_pascua_399	ATATACTTGACTCGATACAAAGTCTTTTTTTTTGAGGATCCACTATGATAATGAGAAAGATTTCTGTATATACGCCCAAAGCGGTCAATAATA--TCAGAATCTGATAAATCAGTCCAAATCGCCTTACCAATCGGATGCCCTAACGCGTTACAAAATTGAGATTTAGCCAATGAGCCAACCAGAGGCATAATTGGAACAATAGTCTCAAACTTCTTAATACCATTATCGATTAAAAATGCATTTTCTAGCATTTGACTGCGTACCATTGAAGGCTTTAGCCGCACACTTAAACGATAACCTAGCAAGTCCAGGGAATGATTGGATAATTGGTTTATATAAATCCTTCCTGCTTGAGCCCACAGGAAAAAATAAAATTGCCAGAACTGAATCAAATAAG…
	Goodenia_aff_pascua_763	---------------------------------------------------------------------------------------------------------------------------------------------------------------------------------------------------------------------------------------------------------------------------------------------------------------------------------------------------------------------------------------------------------------…
	Goodenia_aff_pinnatifida_918	---------------------------------------------------------------------------------------------------------------------------------------------------------------------------------------------------------------------------------------------------------------------------------------------------------------------------------------------------------------------------------------------------------------…
	Goodenia_aff_pinnatifida_919	---------------------------------------------------------------------------------------------------------------------------------------------------------------------------------------------------------------------------------------------------------------------------------------------------------------------------------------------------------------------------------------------------------------…
	Goodenia_aff_pusilliflora_921	---------------------------------------------------------------------------------------------------------------------------------------------------------------------------------------------------------------------------------------------------------------------------------------------------------------------------------------------------------------------------------------------------------------…
	Goodenia_aff_triodiophila_515	---------------------------------------------------------------------------------------------------------------------------------------------------------------------------------------------------------------------------------------------------------------------------------------------------------------------------------------------------------------------------------------------------------------…
	Goodenia_aff_turleyae_518	---------------------------------------------------------------------------------------------------------------------------------------------------------------------------------------------------------------------------------------------------------------------------------------------------------------------------------------------------------------------------------------------------------------…
	Goodenia_anfracta_545	---------------------------------------------------------------------------------------------------------------------------------------------------------------------------------------------------------------------------------------------------------------------------------------------------------------------------------------------------------------------------------------------------------------…
	Goodenia_angustifolia_725	ATATACTTGACTCGATACAAACTCTTTTTTTTTGAGGATCCACTATGATAATGAGAAAGATTTCTGTATATACGCCCAAAGCGGTCAATAATA--TCAGAATCTGATAAATCAGTCCAAATCGCCTTACCGATCGGATGCCCTAACGCGTTACAAAATTTCGATTTAGCCAATGAGCCAACCAGAGGCATAATTTGAACAATAGTCTCAAACTTCTTAATACCATTCTCGATTAAAAATGAATTTTCTAGCATTTGACTGCGTACCATTGAAGGCTTTAGCCGCACACTTGAACGATAACCTAGCAAGTCCAGGGAATGATTGGATAATTGGTTTATATAAATCCTTCCTGCTTGAGCCCACAGGAAAAAAGACAATTGCCAGAACTGAATCAAATAGG…
	Goodenia_arachnoidea_413	ATATACTTGACTCGATACAAACTCTTTTTTTTTGAGGATCCACTATGATAATGAGAAAGATTTCTGTATATACGCCCAAAGCGGTCAATAATA--TCAGAATCTGATAAATCAGTCCAAATCGCCTTACTGATCGGATGCCCTAAGGCGTTACAAAATTTCGATTTAGCCAATGAGCCAACCAGAGGCATAATTGGAACAATAGTATCAAACTTCTTAATACCATTATCGATTAAAAATGCATTTTCTAGCATTTGACTGCGTACCATTGAAGGCTTTAGCCGCACACTTGAACGATAACCTAGCAATTCCAGGGAATGATTGGATAATTGGTTTATATAAATCCTTCCTGCTTGAGCCCACAGGAAAAAAGAAAATTGCCAGAACTGAATCAAATAAG…
	Goodenia_argillacea_546	ATATACTTGACTCGATACAAACTCTTTTTTTTTGAGGATCCACTATGATAATGAGAAAGATTTCTGTATATACGCCCAAAGCGGTCAATAATA--TCAGAATCTGATAAATCAGTCCAAATCGCCTTACCGATCGGATGCCCTAACGCGTTACAAAATTTCGATTTAGCCAATGAGCCAACCAGAGGCATAATTGGAACAATAGTATCAAACTTCTTAATACCATTATCGATTAAAAATGCATTTTCTAGCATTTGACTGCGTACCATTGAAGGCTTTAGCCGCACACTTGAACGATAACCTAGCAAGTCCAGGGAATGATTGGATAATTGGTTTATATAAATCCTTCCTGCTTGAGCCCACAGGAAAAAAGAAAATTGCCAGAACTGAATCAAATAAG…
	Goodenia_armitiana_388	ATATACTTGACTCGATACAAACTCTTTTTTTTTGAGGATCCACTATGATAATGAGAAAGATTTCTGTATATACGCCCAAAGCGGTCAATAATA--TCAGAATCTGATAAATCAGTCCAAATCGCCTTACCGATCGGATGCCCTAAGGCGTTACAAAATTTCGATTTAGCCAATGAGCCAACCAGAGGCATAATTGGAACAATAGTATCAAACTTCTTAATACCATTATCGATTAAAAATGCATCTTCTAGCATTTGACTGCGTACCATTGAAGGCTTTAGCCGCACACTTGAACGATAACCTAGCAAGTCCAGGGAATGATTGGATAATTGGTTTATATAAATCCTTCCTGCTTGAGCCCACAGGAAAAAAGAAAATTGCCAGAACTGAATCAAATAAG…
	Goodenia_armstrongiana_726	ATATACTTGACTCGATACAAACTCTTTTTTTTTGAGGATCCACTATGATAATGAGAAAGATTTCTGTATATACGCCCAAAGCGGTCAATAATA--TCAGAATCTGATAAATCAGTCCAAATCGCCTTACCGATCGGATGCCCTAACGCGTTACAAAATTTCGATTTAGCCAATGAGCCAACCAGAGGCATAATTGGAACAATAGTATCAAACTTCTTAATACCATTATCGATTAAAAATGCATTTTCTAGCATTTGACTGCGTACCATTGAAGGCTTTAGCCGCACACTTGAACGATAACCTAGCAAGTCCAGGGAATGATTGGATAATTGGTTTATATAAATCCTTCCTGCTTGAGCCCACAGGAAAAAAGAAAATTGCCAGAACTGAATCAAATAAG…
	Goodenia_armstrongiana_727	---------------------------------------------------------------------------------------------------------------------------------------------------------------------------------------------------------------------------------------------------------------------------------------------------------------------------------------------------------------------------------------------------------------…
	Goodenia_asteriscus_657	ATATACTTGACTCGATACAAACTCTTTTTTTTTGAGGATCCACTATGATAATGAGAAAGATTTCTGTATATACGTCCAAAGCGGTCAATAATA--TCAGAATCGGATAAATCAGTCCAAATCGCCTTACCGATCGGATGCCCTAACGCGTTACAAAATTTCGATTTAGCCAATGAGCCAACCAGAGGCATAATTGGAACAATAGTATCAAACTTCTTAATACCATTATTGATTAAAAATGCATTTTCTAGCATTTGACTGCGTACCATTGAAGGCTTTAGCCGCACACTTGAACGATAACCTAGCAAGTCCAGGGAATGATTGGATAATTGGTTTATATAAATCCTTCCTCCTTGAGCCCACAGGAAAAAAGAAAATTGCCAGAACTGAATCAAATAAG…
	Goodenia_berardiana_181	---------------------------------------------------------------------------------------------------------------------------------------------------------------------------------------------------------------------------------------------------------------------------------------------------------------------------------------------------------------------------------------------------------------…
	Goodenia_berardiana_348	ATATACTTGACTCGATACAAACTCTTTTTTTTTGAGGATCCACTATGATAATGAGAAAGATTTCTGTATATACGCCCAAAGCGGTCAATAATA--TCTGAATCTGATAAATCAGTCCAAATAGCCTTACCGATCGGATGCCCTAACGCGTTACAAAATTGCGATTTAGCCAATGAGCCAACCAGAGGCATAATTGGAACAATAGTATCAAACTTCTTAATACCATTATCGATTAAAAATGCATTTTCTAGCATTTGACTGCGTACCATTGAAGGCTTTAGCCGCACACTTGAACGATAACCTAGCAAGTCCAGGGAATGATTGGATAATTGGTTTATATAAATCCTTCCTGCTTGAGCCCACAGGAAAAAAGAAAATTGCCAGAACTGAATCAAATAAG…
	Goodenia_berringbinensis_753	A-WYACTTGACTCGATACAAACTCTTTTTTTTTGAGGATCCACTATGATAATGAGAAAGATTTCTGTATATACGCCCAAAGCGGTCAATAATA--TCAGAATCTGATAAATCAGTCCAAATCGCCTTACCGATCGGATGCCCTAACGCGTTACAAAATTTCGATTTAGCCAATGAGCCAACCAGAGGCATAATTGGAACAATAGTATCAAACTTCTTAATACCATTATCGATTAAAAATGCATTTTCTAGCATTTGACTGCGTACCATTGAAGGCTTTAGCCGCACACTTGAACGATAACCTAGCAAGTCCAGGGAATGATTGGATAATTGGTTTATATAAATCCTTCCTGCTTGAGCCCACAGGAAAAAAGAAAATTGCCAGAACTGAATCAAATAAG…
	Goodenia_bicolor_855	ATATACTTGACTCGATACAAACTCTTTTTTTTTGAGGATCCACTATGATAATGAGAAAGATTTCTGTATATACGCCCAAAGCGGTCAATAATA--TCAGAATCTGATAAATCAGTCCAAATCGCCTTACCGATCGGATGCCCTAATGCGTTACAAAATTTCGATTTAGCCAATGAGCCAAGCAGAGGCATAATTGGAACAATAGTATCAAACTTCTTAATACCATTCTCGATTAAAAATGCATTTTCTAGCATTTGACTGCGTACCATTGAAGGCTTTAGCCGCACACTTGAACGATAACCTAGCAAGTCCAGGGAATGATTGGATAATTGGTTTATATAAATCCTTCCTGCTTGAGCCCACAGGAAGGAAGAAAATTGCCAGAACTGAATCAAATAAG…
	Goodenia_brachypoda_313	---------------------------------GAGGATCCACTATGATAATGAGAAAGATTTCTGTATATACGCCCAAAGCGGTCAATAATA--TCAGAATCTGATAAATCAGTCCAAATCGCCTTACCGATCGGATGCCCTAAGGCGTTACAAAATTTCGATTTAGCCAATGAGCCAACCAGAGGCATAATTGGAACAATAGTATCAAACTTCTTAATACCATTATCGATTAAAAATGCATTTTCTAGCATTTGACTGCGTACCATTGAAGGCTTTAGCCGCACACTTGAACGATAACCTAGCAAGTCCAGGGAATGATTGGATAATTGGTTTATATAAATCCTTCCTGCTTGAGCCCACAGGAAAAAAGAAAATTGCCAGAACTGAATCAAATAAG…
	Goodenia_byrnesii_550	ATATACTTGACTCGATACAAACTCTTTTTTTTTGAGGATCCACTATGATAATGAGAAAGATTTCTGTATATACGCCCAAAGCGGTCAATAATA--TCAGAATCTGATAAATCAGTCCAAATCGCCTTACCGATCGGATGCCCTAACGCGTTACAAAATTTCGATTTAGCCAATGAGCCAACCAGAGGCATAATTGGAACAATAGTATCAAACTTCTTAATACCATTATCGATTAAAAATGCATTTTCTAGCATTTGACTGCGTACCATTGAAGGCTTTAGCCGCACACTTGAACGATAACCTAGCAAGTCCAGGGAATGATTGGATAATTGGTTTATATAAATCCTTCCTGCTTGAGCCCACAGGAAAAAAGAAAATTGCCAGAACTGAATCAAATAAG…
	Goodenia_campestris_S75	ATATACTTGACTCGATACAAACTCTTTTTTTTTGAGGATCCACTATGATAATGAGAAAGATTTCTGTATATACGCCCAAAGCGGTCAATAATA--TCAGAATCTGATAAATCAGTCCAAATCGCCTTACCGATCGGATGCCCTAACGCGTTACAAAATTTCGATTTAGCCAATGAGCCAACCAGAGGCATAATTGGAACAATAGTATCAAACTTCTTAATACCATTATCGATTAAAAATGCATTTTCTAGCATTTGACTGCGTACCATTGAAGGCTTTAGCCGCACACTTGAACGATAACCTAGCAAGTCCAGGGAATGATTGGATAATTGGTTTATATAAATCCTTCCTGCTTGAGCCCACAGGAAAAAAGAAAATTGCCAGAACTGAATCAAATAAG…
	Goodenia_chthonocephala_659	---------------------------------------------------------------------------------------------------------------------------------------------------------------------------------------------------------------------------------------------------------------------------------------------------------------------------------------------------------------------------------------------------------------…
	Goodenia_cirrifica_S73	ATATACTTGACTCGATACAAACTCTTTTTTTTTGAGGATCCACTATGATAATGAGAAAGATTTCTGTATATACGCCCAAAGCGGTCAATAATA--TCAGAATCTGATAAATCAGTCCAAATCACCTTACCGATCGGATGCCCTAACGCGTTACAAAATTTCGATTTAGCCAATGAGCCAACCAGAGGCATAATTGGAACAATAGTATCAAACTTCTTAATACCATTATCGATTAAAAATGCATTTTCTAGCATTTGACTGCGTACCATTGAAGGCTTTAGCCGCACACTTGAACGATAACCTAGCAAGTCCAGGGAATGATTGGATAATTGGTTTATATAAATCCTTCCTGCTTGAGCCCACAGGAAAAAAGAAAATTGCCAGAACTGAATCAAATAAG…
	Goodenia_claytoniacea_316	--------GACTCGATACAAACTCTTTTTTTTTGAGGATCCACTATGATAATGAGAAAGATTTCTGTATATACGCCCAAAGCGGTCAATAATA--TCAGAATCTGATAAATCAGTCCAAATCGCCTTACCGATCGGATGGCCTAACGCGTTACAAAATTTCGATTTAGCCAATGAGCCAACCAGAGGCATAATTGGAACAATAGTATCAAACTTCTTAATACCATTATCGATGAAAAATGCATTTTCTAGCATTTGACTGCGTACCATTGAAGGCTTTAGCCGCACACTTGAACGATAACCTAGCAAGTCCAGGGAATGATTGGATAATTGGTTTATATAAATCCTTCCTGCTTGAGCCCACAGGAAAAAATAAAATTGCCAGAACTGAATCAAATAAG…
	Goodenia_coronopifolia_129	-----------------CAAACTCTTTTTTTTTGAGGATCCACTATGATAATGACAAAGATTTCTGTATATACGCCCAAAGCGGTCAATAATA--TCAGAATCTGATAAATCAGTCCAAATCACCTTACCGATCGGATGCCCTAACGCGTTACAAAATTTCGATTTAGCCAATGAGCCAACCAGAGGCATAATTGGAACAATAGTATCAAACTTCTTAATACCATTATCGATTAAAAATGCATTTTCTAGCATTTGACTGCGTACCATTGAAGGCTTTAGCCGCACACTTGAACGATAACCTAGCAAGTCCAGGGAATGATTGGATAATTGGTTTATATAAATCCTTCCTGCTTGAGCCCACAGGAAAAAAGAAAATTGCCAGAACTGAATCAAATAAG…
	Goodenia_corynocarpa_318	--------GACTCGATACAAACTCTTTTTTTTTGAGGATCCACTATGATAATGAGAAAGATTTCTGTATATACGCCCAAAGCGGTCAATAATA--TCTGAATCTGATAAATCAGTCCAAATCGCCTTACCGATCGGATGCCCTAACGCGTTACAAAATTGCGATTTAGCCAATGAGCCAACCAGAGGCATAATTGGAACAATAGTATCAAACTTCTTAATACCATTATCGATTAAAAATGCATTTTCTAGCATTTGACTGCGTACCATTGAAGGCTTTAGCCGCACACTTGAACGATAACCTAGCAAGTCCAGGGAATGATTGGATAATTGGTTTATATAAATCCTTCCTGCTTGAGCCCACAGGAAAAAAGAAAATTGCCAGAACTGAATCAAATAAG…
	Goodenia_crenata_422	---------------------------------------------------------------------------------------------------------------------------------------------------------------------------------------------------------------------------------------------------------------------------------------------------------------------------------------------------------------------------------------------------------------…
	Goodenia_cusackiana_423	---------------------------------------------------------------------------------------------------------------------------------------------------------------------------------------------------------------------------------------------------------------------------------------------------------------------------------------------------------------------------------------------------------------…
	Goodenia_cusackiana_S78	ATATACTTGACTCGATACAAACTCTTTTTTTTTGAGGATCCACTATGATAATGAGAAAGATTTCTGTATATACGCCCAAAGCGGTCAATAATA--TCAGAATCTGATAAATCAGTCCAAATCGCCTTACCGATCGGATGCCCTAAGGCGTTACAAAATTTCGATTTAGCCAATGAGCCAACCAGAGGCATAATTGGAACAATAGTATCAAACTTCTTAATACCATTATCGATTAAAAATGCATTTTCTAGCATTTGACTGCGTACCATTGAAGGCTTTAGCCGCACACTTGAACGATAACCTAGCAAGTCCAGGGAATGATTGGATAATTGGTTTATATAAATCCTTCCTGCTTGAGCCCACAGGAAAAAAGAAAATTGCCAGAACTGAATCAAATAAG…
	Goodenia_cycloptera_424	---------------------------------------------------------------------------------------------------------------------------------------------------------------------------------------------------------------------------------------------------------------------------------------------------------------------------------------------------------------------------------------------------------------…
	Goodenia_cylindrocarpa_660	---------------------------------------------------------------------------------------------------------------------------------------------------------------------------------------------------------------------------------------------------------------------------------------------------------------------------------------------------------------------------------------------------------------…
	Goodenia_debilis_661	ATATACTTGACTCGATACAAACTCTTTTTTTTTGAGGATCCACTATGATAATGAGAAAGATTTCTGTATATACGCCCAAAGCGGTCAATAATA--TCAGAATCTGATAAATCAGTCCAAATCGCCTTACCGATCGGATGCCCTAACGCGTTACAAAATTTCGATTTAGCCAATGAGCCAACCAGAGGCATAATTGGAACAATAGTATCAAACTTCTTAATACCATTATCGATTAAAAATGCATTTTCTAGCATTTGACTGCGTACCATTGAAGGCTTTAGCCGCACACTTGAACGATAACCTAGCAAGTCCAGGGAATGATTGGATAATTGGTTTATATAAATCCTTCCTGCTTGAGCCCACAGGAAAAAAGAAAATTGCCAGAACTGAATCAAATAAG…
	Goodenia_durackiana_662	ATATACTTGACTCGATACAAACTCTTTTTTTTTGAGGATCCACTATGATAATGAGAAAGATTTCTGTATATACGCCCAAAGCGGTCAATAATA--TCAGAATCTGATAAATCAGTCCAAATCGCCTTACCGATCGGATGCCCTAAGGCGTTACAAAATTTCGATTTAGCCAATGAGCCAACCAGAGGCATAATTGGAACAATAGTATCAAACTTCTTAATACCATTATCGATTAAAAATGCATTTTCTAGCATTTGACTGCGTACCATTGAAGGCTTTAGCCGCACACTTGAACGATAACCTAGCAAGTCCAGGGAATGATTGGATAATTGGTTTATATAAATCCTTCCTGCTTGAGCCCACAGGAAAAAAGAAAATTGCCAGAACTGAATCAAATAAG…
	Goodenia_elaiosoma_551	---------------------------------------------------------------------------------------------------------------------------------------------------------------------------------------------------------------------------------------------------------------------------------------------------------------------------------------------------------------------------------------------------------------…
	Goodenia_elongata_130	-------------------AACTCTTTTTTTTTGAGGATCCACTATGATAATGAGAAAGATTTCTGTATATACGCCCAAAGCGGTCAATAATA--TCAGAATCTGATAAATCAGTCCAAATCGCCTTACCGATCGGATGCCCTAACGCGTTACAAAATTTCGATTTAGCCAATGAGCCAACCAGAGGCATAATTGGAACAATAGTATCAAACTTCTTAATACCATTATCGATTAAAAATGCATTTTCTAGCATTTGACTGCGTACCATTGAAGGCTTTAGCCGCACACTTGAACGATAACCTAGCAAGTCCAGGGAATAATTGGATAATTGGTTTATATAAATCCTTCCTGCTTGAGCCCACAGGAAAAAAGCAAATTGCCAGAACTGAATCAAATAAG…
	Goodenia_faucium_S70	ATATACTTGACTCGATACAAACTCTTTTTTTTTGAGGATCCACTATGATAATGAGAAAGATTTCTGTATATACGCCCAAAGCGGTCAATAATA--TGAGAATCTGATAAATCAGTCCAAATCGCCTTACCGATCGGATGCCCTAACGCGTTACAAAATTTCGATTTAGCCAATGAGCCAACCAGAGGCATAATTTGAACAATAGTCTCAAACTTCTTAATACCATTCTCGATTAAAAATGAATTTTCTAGCATTTGACTGCGTACCATTGAAGGCTTTAGCCGCACACTTGAACGATAACCTAGCAAGTCCAGGGAATGATTGGATAATTGGTTTATAGAAATCCTTCCTGCTTGAGCCCACAGGAAAAAAGAAAATTGCCAGAACTGAATCAAATAAG…
	Goodenia_filiformis_802	---------------------------------------------------------------------------------------------------------------------------------------------------------------------------------------------------------------------------------------------------------------------------------------------------------------------------------------------------------------------------------------------------------------…
	Goodenia_filiformis_838	ATATACTTGACTCGATACAAACTCTTTTTTTTTGAGGATCCACTATGATAATGAGAAAGATTTCTGTATATACGCCCAAAGCGGTCAATAATA--TCTGAATCTGATAAATCAGTCCAAATCGCCTTACCGATCGGATGCCCTAACGCGTTACAAAATTGCGATTTAGCCAATGAGCCAACCAGAGGCATAATTGGAACAATAGTATCAAACTTCTTAATACCATTATCGATTAAAAATGCATTTTCTAGCATTTGACTGCGTACCATTGAAGGCTTTAGCCGCACACTTGAACGATAACCTAGCAAGTCCAGGGAATGATTGGATAATTGGTTTATATAAATCCTTCCTGCTTGAGCCCACAGGAAAAAAGAAAATTGCCAGAACTGAATCAAATAAG…
	Goodenia_forrestii_322	-----------------------------------------ACTATGATAATGAGAAAGGTTTCTGTATATACGCCCAAAGCGGTCAATAATA--TCAGAATCTGATAAATCAGTCCAAATCGCCTTACCGATCGGATGCCCTAACGCGTTACAAAATTTCGATTTAGCCAATGAGCCAACCAGAGGCATAATTTGAACAATAGTCTCAAACTTCTTAATACCATTCTCGATTAAAAATGAATTTTCTAGCATTTGACTGCGTACCATTGAATGCTTTAGCCGCACACTTGAACGATAACCTAGAAAGTCCAGGGAATGATTGGATAATTGGTTTATATAAATCCTTCCTGCTTGAGCCCACAGGAAAAAAGAAAATTGCCAGAACTGAATCAAATAAG…
	Goodenia_gibbosa_664	ATATACTTGACTCGATACAAACTCTTTTTTTTTGAGGATCCACTATGATAATGAGAAAGATTTCTGTATATACGCCCAAAGCGGTCAATAATA--TCAGAATCTGATAAATCAGTCCAAATCGCCTTACCGATCGGATGCCCTAACGCGTTACAAAATTTCGATTTAGCCAATGAGCCAACCAGAGGCATAATTTGAACAATAGTCTCAAACTTCTTAATACCATTCTCGATAAAAAATGAATTTTCTAGCATTTGACTGCGTACCATTGAAGGCTTTAGCCGCACACTTGAACGATAACCTAGCAAGTCCAGGCAATGATTGGATAATTGGTTTATATAAATCCTTCCCGCTTGAGCCCACAGGAAAAAAGAAAATTGCCAGAACTGAATCAAATAAG…
	Goodenia_gibbosa_S52	ATATACTTGACTCGATACAAACTCTTTTTTTTTGAGGATCCACTATGATAATGAGAAAGATTTCTGTATATACGCCCAAAGCGGTCAATAATA--TCAGAATCTGATAAATCAGTCCAAATCGCCTTACCGATCGGATGCCCTAACGCGTTACAAAATTTCGATTTAGCCAATGAGCCAACCAGAGGCATAATTTGAACAATAGTCTCAAACTTCTTAATACCATTCTCGATAAAAAATGAATTTTCTAGCATTTGACTGCGTACCATTGAAGGCTTTAGCCGCACACTTGAACGATAACCTAGCAAGTCCAGGCAATGATTGGATAATTGGTTTATATAAATCCTTCCCGCTTGAGCCCACAGGAAAAAAGAAAATTGCCAGAACTGAATCAAATAAG…
	Goodenia_glandulosa_323	---------------------------------GAGGATCCACTATGATAATGAGAAAGATTTCTGTATATACGCCCAAAGCGGTCAATAATA--TCAGAATCTGATAAATCAGTCCAAATCGCCTTACCGATCGGATGCCCTAACGCGTTACAAAATTTCGATTTAGCCAATGAGCCAACCAGAGGCATAATTTGAACAATAGTCTCAAACTTCTTAATACCATTCTCGATTAAAAATGAATTTTCTAGCATTTGACTGCGTACCATTGAAGGCTTTAGCCGCACACTTGAACGATAACCTAGCAAGTCCAGGGAATGATTGGATAATTGGTTTATAGAAATCCTTCCTGCTTGAGCCCACAGGAAAAAAGAAAATTGCCAGAACTGAATCAAATAAG…
	Goodenia_glauca_S44	ATATACTTGACTCGATACAAACTCTTTTTTTTTGAGGATCCACTATGATAATGAGAAAGATTTCTGTATATACGCCCAAAGCGGTCAATAATA--TCAGAATCTGATAAATCAGTCCAAATCGCCTTACCGATCGGATGCCCTAACGCGTTACAAAATTTCGATTTAGCCAATGAGCCAACCAGAGGCATAATTGGAACAATAGTATCAAACTTCTTAATACTATTATCGATTAAAAATGCATTTTCTAGCATTTGACTGCGTACCATTGAAGGCTTTAGCCGCACACTTGAACGATAACCTAGCAAGTCCAGGGAATGATTGGCTAATTGGTTTATATAAATCCTTCCTGCTTGAGCCCACAGGAAAAAAGAAAATTGCCAGAACTGAATCAAATAAG…
	Goodenia_gracilis_693	ATATACTTAACTCGATACAAACTCTTTTTTTTTGAGGATCCACTATGATAATGAGAAAGATTTCTGTATATACGCCCAAAGCGGTCAATAATA--TCAGAATCTGATAAATCAGTCCAAATCGCCTTACCAATCGGATGCCCTAACGCGTTACAAAATTTGGATTTAGCCAATGAGCCAACCAGAGGCATAATTGGAACAATAGTATCAAACTTCTTAATACCATTATCGATTAAAAATGCATTTTCTAGCATTTGACTGCGTACCATTGAAGGCTTTAGCCGCACACTTGAACGATAACCTAGCAAGTCCAGGGAATGATTGGATAATTGGTTTATATAAATCCTTCCTGCTTGAGCCCACAGGAAAAAAGAAAATTGCCAGAACTGAATCAAATAAG…
	Goodenia_granitica_324	---------------------------------GAGGATCCACTATGATAATGAGAAAGATTTCTGTATATACGCCCAAAGCGGTCAATAATA--TCTGAATCTGATAAATCAGTCCAAATCGCCTTACCGATCGGATGCCCTAATGCGTTACAAAATTGCGATTTAGCCAATGAGCCAACCAGAGGCATAATTGGAACAATAGTATCAAACTTCTTAATACCATTATCGATTAAAAATGCATTTTCTAGCATTTGACTGCGTACCATTGAAGGCTTTAGCCGCACACTTGAACGATAACCTATCAAATCCAGGGAATGATTGGATAATTGGTTTATATAAATCCTTCCTGCTTGAGCCCACAGGAAAAAAGAAAATTGCCAGAACTGAATCAAATAAG…
	Goodenia_gypsicola_325	---------------------------------------------------------------CTGTATATACGCCCAAAGCGGTCAATAATA--TCAGAATCTGATAAATCAGTCCAAATCGCCTTACCGATCGGATGGCCTAACGCGTTACAAAATTTCGATTTAGCCAATGAGCCAACCAGAGGCATAATTGGAACAATAGTATCAAACTTCTTAATACCATTATCGATGAAAAATGCATTTTCTAGCATTTGACTACGTACCATTGAAGGCTTTAGCCGCACACTTGAACGATAACCTAGCAAGTCCAGGGAATGATTGGATAATTGGTTTATATAAATCCTTCCTGCTTGAGCCCACAGGAAAAAAGAAAATTGCCAGAACTGAATCAAATAAG…
	Goodenia_gypsicola_860	---------------------------------------------------------------------------------------------------------------------------------------------------------------------------------------------------------------------------------------------------------------------------------------------------------------------------------------------------------------------------------------------------------------…
	Goodenia_halophila_772	-----------------------------------------------------------------------------------------------------------------------------TTACCGATCGGATGGCCTAACGCGTTACAAAATTTCGATTTAGCCAATGAGCCAACCAGAGGCATAATTGGAACAATAGTATCAAACTTCTTAATACCATTATCGATGAAAAATGCATTTTCTAGCATTTGRCTGCGTACCRTTGAAGGCTTTAGCCGCACACTTGAACGATAACCTAGCAAGTCCAGGGAATGATTGGATAATTGGTTTATATAAATCCTTCCTGCTTGAGCCCACAGGAAAAAAGAAAATTGCCAGAACTGAATCAAATAAG…
	Goodenia_havilandii_S143	---------------------------------GAGGATCCACTATGATAATGAGAAAGATTTCTGTATATACGCCCAAAGCGGTCAATAATA--TCTGAATCTGATAAATCAGTCCAAATCGCCTTACCGATCGGATGCCCTAATGCGTTACAAAATTGCGATTTAGCCAATGAGCCAACCAGAGGCATAATTGGAACAATAGTATCAAACTTCTTAATACCATTATCGATTAAAAATGCATTTTCTAGCATTTGACTGCGTACCATTGAAGGCTTTAGCCGCACACTTGAACGATAACCTATCAAATCCAGGGAATGATTGGATAATTGGTTTATATAAATCCTTCCTGCTTGAGCCCACAGGAAAAAAGAAAATTGCCAGAACTGAATCAAATAAG…
	Goodenia_heatheriana_773	---------------------------------------------------------------------------------------------------------------------------------------------------------------------------------------------------------------------------------------------------------------------------------------------------------------------------------------------------------------------------------------------------------------…
	Goodenia_heppleana_442	ATATACTTGACTCGATACAAACTCTTTTTTTTTGAGGATCCACTATGATAATGAGAAAGATTTCTGTATATACGCCCAAAGCGGTCAATAATA--TCAGAATCTGATAAATCAGTCCAAATCGCCTTACCGGTCGGATGCCCTAACGCGTTACAAAATTTCGATTTAGCCAATGAGCCAACCAGAGGCATAATTGGAACAATAGTATCAAACTTCTTAATACCATTATCGATTAAAAATGCATTTTCTAGCATTTGACTGCGTACCATTGAAGGCTTTAGCCGCACACTTGAACGATACCCTAGCAAGTCCAGGGAATGATTGGATAATTGGTTTATATAAATCCTTCCTGCTTGAGTCCACAGGAAAAAAGAAAATTGCCAGAACTGAATCAAATAAG…
	Goodenia_heterochila_328	--------GACTCGATACAAACTCTTTTTTCTTGAGGATCCACTATGATAATGAGAAAGATTTCTGTATATACGCCCAAAGCGGTCAATAATA--TCAGAATCGGATAAATCAGTCCAAATCGCCTTACCGATCGGATGCCCTAACGCGTTACAAAATTTCGATTTAGCCAATGAGCCAACCAGAGGCATAATTTGAACAAGAGTATCAAACTTCTTAATACCATTCTCGATTAAAAATGAATTTTCTAGCATTTGACTGCGTACCATTGAAGGCTTTAGCCGCACACTTGAACGATAACCTAGCAAGTCCAGGGAATGATTGGATAATTGGTTTATATAAATCCTTCCTGCTTGAGCCCACAGGAAAAAAGAAAATTGCCAGAACTGAATCCAATAAG…
	Goodenia_heteromera_394	---------------------------------------------------------------------------------------------------------------------------------------------------------------------------------------------------------------------------------------------------------------------------------------------------------------------------------------------------------------------------------------------------------------…
	Goodenia_heterotricha_861	ATATACTTGACTCGATACAAACTCTTTTTTTTTGAGGATCCACTATGATAATGAGAAAGATTTCTGTATATACGCCCAAAGCGGTCAATAATA--TCAGAATCTGATAAATCAGTCCAAATCGCCTTACCGATCGGATGCCCTAACGCGTTACAAAATTTCGATTTAGCCAATGAGCCAACCAGAGGCATAATTGGAACAATAGTATCAAACTTCTTAATACCATTATCGATTAAAAATGCATTTTCTAGCATTTGACTGCGTACCATTGAAGGCTTTAGCCGCACACTTGAACGATAACCTAGCAAGTCCAGGGAATGATTGGATAATTGGTTTATATAAATCCTTCCTGCTTGAGCCCACAGGAAAAAAGAAAATTGCCAGAACTGAATCAAATAAG…
	Goodenia_hirsuta_329	---------------------------------GAGGATCCACTATGATAATGAGAAAGATTTCTGTATATACGCCCAAAGCGGTCAATAATA--TCAGAATCTGATAAATCAGTCCAAATCGCCTTACCGATCGGATGCCCTAACGCGTTACAAAATTTCGATTTAGCCAATGAGCCAACCAGAGGCATAATTGGAACAATAGTATCAAACTTCTTAATACCATTATCGATTAAAAATGCATTTTCTAGCATTTGACTGCGTACCATTGAAGGCTTTAGCCGCACACTTGAACGATAACCTAGCAAGTCCAGGGAATGATTGGATAATTGGTTTATATAAATCCTTCCTGCTTGAGCCCACAGGAAAAAAGAAAATTGCCAGAACTGAATCAAATAAG…
	Goodenia_hirsuta_Runonareas_757	ATATACTTGACTCGATACAAACTCTTTTTTTTTGAGGATCCACTATGATAATGAGAAAGATTTCTGTATATACGCCCAAAGCGGTCAATAATA--TCAGAATCTGATAAATCAGTCCAAATCGCCTTACCGATCGGATGCCCTAACGCGTTACAAAATTTCGATTTAGCCAATGAGCCAACCAGAGGCATAATTGGAACAATAGTATCAAACTTCTTAATACCATTATCGATTAAAAATGCATTTTCTAGCATTTGACTGCGTACCATTGAAGGCTTTAGCCGCACACTTGAACGATAACCTAGCAAGTCCAGGGAATGATTGGATAATTGGTTTATATAAATCCTTCCTGCTTGAGCCCACAGGAAAAAAGAAAATTGCCAGAACTGAATCAAATAAG…
	Goodenia_hirsuta_ssp_hills_756	ATATACTTGACTCGATACAAACTCTTTTTTTTTGAGGATCCACTATGATAATGAGAAAGATTTCTGTATATACGCCCAAAGCGGTCAATAATA--TCAGAATCTGATAAATCAGTCCAAATCGCCTTACCGATCGGATGCCCTAACGCGTTACAAAATTTCGATTTAGCCAATGAGCCAACCAGAGGCATAATTGGAACAATAGTATCAAACTTCTTAATACCATTATCGATTAAAAATGCATTTTCTAGCATTTGACTGCGTACCATTGAAGGCTTTAGCCGCACACTTGAACGATAACCTAGCAAGTCCAGGGAATGATTGGATAATTGGTTTATATAAATCCTTCCTGCTTGAGCCCACAGGAAAAAAGAAAATTGCCAGAACTGAATCAAATAAG…
	Goodenia_hispida_697	ATATACTTGACTCGATACAAACTCTTTTTTTTTGAGGATCCACTATGATAATGAGAAAGATTTCTGTATATACGCCCAAAGCGGTCAATAATA--TCAGAATCTGATAAATCAGTCCAAATCGCCTTACCGATCGGATGCCCTAACGCGTTACAAAATTCCGATTTAGCCAATGAGCCAACCAGAGGCATAATTGGAACAATAGTATCAAACTTCTTAATACCATTATCGATTAAAAATGCATTTTCTAGCATTTGACTGCGTACCATTGAAGGCTTTAGCCGCACACTTGAACGATAACCTAGCAAGTCCAGGGAATGATTGGATAATTGGTTTATATAAATCCTTCCTGCTTGAGCCCACAGGAAAAAAGAAAATTGCCAGAACTGAATCAAATAAG…
	Goodenia_humilis_555	ATATACTTAACTCGATACAAACTCTTTTTTTTTGAGRATCCACTATGATAATGAGAAAGATTTCTGTATATACGCCCAAAGCGGTCAATAATA--TCAGAATCTGATAAATCAGTCCAAATCGCCTTACCAATCGGATGCCCTAACGCGTTACAAAATTTTGATTTAGCCAATGAGCCAACCAGAGGCATAATTGGAACAATAGTATCAAACTTCTTAATACCATTATCGATTAAAAATGCATTTTCTAGCATTTGACTGCGTACCATTGAAGGCTTTAGCCGCACACTTGAACGATAACCTAGCAAGTCCAGGGAATGATTGGATAATTGGTTTATATAAATCCTTCCTGCTTGAGCCCACAGGAAAAAAGAAAATTGCCAGAACTGAATCAAATAAG…
	Goodenia_integerrima_445	---------------------------------------------------------------------------------------------------------------------------------------------------------------------------------------------------------------------------------------------------------------------------------------------------------------------------------------------------------------------------------------------------------------…
	Goodenia_iyouta_721	---------ACTCGATACAAACTCTTTTTTTTTGAGGATCCASTATGATAATGAGAAAGATTTCTGTATATACGCCCAAAGCGGTCAATAWTA--TCAGAATCTGATAAATCAGTCCAAATCGCCTTACCGATCGGATGCCCTAACGCGTTACAAAATTTCGATTTAGCCAATGAGCCAACCAGAGGCATAATTTGAACAATAGTCTCAAACTCCTTAATACCATTCTCGATTAAAAATGCATTTTCTAGCATTTGACTGCGTACCATTGAAGGCTTTAGCCGCACACTTGAACGATAACCTAGCAAGTCCAGGGAATAATTGGATAATTGGTTTATATAAATCCTTCCTGCTTGAGCCCACAGGAAAAAAGAAAATTGCCAGAACTGAATCAAATAAG…
	Goodenia_janamba_446	---------------------------------------------------------------------------------------------------------------------------------------------------------------------------------------------------------------------------------------------------------------------------------------------------------------------------------------------------------------------------------------------------------------…
	Goodenia_janamba_732	ATATACTTGACTCGATACAAACTCTTTTTTTTTGAGGATCCACTATGATAATGACAAAGATTTCTGTATATACGCCCAAAGCGGTCAATAATA--TCAGAATCTGATAAATCAGTCCAAATCACCTTACCGATCGGATGCCCTAACGCGTTACAAAATTTCGATTTAGCCAATGAGCCAACCAGAGGCATAATTGGAACAATAGTATCAAACTTCTTAATACCATTATCGATTAAAAATGCATTTTCTAGCATTTGACTGCGTACCATTGAAGGCTTTAGCCGCACACTTGAACGATAACCTAGCAAGTCCAGGGAATGATTGGATAATTGGTTTATATAAATCCTTCCTGCTTGAGCCCACAGGAAAAAAGAAAATTGCCAGAACTGAATCAAATAAG…
	Goodenia_jaurdiensis_932	---------------------------------------------------------------------------------------------------------------------------------------------------------------------------------------------------------------------------------------------------------------------------------------------------------------------------------------------------------------------------------------------------------------…
	Goodenia_kakadu_682	ATATACTTGACTCGATACAAACTCTTTTTTTTTGAGGATCCACTATGATAATGAGAAAGATTTCTGTATATACGCCCAAAGCGGTCAATAATA--TCAGAATCTGAGAAATCAGTCCAAATCGCCTTACCGATCGGATGCCCTAATGCGTTACAAAATTTCGATTTAGCCAATGAGCCAACCAGAGGCATAATTGGAACAATAGGATCAAACTTCTTAATACCATTATCGATTAAAAATGCATTTTCTAGCATTTGACTGCGTACCATTGAAGGCTTTAGCCGCACACTTGAACGATAACCTAGGAAGTCCAGGGAATGATTGGAGAATTGGTTTATAGAAATCCTTCCTGCTTGAGCCCACAGGAAAAAAGAAGATTGCCAGAACTGAATCAAATAAG…
	Goodenia_krauseana_449	---------------------------------------------------------------------------------------------------------------------------------------------------------------------------------------------------------------------------------------------------------------------------------------------------------------------------------------------------------------------------------------------------------------…
	Goodenia_lamprosperma_451	---------------------------------------------------------------------------------------------------------------------------------------------------------------------------------------------------------------------------------------------------------------------------------------------------------------------------------------------------------------------------------------------------------------…
	Goodenia_lamprosperma_699	ATATACTTGACTCGATACAAACTCTTTTTTTTTGAGGATCCACTATGATAATGAGAAAGATTTCTGTATATACGCCCAAAGCGGTCAATAATA--TCAGAATCTGATAAATCAGTCCAAATCGCCTTACCGATCGGATGCCCTAACGCGTTACAAAATTTCGATTTAGCCAATGAGCCAACCAGAGGCATAATTGGAACAATAGTATCAAACTTCTTAATACCATTATCGATTAAAAATGCATTTTCTAGCATTTGACTGCGTACCATTGAAGGCTTTAGCCGCACACTTGAACGATAACCTAGCAAGTCCAGGGAATGATTGGATAATTGGTTTATATAAATCCTTCCTGCTTGAGCCCACAGGAAAAAAGAAAATTGCCAGAACTGAATCAAATAAG…
	Goodenia_larapinta_556	---------------------------------GAGGATCCACTATGATAATGAGAAAGATTTCTGTATATACGCCCAAAGCGGTCAATAATA--TGAGAATCTGATAAATCAGTCCAAATCGCCTTACCGATCGGATGCCCTAACGCGTTACAAAATTTCGATTTAGCCAATGAGCCAACCAGAGGCATAATTTGAACAATAGTCTCAAACTTCTTAATACCATTCTCGATTAAAAATGAATTTTCTAGCATTTGACTGCGTACCATTGAAGGCTTTAGCCGCACTCTTGAACGATAACCTAGCAAGTCCAGGGAATGATTGGATAATTGGTTTATAGAAATCCTTCCTGCTTGAGCCCACAGGAAAAAAGAAAATTGCCAGAACTGAATCAAATAAG…
	Goodenia_leiosperma_452	---------------------------------------------------------------------------------------------------------------------------------------------------------------------------------------------------------------------------------------------------------------------------------------------------------------------------------------------------------------------------------------------------------------…
	Goodenia_leiosperma_733	ATATACTTGACTCGATACAAACTCTTTTTTTTTGAGGATCCACTATGATAATGAGAAAGATTTCTGTATATACGCCCAAAGCGGTCAATAATA--TCAGAATCTGATAAATCAGTCCAAATCGCCTTACCGATCGGATGCCCTAACGCGTTACAAAATTCCGATTTAGCCAATGAGCCAACCAGAGGCATAATTGGAACAATAGTATCAAACTTCTTAATACCATTATCGATTAAAAATGCATTTTCTAGCATTTGACTGCGTACCATTGAAGGCTTTAGCCGCACACTTGAACGATAACCTAGCAAGTCCAGGGAATGATTGGATAATTGGTTTATATAAATCCTTCCTGCTTGAGCCCACAGGAAAAAAGAAAATTGCCAGAACTGAATCAAATAAG…
	Goodenia_lobata_884	---------------------------------------------------------------------------------------------------------------------------------------------------------------------------------------------------------------------------------------------------------------------------------------------------------------------------------------------------------------------------------------------------------------…
	Goodenia_lunata_734	---------------------------------------------------------------------------------------------------------------------------------------------------------------------------------------------------------------------------------------------------------------------------------------------------------------------------------------------------------------------------------------------------------------…
	Goodenia_lunata_S71	ATATACTTGACTCGATACAAACTCTTTTTTTTTGAGGATCCACTATGATAATGAGAAAGATTTCTGTATATACGCCCAAAGCGGTCAATAATA--TCAGAATCTGATAAATCAGTCCAAATCGCCTTACCGATCGGATGCCCTAACGCGTTACAAAATTTCGATTTAGCCAATGAGCCAACCAGAGGCATAATTGGAACAATAGTATCAAACTTCTTAATACTATTATCGATTAAAAATGCATTTTCTAGCATTTGACTGCGTACCATTGAAGGCTTTAGCCGCACACTTGAACGATAACCTAGCAAGTCCAGGGAATGATTGGATAATTGGTTTATATAAATCCTTCCTGCTTGAGCCCACAGGAAAAAAGAAAATTGCCAGAACTGAATCAAATAAG…
	Goodenia_lyrata_558	---------------------------------------------------------------------------------------------------------------------------------------------------------------------------------------------------------------------------------------------------------------------------------------------------------------------------------------------------------------------------------------------------------------…
	Goodenia_lyrata_large_746	ATAWWATTGACTAGATGCAAACTCTTTTTTTTTGAGGATCCACTATGATAATGAGAAAGATTTCTGTATATACGCCCAAAGCGGTCAATAATA--TCAGAATCTGATAAATCAGTYCAAATCGCCTTACCGATCGGATGGCCTAACGCGTTACAAAATTTCGATTTAGCCAATGAGCCAACCAGAGGCATAATTGGAACAATAGTATCAAACTTCTTAATACCATTATCGATGAAAAATGCATTTTCTAGCATTTGACTGCGTACCATTGAAGGCTTTAGCCGCACACTTGAACGATAACCTAGCAAGTCCAGGGAATGATTGGATAATTGGTTTATATAAATCCTTCCTGCTTGAGCCCACAGGAAAAAAGAAAATTGCCAGAACTGAATCAAATAAG…
	Goodenia_macbarronii_559	---------------------------------------------------------------------------------------------------------------------------------------------------------------------------------------------------------------------------------------------------------------------------------------------------------------------------------------------------------------------------------------------------------------…
	Goodenia_macbarronii_885	---------------------------------------------------------------------------------------------------------------------------------------------------------------------------------------------------------------------------------------------------------------------------------------------------------------------------------------------------------------------------------------------------------------…
	Goodenia_macroplectra_197	---------------------CTCTTTTTTTTTGAGGATCCACTATGATAATGAGAAAGATTTCTGTATATACGCCCAAAGCGGTCAATAATA--TCAGAATCTGATAAATCAGTCCAAATCGCCTTACCGATCGGATGCCCTAACGCGTTACAAAATTTAGATTTAGCCAATGAGCCAACCAGAGGCATAATTTGAACAATAGTCTCAAACTTCTTAATACCATTCTCGATTAAAAAAGAATTTTCTAGCATTTGACTGCGTACCATTGAAGGCTTTAGCCGCACACTTGAACGATAACCTAGCAAGTCCAGGGAATGATTGGATAATTGGTTTATATAAATCCTTCCTGCTTGAGCCCACAGGAAAAAAGAAAATTGCCAGAACTGAATCAAATAAG…
	Goodenia_macroplectra_454	ATATACTTGACTCGATACAAACTYYTTTTTTTTGAGGATCCACTATGATAATGAGAAAGATTTCTGTATATACGCCCAAAGCGGTCAATAATA--TCAGAATCTGATAAATCAGTCCAAATCGCCTTACCGATCGGATGCCCTAACGCGTTACAAAATTTAGATTTAGCCAATGAGCCAACCAGAGGCATAATTTGAACAATAGTCTCAAACTTCTTAATACCATTCTCGATTAAAAAAGAATTTTCTAGCATTTGACTGCGTACCATTGAAGGCTTTAGCCGCACACTTGAACGATAACCTAGCAAGTCCAGGGAATGATTGGATAATTGGTTTATATAAATCCTTCCTGCTTGAGCCCACAGGAAAAAAGAAAATTGCCAGAACTGAATCAAATAAG…
	Goodenia_maideniana_561	ATATGCATGACTCGATACAAACT-YTTTTTTTTGAGGATCCACTATGATAATGAGAAAGATTTCTGTATATACGCCCAAAGCGGTCAATAATATTTCAGAATCTGATAAATCAGTCCAAATCGCCTTACCGATCGGATGCCCTAACGCGTTACAAAATTTCGATTTAGCCAATGAGCCAACCAGAGGCATAATTGGAACAATAATATCAAACTTCTTAATACCATTATCGATTAAAAATGCATTTTCTAGCATTTGACTGCGTACCATTGAAGGCTTTAGCCGCACACTTGAACGATAACCTAGCAAGTCCAGGGAATGATTGGATAATTGGTTTATATAAATCCTTCCTGCTTGAGCCCACAAGAAAAAAGAAAATTGCCAGAACTGAATCAAATAAG…
	Goodenia_maideniana_809	---------------------------------------------------------------------------------------------------------------------------------------------------------------------------------------------------------------------------------------------------------------------------------------------------------------------------------------------------------------------------------------------------------------…
	Goodenia_malvina_701	ATATACTTGACTCGATACAAACTCTTTTTTTTTGAGGATCCACTATGATAATGAGAAAGATTTCTGTATATACGCCCAAAGCGGTCAATAATA--TCAGAATCTGATAAATCAGTCCAAATCGCCTTACCGATCGGATGCCCTAACGCGTTACAAAATTTCGATTTAGCCAATGAGCCAACCAGAGGCATAATTGGAACAATAGTATCAAACTTCTTAATACCATTATCGATTAAAAATGCATTTTCTAGCATTTGACTGCGTACCATTGAAGGCTTTAGCCGCACACTTGAACGATAACCTAGCAAGTCCAGGGAATGATTGGATAATTGGTTTATATAAATCCTTCCTGCTTGAGCCCACAGGAAAAAAGAAAATTGCCAGAACTGAATCAAATAAG…
	Goodenia_malvina_702	-TATACTTGACTCGATACAAACTCTTTTTTTTTGAGGATCCACTATGATAATGAGAAAGATTTCTGTATATACGCCCAAAGCGGTCAATAATA--TCAGAATCTGATAAATCAGTCCAAATCGCCTTACCGATCGGATGCCCTAACGCGTTACAAAATTTCGATTTAGCCAATGAGCCAACCAGAGGCATAATTGGAACAATAGTATCAAACTTCTTAATACCATTATCGATTAAAAATGCATTTTCTAGCATTTGACTGCGTACCATTGAAGGCTTTAGCCGCACACTTGAACGATAACCTAGCAAGTCCAGGGAATGATTGGATAATTGGTTTATATAAATCCTTCCTGCTTGAGCCCACAGGAAAAAAGAAAATTGCCAGAACTGAATCAAATAAG…
	Goodenia_maretensis_864	---------------------------------------------------------------------------------------------------------------------------------------------------------------------------------------------------------------------------------------------------------------------------------------------------------------------------------------------------------------------------------------------------------------…
	Goodenia_megasepala_778	---------------------------------------------------------------------------------------------------------------------------------------------------------------------------------------------------------------------------------------------------------------------------------------------------------------------------------------------------------------------------------------------------------------…
	Goodenia_micrantha_455	ATATACTTGACTCGATACAAACTTYTTTTTTTTGAGGATCCACTATGATAATGAGAAAGATTTCTGTATATACGCCCAAAGCGGTCAATAATA--TCTGAATCTGATAAATCAGTCCAAATCGCCTTACCGATCGGATGCCCTAACGCGTTACAAAATTGCGATTTAGCCAATGAGCCAACCAGAGGCATAATTGGAACAATAGTATCAAACTTCTTAATACCATTATCGATTAAAAATGCATTTTCTAGCATTTGACTGCGTACCATTGAAGGCTTTAGCCGCACACTTGAACGATAACCTAGCAAATCCAGGGAATGATTGGATAATTGGTTTATATAAATCCTTCCCGCTTGAGCCCACAGGAAAAAAGAAAATTGCCAGAACTGAATCAAATAAG…
	Goodenia_microptera_S43	-------------------AACTCTTTTTTTTTGAGGATCCACTATGATAATGAGAAAGATTTCTGTATATACGCCCAAAGCGGTCAATAATA--TCAGAATCTGATAAATCAGTCCAAATCGCCTTACCGATCGGATGCCCTAAGGCGTTACAAAATTTCGATTTAGCCAATGAGCCAACCAGAGGCATAATTGGAACAATAGTATCAAACTTCTTAATACCATTATCGATTAAAAATGCATCTTCTAGCATTTGACTGCGTACCATTGAAGGCTTTAGCCGCACACTTGAACGATAACCTAGCAAGTCCAGGGAATGATTGGATAATTGGTTTATATAAATCCTTCCTGCTTGAGCCCACAGGAAAAAAGAAAATTGCCAGAACTGAATCAAATAAG…
	Goodenia_mimuloides_562	ATATACTTGACTCGATACAAACTCTTTTTTTTTGAGGATCCACTATGATAATGAGAAAGATTTCTGTATATACGCCCAAAGCGGTCAATAATA--TCTGAATCTGATAAATCAGTCCAAATCGCCTTACCGATCGGGTGCCCTAACGCGTTACAAAATTGCGATTTAGCCAATGAGCCAACCAGAGGCATAATTGGAACAATAGTATCAAACTTCTTAATACCATTATCGATTAAAAATGCATTTTCTAGCATTTGACTGCGTACCATTGAAGGCTTTAGCCGCACACTTGAACGATAACCTAGCAAGTCCAGGGAATGATTGGATAATTGGTTTATATAAATCCTTCCTGCTTGAGCCCACATGAAAAAAGAAAATTGCCAGAACTGAATCAAATAAG…
	Goodenia_mimuloides_924	---------------------------------------------------------------------------------------------------------------------------------------------------------------------------------------------------------------------------------------------------------------------------------------------------------------------------------------------------------------------------------------------------------------…
	Goodenia_mimuloides_928	---------------------------------------------------------------------------------------------------------------------------------------------------------------------------------------------------------------------------------------------------------------------------------------------------------------------------------------------------------------------------------------------------------------…
	Goodenia_minutiflora_703	ATATACTTGACTCGATACAAACTCTTTTTTTTTGAGGATCCACTATGATAATGAGAAAGATTTCTGTATATACGCCCAAAGCGGTCAATAATA--TCAGAATCTGATAAATCAGTCCAAATCGCCTTACCGATCGGATGCCCTAAGGCGTTACAAAATTTCGATTTAGCCAATGAGCCAACCAGAGGCATAATTGGAACAATAGTATCAAACTTCTTAATACCATTATCGATTAAAAATGCATTTTCTAGCATTTGACTGCGTACCATTGAAGGCTTTAGCCGCACACTTGAACGATAACCTAGCAAGTCCAGGGAATGATTGGATAATTGGTTTATATAAATCCTTCCTGCTTGAGCCCACAAGAAAAAAGAAAATTGCCAGAACTGAATCAAATAAG…
	Goodenia_modesta_564	---------------------------------------------------------------------------------------------------------------------------------------------------------------------------------------------------------------------------------------------------------------------------------------------------------------------------------------------------------------------------------------------------------------…
	Goodenia_modesta_747	---------------------------------------------------------------------------------------------------------------------------------------------------------------------------------------------------------------------------------------------------------------------------------------------------------------------------------------------------------------------------------------------------------------…
	Goodenia_muelleriana_S39	-----------------------CTTTTTTTTTGAGGATCCACTATGATAATGAGAAAGGTTTCTGTATATACGCCCAAAGCGGTCAATAATA--TCAGAATCTGATAAATCAGTCCAAATCGCCTTACCGATCGGATGCCCTAACGCGTTACAAAATTTCGATTTAGCCAATGAGCCAACCAGAGGCATAATTTGAACAATAGTCTCAAACTTCTTAATACCATTCTCGATTAAAAATGAATTTTCTAGCATTTGACTGCGTACCATTGAATGCTTTAGCCGCACACTTGAACGATAACCTAGAAAGTCCAGGGAATGATTGGATAATTGGTTTATATAAATCCTTCCTGCTTGAGCCCACAGGAAAAAAGAAAATTGCCAGAACTGAATCAAATAAG…
	Goodenia_neglecta_667	ATATACTTGACTCGATACAAACTCTTTTTTTTTGAGGATCCACTATGATAATGAGAAAGATTTCTGTATATACGCCCAAAGCGGTCAATAATA--TCAGAATCTGATAAATCAGTCCAAATCGCCTTACCGATCGGATGCCCTAACGCGTTACAAAATTTCGATTTAGCCAATGAGCCAACCAGAGGCATAATTGGAACAATAGTATCAAACTTCTTAATACCATTATCGATTAAAAATGCATTTTCTAGCATTTGACTGCGTACCATTGAAGGCTTTAGCCGCACACTTGAACGATAACCTAGCAAGTCCAGGGAATGATTGAATAATTGGTTTATATAAATCCTTCCTGCTTGAGTCCACAGGAAAAAAGAAAATTGCCAGAACTGAATCAAATAAG…
	Goodenia_neogoodenia_334	-----------------------------------------ACTATGATAATGAGAAAGATTTCTGTATATACGCCCAAAGCGGTCAATAATA--TCAGAATCTGATAAATCAGTCCAAATCGCCTTACCGATCGGATGTCCTAACGCGTTACAAAATTTCGATTTCGCCAATGAACCAACCAGAGGCATAATTGGAACAATAGTCTCAAACTTCTTAATCCCATTATCGATGAAAAATGCATTTTCTAGCATTTGACTGCGTACCATTGAAGGCTTTAGCCGCACACTGGAACGATAACCTAGCAAGTCCAGGGAATGATTGGATAATTGGTTTATAGAAATCCTTCCTGCTTGAGCCCACAGGAAAAAAGAAAATTGCCAGAACTGAATCAAATAAG…
	Goodenia_nigrescens_668	ATATACTTGACTCGATACAAACTCTTTTTTTTTGAGGATCCACTATGATAATGAGAAAGATTTCTGTATATACGCCCAAAGCGGTCAATAATA--TCAGAATCTGATAAATCAGTCCAAATCGCCTTACCGATCGGATGCCCTAACGCGTTACAAAATTTCGATTTTGCCAATGAGCCAACCAGAGGCATAATTTGAACAATAGTCTCAAACTTCTTAATACCATTCTCGATTAAAAATGCATTTTCTAGCATTTGACTGCGTACCATTGAAGGCTTTAGCCGCACACTTGAACGATAACCTAGCAAGTCCAGGGAATGATTGGATAATTGGTTTATATAAATCCTTCCTGCTTGAGCCCACAGGAAAAAAGAAAATTGCCAGAACTGAATCAAATAGG…
	Goodenia_nuda_S41	-------------------------TTTTTTTTGAGGATCCACTATGATAATGAGAAAGATTCCTGTATATACGCCCAAAGCGGTCAATAATA--TCAGAATCTGATAAATCAGTCCAAATCGCCTTACCGATCGGATGCCCTAAGGCGTTACAAAATTTCGATTTAGCCAATGAGCCAACCAGAGGCATAATTGGAACAATAGTATCAAACTTCTTAATACCATTATCGATTAAAAATGCATCTTCTAGCATTTGACTGCGTACCATTGAAGGCTTTAGCCGCACACTTGAACGATAACCTAGCAAGTCCAGGGAATGATTGGATAATTGGTTTATATAAATCCTTCCTGCTTGAGCCCACAGGAAAAAAGAAAATTGCCAGAACTGAATCAAATAAG…
	Goodenia_occidentalis_336	TAATACTTGACTCGATACAAACTCTTTTTTTTTGAGGATCCACTATGATAATGAGAAAGATTTCTGTATATACGCCCAAAGCGGTCAATAATA--TCTGAATCTGATAAATCAGTCCAAATCGCCTTACCGATCGGATGCCCTAACGCGTTACAAAATTGCGATTTAGCCAATGAGCCAACCAGAGGCATAATTGGAACAATAGTATCAAACTTCTTAATACCATTATCGATTAAAAATGCATTTTCTAGCATTTGACTGCGTACCATTGAAGGCTTTAGCCGCACACTTGAACGATAACCTATCAAATCCAGGGAATGATTGGATAATTGGTTTATATAAATCCTTCCTGCTTGAGCCCACAGGAAAAAAGAAAATTGCCAGAACTGAATCAAATAAG…
	Goodenia_ochracea_457	---------------------------------------------------------------------------------------------------------------------------------------------------------------------------------------------------------------------------------------------------------------------------------------------------------------------------------------------------------------------------------------------------------------…
	Goodenia_odonnellii_Sandstoneform_735	ATATACTTGACTCGATACAAACTCTTTTTTTTTGAGGATCCACTATGATAATGAGAAAGATTTCTGTATATACGCCCAAAGCGGTCAATAATA--TCAGAATCTGATAAATCAGTCCAAATCGCCTTACTGATCGGATGCCCTAACGCGTTACAAAATTTCGATTTAGCCAATGAGCCAACCAGAGGCATAATTGGAACAATAGTATCAAACTTCTTAATACCATTATCGATTAAAAATGCATTTTCTAGCATTTGACTGCGTACCATTGAAGGCTTTAGCCGCACACTTGAACGATAACCTAGCAATTCCAGGGAATGATTGGATAATTGGTTTATATAAATCCTTCCTGCTTGAGCCCACAGGAAAAAAGAAAATTGCCAGAACTGAATCAAATAAG…
	Goodenia_odonnellii_VictoriaRiverform_736	ATATACTTGACTCGATACAAACTCTTTTTTTTTGAGGATCCACTATGATAATGAGAAAGATTTCTGTATATACGCCCAAAGCGGTCAATAATA--TCAGAATCTGATAAATCAGTCCAAATCGCCTTACTGATCGGATGCCCTAACGCGTTACAAAATTTCGATTTAGCCAATGAGCCAACCAGAGGCATAATTGGAACAATAGTATCAAACTTCTTAATACCATTATCGATTAAAAATGCATTTTCTAGCATTTGACTGCGTACCATTGAAGGCTTTAGCCGCACACTTGAACGATAACCTAGCAATTCCAGGGAATGATTGGATAATTGGTTTATATAAATCCTTCCTGCTTGAGCCCACAGGAAAAAAGAAAATTGCCAGAACTGAATCAAATAAG…
	Goodenia_pascua_460	---------------------------------------------------------------------------------------------------------------------------------------------------------------------------------------------------------------------------------------------------------------------------------------------------------------------------------------------------------------------------------------------------------------…
	Goodenia_pedicellata_907	---------------------------------------------------------------------------------------------------------------------------------------------------------------------------------------------------------------------------------------------------------------------------------------------------------------------------------------------------------------------------------------------------------------…
	Goodenia_pilosa_567	ATATACTTGACTCGATACAAACTCTTTTTTTTTGAGGATCCACTATGATAATGAGAAAGATTTCTGTATATACGCCCAAAGCGGTCAATAATA--TCAGAATCTGATAAATCAGTCCAAATCGCCTTACCGATCGGATGCCCTAACGCGTTACAAAATTTCGATTTAGCCAATGAGCCAACCAGAGGCATAATTGGAACAATAGTATCAAACTTCTTAATACCATTATCGATTAAAAATGCATTTTCTAGCATTTGACTGCGTACCATTGAAGGCTTTAGCCGCACACTTGAACGATAACCTAGCAAGTCCAGGGAATGATTGGATAATTGGTTTATATAAATCCTTCCTGCTTGAGTCCACAGGAAAAAAGAAAATTGCCAGAACTGAATCAAATAAG…
	Goodenia_pinnatifida_463	ATATACTTGACTCGATACAAACTCTTTTTTTTTGAGGATCCACTATGATAATGAGAAAGATTTCTGTATATACGCCCAAAGCGGTCAATAATA--TCTGAATCTGATAAATCAGTCCAAATCGCCTTACCGATCGGGTGCCCTAACGCGTTACAAAATTGCGATTTAGCCAATGAGCCAACCAGAGGCATAATTGGAACAATAGTATCAAACTTCTTAATACCATTATCGATTAAAAATGCATTTTCTAGCATTTGACTGCGTACCATTGAAGGCTTTAGCCGCACACTTGAACGATAACCTAGCAAGTCCAGGGAATGATTGGATAATTGGTTTATATAAATCCTTCCTGCTTGAGCCCACATGAAAAAAGAAAATTGCCAGAACTGAATCAAATAAG…
	Goodenia_pinnatifida_895	---------------------------------------------------------------------------------------------------------------------------------------------------------------------------------------------------------------------------------------------------------------------------------------------------------------------------------------------------------------------------------------------------------------…
	Goodenia_pinnatifida_899	---------------------------------------------------------------------------------------------------------------------------------------------------------------------------------------------------------------------------------------------------------------------------------------------------------------------------------------------------------------------------------------------------------------…
	Goodenia_potamica_669	ATATACTTGACTCGATACAAACTCTTTTTTTTTGAGGATCCACTATGATAATGAGAAAGATTTCTGTATATACGCCCAAAGCGGTCAATAATA--TCAGAATCTGATAAATCAGTCCAAATCGCCTTACCGATCGGATGCCCTAACGCGTTACAAAATTTCGATTTAGCCAATGAGCCAACCAGAGGCATAATTGGAACAATAGTATCAAACTTCTTAATACCATTATCGATTAAAAATGCATTTTCTAGCATTTGACTGCGTACCATTGAAGGCTTTAGCCGCACACTTGAACGATAACCTAGCAAGTCCAGGGAATGATTGGATAATTGGTTTATATAAATCCTTCCTGCTTGAGTCCACAGGAAAAAAGAAAATTGCCAGAACTGAATCAAATAAG…
	Goodenia_prostrata_464	---------------------CTCTTTTTTTTTGAGG-TCCACTATGATAATGAGAAAGGTTTCTGTATATACGCCCAAAGCGGTCAATAATA--TCAGAATCTGATAAATCAGTCCAAATCGCCTTACCGATCGGATGCCCTAACGCGTTACAAAATTTCGATTTAGCCAATGAGCCAACCAGAGGCATAATTTGAACAATAGTCTCAAACTTCTTAATACCATTCTCGATTAAAAATGAATTTTCTAGCATTTGACTGCGTACCATTGAATGCTTTAGCCGCACACTTGAACGATAACCTAGAAAGTCCAGGGAATGATTGGATAATTGGTTTATATAAATCCTTCCTGCTTGAGCCCACAGGAAAAAAGAAAATTGCCAGAACTGAATCAAATAAG…
	Goodenia_psammophila_465	---------------------------------------------------------------------------------------------------------------------------------------------------------------------------------------------------------------------------------------------------------------------------------------------------------------------------------------------------------------------------------------------------------------…
	Goodenia_psammophila_ssp_hiddinsiana_337	---------------------------------------------------------------------------------------------------------------------------------------------------------------------------------------------------------------------------------------------------------------------------------------------------------------------------------------------------------------------------------------------------------------…
	Goodenia_psammophila_ssp_psammophila_738	---------------------------------------------------------------------------------------------------------------------------------------------------------------------------------------------------------------------------------------------------------------------------------------------------------------------------------------------------------------------------------------------------------------…
	Goodenia_pulchella_CoastalPlainB_467	---------------------------------------------------------------------------------------------------------------------------------------------------------------------------------------------------------------------------------------------------------------------------------------------------------------------------------------------------------------------------------------------------------------…
	Goodenia_pulchella_ssp_pulchella_470	---------------------------------------------------------------------------------------------------------------------------------------------------------------------------------------------------------------------------------------------------------------------------------------------------------------------------------------------------------------------------------------------------------------…
	Goodenia_pulchella_ssp_pulchella_765	ATATACTTGACTCGATACAAACTCTTTTTTTTTGAGGATCCACTATGATAATGAGAAAGATTTCTGTATATACGCCCAAAGCGGTCAATAATA--TCTGAATCTGATAAATCAGTCCAAATCGCCTTACCGATCGGATGCCCTAACGCGTTACAAAATTGCGATTTAGCCAATGAGCCAACCAGAGGCATAATTGGAACAATAGTATCAAACTTCTTAATCCCATTATCGATTAAAAATGCATTTTCTAGCATTTGACTGCGTACCATTGAAGGCTTTAGCCGCACACTTGAACGATAACCTAGCAAGTCCAGGGAATGATTGGATAATTGGTTTATATAAATCCTTCCTGCTTGAGCCCACAGGAAAAAAGAAAATTGCCAGAACTGAATCAAATAAG…
	Goodenia_pulchella_ssp_Wheatbelt_766	---------------------------------------------------------------------------------------------------------------------------------------------------------------------------------------------------------------------------------------------------------------------------------------------------------------------------------------------------------------------------------------------------------------…
	Goodenia_pumilio_782	ATATACTTGACTCGATACAAACTCTTTTTTTTTGAGGATCCACTATGATAATGAGAAAGATTTCTGTATATACGCCCAAAGCGGTCAATAATA--TCAGAATCTGAGAAATCAGTCCAAATCGCCTTACCGATCGGATGCCCTAATGCGTTACAAAATTTCGATTTAGCCAATGAGCCAACCAGAGGCATAATTGGAACAATAGGATCAAACTTCTTAATACCATTATCGATTAAAAATGCATTTTCTAGCATTTGACTGCGTACCATTGAAGGCTTTAGCCGCACACTTGAACGATAACCTAGGAAGTCCAGGGAATGATTGGAGAATTGGTTTATAGAAATCCTTCCTGCTTGAGCCCACAGGAAAAAAGAAGATTGCCAGAACTGAATCAAATAAG…
	Goodenia_purpurascens_707	-TATACTTGACTCGATACAAACTCTTTTTTTTTGAGGATCCACTATGATAATGAGAAAGATTTCTGTATATACGCCCAAAGCGGTCAATAATA--TCAGAATCTGATAAATCAGTCCAAATCGCCTTACCGATCGGATGCCCTAACGCGTTACAAAATTTCGATTTAGCCAATGAGCCAACCAGAGGCATAATTGGAACAATAGTATCAAACTTCTTAATACCATTATCGATTAAAAATGCATTTTCTAGCATTTGACTGCGTACCATTGAAGGCTTTAGCCGCACACTTGAACGATACCCTAGCAAGTCCAGGGAATGATTGGATAATTGGTTTATATAAATCCTTCCTGCTTGAGCCCACAAGAAAAAAGAAAATTGCCAGAACTGAATCAAATAAG…
	Goodenia_purpurea_570	ATATACTTGACTCGATACAAACTCTTTTTTTTTGAGGATCCACTATGATAATGAGAAAGATTTCTGTATATACGCCCAAAGCGGTCAATAATA--TCAGAATCTGATAAATCAGTCCAAATCGCCTTACCGATCGGATGCCCTAACGCGTTACAAAATTTCGATTTAGCCAATGAGCCAACCAGAGGCATAATTGGAACAATAGTATCAAACTTCTTAATACCATTATCGATTAAAAATGCATTTTCTAGCATTTGACTGCGTACCATTGAAGGCTTTAGCCGCACACTTGAACGATAACCTAGCAAGTCCAGGGAATGATTGGATAATTGGTTTATATAAATCCTTCCTGCTTGAGTCCACAGGAAAAAAGAAAATTGCCAGAACTGAATCAAATAAG…
	Goodenia_purpurescens_565	---------------------------------------------------------------------------------------------------------------------------------------------------------------------------------------------------------------------------------------------------------------------------------------------------------------------------------------------------------------------------------------------------------------…
	Goodenia_pusilla_813	---------------------------------------------------------------------------------------------------------------------------------------------------------------------------------------------------------------------------------------------------------------------------------------------------------------------------------------------------------------------------------------------------------------…
	Goodenia_pusilliflora_166	ATATACTTGACTCGATACAAACTCTTTTTTTTTGAGGATCCACTATGATAATGAGAAAGATTTCTGTATATACGCCCAAAGCGGTCAATAATA--TCTGAATCTGATAAATCAGTCCAAATCGCCTTACCGATCGGGTGCCCTAACGCGTTACAAAATTGCGATTTAGCCAATGAGCCAACCAGAGGCATAATTGGAACAATAGTATCAAACTTCTTAATACCATTATCGATTAAAAATGCATTTTCTAGCATTTGACTGCGTACCATTGAAGGCTTTAGCCGCACACTTGAACGATAACCTAGCAAGTCCAGGGAATGATTGGATAATTGGTTTATATAAATCCTTCCTGCTTGAGCCCACATGAAAAAAGAAAATTGCCAGAACTGAATCAAATAAG…
	Goodenia_quadrifida_886	---------------------------------------------------------------------------------------------------------------------------------------------------------------------------------------------------------------------------------------------------------------------------------------------------------------------------------------------------------------------------------------------------------------…
	Goodenia_quasilibera_708	ATATACTTGACTCGATACAAACTCTTTTTTTTTGAGGATCCACTATGATAATGAGAAAGATTTCTGTATATACGCCCAAAGCGGTCAATAATA--TCTGAATCTGATAAATCAGTCCAAATCGCCTTACCGATCGGATGCCCTAACGCGTTACAAAATTGCGATTTAGCCAATGAGCCAACCAGAGGCATAATTGGAACAATAGTATCAAACTTCTTAATACCATTATCGATTAAAAATGCATTTTCTAGCATTTGACTGCGTACCATTGAAGGCTTTAGCCGCACACTTGAACGATAACCTATCAAATCCAGGGAATGATTGGATAATTGGTTTATATAAATCCTTCCTGCTTGAGCCCACAGGAAAAAAGAAAATTCCCAGAACTGAATCAAATAAG…
	Goodenia_redacta_709	ATATACTTGACTCGATACAAACTCTTTTTTTTTGAGGATCCACTATGATAATGAGAAAGATTTCTGTATATACGCCCAAAGCGGTCAATAATA--TCAGAATCTGATAAATCAGTCCAAATCGCCTTACTGATCGGATGCCCTAACGCGTTACAAAATTTCGATTTAGCCAATGAGCCAACCAGAGGCATAATTGGAACAATAGTATCAAACTTCTTAATACCATTATCGATTAAAAATGCATTTTCTAGCATTTGACTGCGTACCATTGAAGGCTTTAGCCGCACACTTGAACGATAACCTAGCAATTCCAGGGAATGATTGGATAATTGGTTTATATAAATCCTTCCTGCTTGAGCCCACAGGAAAAAAGAAAATTGCCAGAACTGAATCAAATAAG…
	Goodenia_rosulata_566	---------------------------------------------------------------------------------------------------------------------------------------------------------------------------------------------------------------------------------------------------------------------------------------------------------------------------------------------------------------------------------------------------------------…
	Goodenia_rosulata_572	ATATACTTAACTCGATACAAACTCTTTTTTTTTGAGGATCCACTATGATAATGAGAAAGATTTCTGTATATACGCCCAAAGCGGTCAATAATA--TCAGAATCTGATAAATCAGTCCAAATCGCCTTACCAATCGGATGCCCTAACGCGTTACAAAATTTTGATTTAGCCAATGAGCCAACCAGAGGCATAATTGGAACAATAGTATCAAACTTCTTAATACCATTATCGATTAAAAATGCATTTTCTAGCATTTGACTGCGTACCATTGAAGGCTTTAGCCGCACACTTGAACGATAACCTAGCAAGTCCAGGGAATGATTGGATAATTGGTTTATATAAATCCTTCCTGCTTGAGCCCACAGGAAAAAAGAAAATTGCCAGAACTGAATCAAATAAG…
	Goodenia_salina_479	---------------------------------------------------------------------------------------------------------------------------------------------------------------------------------------------------------------------------------------------------------------------------------------------------------------------------------------------------------------------------------------------------------------…
	Goodenia_sepalosa_var_sepalosa_S128	--ATACTTGACTCGATACAAACTCTTTTTTTTTGAGGATCCACTATGATAATGAGAAAGATTTCTGTATATACGCCCAAAGCGGTCAATAATA--TCAGAATCTGATAAATCAGTCCAAATCGCCTTACCGATCGGATGCCCTAAGGCGTTACAAAATTTCGATTTAGCCAATGAGCCAACCAGAGGCATAATTGGAACAATAGTATCAAACTTCTTAATACCATTATCGATTAAAAATGCATTTTCTAGCATTTGACTGCGTACCATTGAAGGCTTTAGCCGCACACTTGAACGATAACCTAGCAAGTCCAGGGAATGATTGGATAATTGGTTTATATAAATCCTTCCTGCTTGAGCCCACAGGAAAAAAGAAAATTGCCAGAACTGAATCAAATAAG…
	Goodenia_sp_BachstenCreek_526	---------------------------------------------------------------------------------------------------------------------------------------------------------------------------------------------------------------------------------------------------------------------------------------------------------------------------------------------------------------------------------------------------------------…
	Goodenia_sp_Beyondie_486	---------------------------------------------------------------------------------------------------------------------------------------------------------------------------------------------------------------------------------------------------------------------------------------------------------------------------------------------------------------------------------------------------------------…
	Goodenia_sp_D70208_673	ATATACTTGACTCGATACAAACTCTTTTTTTTTGAGGATCCACTATGATAATGAGAAAGATTTCTGTATATACGCCCAAAGCGGTCAATAATA--TCAGAATCTGATAAATCAGTCCAAATCGCCTTACCGATCGGATGCCCTAACGCGTTACAAAATTTCGATTTAGCCAATGAGCCAACCAGAGGCATAATTGGAACAATAGTATCAAACTTCTTAATACCATTATCGATTAAAAATGCATTTTCTAGCATTTGACTGCGTACCATTGAAGGCTTTAGCCGCACACTTGAACGATAACCTAGCAAGTCCAGGGAATGATTGGATAATTGGTTTATAGAAATCCTTCCTGCTTGAGCCCACAGGAAAAAAGAAAATTGCCAGAACTGAATCAAATAAG…
	Goodenia_sp_Dampier_Peninsula_541	---------------------------------------------------------------------------------------------------------------------------------------------------------------------------------------------------------------------------------------------------------------------------------------------------------------------------------------------------------------------------------------------------------------…
	Goodenia_sp_EastPilbara_574	ATATACTTGACTCGATACAAACTCTTTTTTTTTGAGGATCCACTATGATAATGAGAAAGATTTCTGTATATACGCCCAAAGCGGTCAATAATA--TCAGAATCTGATAAATCAGTCCAAATCGCCTTACCAATCGGATGCCCTAACGCGTTACAAAATTTAGATTTAGCCAATGAGCCAACCAGAGGCATAATTGGAACAATAGTCTCAAACTTCTTAATACCATTATCGATTAAAAATGCATTTTCTAGCATTTGACTGCGTACCATTGAAGGCTTTAGCCGCACACTTGAACGATAACCTAGCAAGTCCAGGGAATGATTGGATAATTGGTTTATATAAATCCTTCCTGCTTGAGCCCACAGGAAAAAAGAAAATTGCCAGAACTGAATCAAATAAG…
	Goodenia_sp_MelvilleIsland_670	ATATACTTGACTCGATACAAACTCTTTTTTTTTGAGGATCCACTATGATAATGAGAAAGATTTCTGTATATACGCCCAAAGCGGTCAATAATA--TCAGAATCTGATAAATCAGTCCAAATCGCCTTACCGATCGGATGCCCTAACGCGTTACAAAATTCCGATTTAGCCAATGAGCCAACCAGAGGCATAATTGGAACAATAGTATCAAACTTCTTAATACCATTATCGATTAAAAATGCATTTTCTAGCATTTGACTGCGTACCATTGAAGGCTTTAGCCGCACACTTGAACGATAACCTAGCAAGTCCAGGGAATGATTGGATAATTGGTTTATATAAATCCTTCCTGCTTGAGCCCACAGGAAAAAAGAAAATTGCCAGAACTGAATCAAATAAG…
	Goodenia_sp_MountBomford_404	---------------------------------------------------------------------------------------------------------------------------------------------------------------------------------------------------------------------------------------------------------------------------------------------------------------------------------------------------------------------------------------------------------------…
	Goodenia_sp_Pilbara_Calcrete_909	---------------------------------------------------------------------------------------------------------------------------------------------------------------------------------------------------------------------------------------------------------------------------------------------------------------------------------------------------------------------------------------------------------------…
	Goodenia_stellata_490	---------------------------------------------------------------------------------------------------------------------------------------------------------------------------------------------------------------------------------------------------------------------------------------------------------------------------------------------------------------------------------------------------------------…
	Goodenia_strangfordii_803	---------------------------------GAGGATCCACTATGATAATGAGAAAGATTTCTGTATATACGCCCAAAGCGGTCAATAATA--TCAGAATCTGATAAATCAGTCCAAATCGCCTTACCGATCGGATGCCCTAACGCGTTACAAAATTTCGATTTAGCCAATGAGCCAACCAGAGGCATAATTGGAACAATAGTATCAAACTTCTTAATACTATTATCGATTAAAAATGCATTTTCTAGCATTTGACTGCGTACCATTGAAGGCTTTAGCCGCACACTTGAACGATAACCTAGCAAGTCCAGGGAATGATTGGATAATTGGTTTATATAAATCCTTCCTGCTTGAGCCCACAGGAAAAAAGAAAATTGCCAGAACTGAATCAAATAAG…
	Goodenia_subauriculata_675	ATATACTTGACTCGATACAAACTCTTTTTTTTTGAGGATCCACTATGATAATGAGAAAGATTTCTGTATATACGCCCAAAGCGGTCAATAATA--TCAGAATCTGATAAATCAGTCCAAATCGCCTTACCGATCGGATGCCCTAACGCGTTACAAAATTTCGATTTAGCCAATGAGCCAACCAGAGGCATAATTGGAACAATAGTATCAAACTTCTTAATACCATTATCGATTAAAAATGCATTTTCTAGCATTTGACTGCGTACCATTGAAGGCTTTAGCCGCACACTTGAACGATAACCTAGCAAGTCCAGGGAATGATTGGATAATTGGTTTATATAAATCCTTCCTGCTTGAGCCCACAGGAAAAAAGAAAATTGCCAGAACTGAATCAAATAAG…
	Goodenia_tenuiloba_512	ATATACTTGACTCGATACAAACTCTTTTTTTTTGAGGATCCACTATGATAATGAGAAAGATTTCTGTATATACGCCCAAAGCGGTCAATAATA--TCAGAATCTGATAAATCAGTCCAAATCGCCTTACCGATCGGATGCCCTAAGGCGTTACAAAATTTCGATTTAGCCAATGAGCCAACCAGAGGCATAATTGGAACAATAGTATCAAACTTCTTAATACCATTATCGATTAAAAATGCATCTTCTAGCATTTGACTGCGTACCATTGAAGGCTTTAGCCGCACACTTGAACGATAACCTAGCAAGTCCAGGGAATGATTGGATAATTGGTTTATATAAATCCTTCCTGCTTGAGCCCACAGGAAAAAAGAAAATTGCCAGAACTGAATCAAATAAG…
	Goodenia_triodiophila_514	---------------------------------------------------------------------------------------------------------------------------------------------------------------------------------------------------------------------------------------------------------------------------------------------------------------------------------------------------------------------------------------------------------------…
	Goodenia_triodiophila_878	ATATACTTGACTCGATACAAACTCTTTTTTTTTGAGGATCCACTATGATAATGAGAAAGATTCCTGTATATACGCCCAAAGCGGTCAATAATA--TCAGAATCTGATAAATCAGTCCAAATCGCCTTACCGATCGGATGCCCTAAGGCGTTACAAAATTTCGATTTAGCCAATGAGCCAACCAGAGGCATAATTGGAACAATAGTATCAAACTTCTTAATACCATTATCGATTAAAAATGCATCTTCTAGCATTTGACTGCGTACCATTGAAGGCTTTAGCCGCACACTTGAACGATAACCTAGCAAGTCCAGGGAATGATTGGATAATTGGTTTATATAAATCCTTCCTGCTTGAGCCCACAGGAAAAAAGAAAATTGCCAGAACTGAATCAAATAAG…
	Goodenia_turleyae_517	---------------------------------------------------------------------------------------------------------------------------------------------------------------------------------------------------------------------------------------------------------------------------------------------------------------------------------------------------------------------------------------------------------------…
	Goodenia_virgata_712	ATATACTTGACTCGATACAAACTCTTTTTTTTTGAGGATCCACTATGATAATGAGAAAGATTTCTGTATATACGCCCAAAGCGGTCAATAATA--TCAGAATCTGATAAATCAGCCCAAATCGCCTTACCGATCGGATGCCCTAACGCGTTACAAAATTTCGATTTAGCCAATGAGCCAACCAGAGGCATAATTTGAACAATAGTCTCAAACTTCTTAATACCATTCTCGATTAAAAATGAATTTTCTAGCATTTGACTGCGTACCATTGAATGCTTTAGCCGCACACTTGAACGATAACCTAGAAAGTCCAGGGAATGATTGGATAATTGGTTTATATAAATCCTTCCTGCTTGAGCCCACAGGAAAAAAGAAAATTGCCAGAACTGAATCAAATAAG…
	Goodenia_viscidula_745	ATATACTTGACTCGATACAAACTCTTTTTTTTTGAGGATCCACTATGATAATGAGAAAGATTTCTGTATATACGCCCAAAGCGGTCAATAATA--TCAGAATCTGATAAATCAGTCCAAATCGCCTTACCGATCGGATGCCCTAACGCGTTACAAAATTTCGATTTAGCCAATGAGCCAACCAGAGGCATAATTGGAACAATAGTATCAAACTTCTTAATACCATTATCGATTAAAAATGCATTTTCTAGCATTTGACTGCGTACCATTGAAGGCTTTAGCCGCACACTTGAACGATACCCTAGCAAGTCCAGGGAATGATTGGATAATTGGTTTATATAAATCCTTCCTGCTTGAGCCCACAAGAAAAAAGAAAATTGCCAGAACTGAATCAAATAAG…
	Goodenia_wilunensis_580	ATATACTTGACTCGATACAAAGTCTTTTTTTTTGAGGATCCACTATGATAATGAGAAAGATTTCTGTATATATGCCCAAAGCGGTCAATAATA--TCAGAATCTGATAAATCAGTCCAAATCGCCTTACCGATCGGATGCCCTAACGCATTACAAAATTTCGATTTAGCCAATGAGCCAACCAGAGGCATAATTGGAACAATAGTATCAAACTTCTTAATACCATTATCGATTAAAAATGCATTTTCTAGCATTTGACTGCGTACCATTGAAGGCTTTAGCCGCACACTTGAACGATAACCTAGCAAGTCCAGGGAATGATTGGATAATTGGTTTATATAAATCCTTCCTGCTTGAGCCCACAGGAAAAAAGCAAATTGCCAGAACTGAATCAAATAAG…
	Goodenia_wilunensis_879	ATATACTTGACTCGATACAAAGTCTTTTTTTTTGAGGATCCACTATGATAATGAGAAAGATTTCTGTATATATGCCCAAAGCGGTCAATAATA--TCAGAATCTGATAAATCAGTCCAAATCGCCTTACCGATCGGATGCCCTAACGCATTACAAAATTTCGATTTAGCCAATGAGCCAACCAGAGGCATAATTGGAACAATAGTATCAAACTTCTTAATACCATTATCGATTAAAAATGCATTTTCTAGCATTTGACTGCGTACCATTGAAGGCTTTAGCCGCACACTTGAACGATAACCTAGCAAGTCCAGGGAATGATTGGATAATTGGTTTATATAAATCCTTCCTGCTTGAGCCCACAGGAAAAAAGCAAATTGCCAGAACTGAATCAAATAAG…
	Coopernookia_polygalacea_830	ATATACTTGACTCGATACAAACTCTTTTTTTTTGAGGATCCACTATGATAATGAGAAAGATTTCTGTATATACGCCCAAAGCGGTCAATAATA--TCAGAATCTGATAAATCAGTCCAAATCGCCTTACCGATCGGATGCCCTAACGGGTTACAAAATTTCGATTTAGCCAATGAGCCAACCAGAGGCATAATTGGAACAATAGTATCAAACTTCTTAATACCATTATCGATTAAAAATGCATTTTCTAGCATTTGACTGCGTACCATTGAAGGCTTTAGCCGCACACTTGAACGATAACCTAGCAAGTCCAGGGGATGATTGGATAATTGGTTTATATAAATCCTTCCTGCTTGAGCCCACAGGAAAAAAGAAAATTGCCAGAACTTAATCAAATAAG…
	Goodenia_benthamiana_549	ATATACTTGACTCGATACAAACTCTTTTTTTTTGAGGATCCACTATGATAATGAGAAAGATTTTTGTATATACGCCCAAAGCGGTCAATAATA--TCAGAATCTGATAAATCAGTCCAAATCGCCTTACCGATCGGATGCCCTAACGCGTTACAAAATTTAGATTTAGCCAATGAGCCAACCAGAGGCATAATTGGAACAATAGTCTCAAACTTCTTAATACCATTATCGATTAAAAATGCATTTTCTAGCATTTGACTGCGTACCATTGAAGGCTTTAGCCGCACACTTGAACGATAACCTAGCAAGTCCAGGGAATGATTGGATAATTGGTTTATATAAATCCTTCCTGCTTGAGCCCACAGGAAAAAAGAAAATTGCCAGAACTTAATCAAATAAG…
	Goodenia_tripartita_192	ATATACTTGACTCGATACAAACTCTTTTTTTTTGAGGATCCACTATGATAATGAGAAAGATTTCTGTATATACGCCCAAAGCGGTCAATAATA--TCAGAATCTGATAAATCAGTCCAAATCGCCTTACCGATCGGATGCCCTAACGCGTTACAAAATTTCGATTTAGCCAATGAGCCAACCAGAGGCATAATTGGAACAATAGTCTCAAACTTCTTAATACCATTATCGATTAAAAATGCATTTTCTAGCATTTGACTGCGTACCATTGAAGGCTTTAGCCGCACACTTGAACGATAACCTAGCAAGTCCAGGGAATGATTGGATAATTGGTTTATATAAATCCTTCCTGCTTGAGCCCACAGGAAAAAAGAAAATTGCCAGAACTTAATCAAATAAG…
;
end;
