# Supplementary material for: The concluding chapter: recircumscription of Goodenia (Goodeniaceae) to include four allied genera with an updated infrageneric classification
Source: PhytoKeys. 2020 Jul 7;152:27–104. doi: 10.3897/phytokeys.152.49604 (PMC7360637; doi:10.3897/phytokeys.152.49604)
Supplement: Supplementary material 10 — Goodenia Clade B cpDNA (trnL-F, matK) alignment [file phytokeys-152-027-s010.nex]

#NEXUS
begin taxa;
	dimensions ntax=152;
	taxlabels
	Coopernookia_polygalacea_830
	Goodenia_benthamiana_549
	Goodenia_tripartita_192
	Goodenia_aff_arachnoidea_542
	Goodenia_aff_byrnesii_315
	Goodenia_aff_coronopifolia_758
	Goodenia_aff_jaurdiensis_934
	Goodenia_aff_pascua_399
	Goodenia_aff_pascua_763
	Goodenia_aff_pinnatifida_WA_1_918
	Goodenia_aff_pusilliflora_921
	Goodenia_aff_triodiophila_515
	Goodenia_anfracta_545
	Goodenia_angustifolia_725
	Goodenia_arachnoidea_413
	Goodenia_argillacea_546
	Goodenia_armitiana_388
	Goodenia_armstrongiana_726
	Goodenia_armstrongiana_727
	Goodenia_armstrongiana_728
	Goodenia_asteriscus_657
	Goodenia_berringbinensis_753
	Goodenia_bicolor_750
	Goodenia_bicolor_855
	Goodenia_brachypoda_313
	Goodenia_byrnesii_550
	Goodenia_campestris_S75
	Goodenia_chthonocephala_659
	Goodenia_cirrifica_AY102790_1
	Goodenia_cirrifica_S73
	Goodenia_claytoniacea_316
	Goodenia_coronopifolia_129
	Goodenia_corynocarpa_318
	Goodenia_crenata_422
	Goodenia_cusackiana_423
	Goodenia_cycloptera_424
	Goodenia_cylindrocarpa_660
	Goodenia_debilis_661
	Goodenia_durackiana_662
	Goodenia_elaiosoma_551
	Goodenia_elongata_130
	Goodenia_faucium_S70
	Goodenia_filiformis_802
	Goodenia_filiformis_838
	Goodenia_forrestii_322
	Goodenia_gibbosa_664
	Goodenia_glandulosa_323
	Goodenia_glauca_S44
	Goodenia_gloeophylla_858
	Goodenia_gracilis_693
	Goodenia_granitica_324
	Goodenia_gypsicola_325
	Goodenia_gypsicola_860
	Goodenia_halophila_672
	Goodenia_halophila_772
	Goodenia_havilandii_S143
	Goodenia_heatheriana_773
	Goodenia_heppleana_442
	Goodenia_heterochila_328
	Goodenia_heteromera_394
	Goodenia_heterotricha_861
	Goodenia_hirsuta_329
	Goodenia_hirsuta_ssp_Runonareas_757
	Goodenia_hispida_697
	Goodenia_holtzeana_698
	Goodenia_holtzeana_S138
	Goodenia_humilis_555
	Goodenia_inundata_863
	Goodenia_iyouta_721
	Goodenia_iyouta_751
	Goodenia_janamba_446
	Goodenia_janamba_732
	Goodenia_jaurdiensis_932
	Goodenia_kakadu_682
	Goodenia_lamprosperma_451
	Goodenia_lamprosperma_699
	Goodenia_larapinta_556
	Goodenia_leiosperma_733
	Goodenia_lunata_734
	Goodenia_lunata_S71
	Goodenia_lyrata_558
	Goodenia_lyrata_large_746
	Goodenia_macbarronii_885
	Goodenia_macroplectra_197
	Goodenia_macroplectra_454
	Goodenia_maideniana_561
	Goodenia_malvina_701
	Goodenia_malvina_702
	Goodenia_maretensis_864
	Goodenia_megasepala_778
	Goodenia_micrantha_455
	Goodenia_microptera_S43
	Goodenia_mimuloides_304
	Goodenia_mimuloides_562
	Goodenia_mimuloides_924
	Goodenia_mimuloides_928
	Goodenia_minutiflora_703
	Goodenia_modesta_333
	Goodenia_modesta_564
	Goodenia_neglecta_667
	Goodenia_neogoodenia_334
	Goodenia_nigrescens_668
	Goodenia_nuda_S41
	Goodenia_occidentalis_336
	Goodenia_odonnellii_704
	Goodenia_odonnellii_Sandstoneform_735
	Goodenia_odonnellii_VictoriaRiverform_736
	Goodenia_rosulata_566
	Goodenia_pascua_460
	Goodenia_pedicellata_907
	Goodenia_pilosa_567
	Goodenia_pinnatifida_175
	Goodenia_pinnatifida_463
	Goodenia_pinnatifida_895
	Goodenia_pinnatifida_899
	Goodenia_porphyrea_737
	Goodenia_potamica_669
	Goodenia_prostrata_464
	Goodenia_psammophila_ssp_nov_706
	Goodenia_psammophila_ssp_psammophila_738
	Goodenia_pulchella_ssp_CoastalPlainB_467
	Goodenia_pulchella_ssp_MtBarker_764
	Goodenia_pulchella_ssp_pulchella_765
	Goodenia_pulchella_ssp_Wheatbelt_766
	Goodenia_pumilio_782
	Goodenia_purpurascens_707
	Goodenia_purpurea_570
	Goodenia_pusilliflora_166
	Goodenia_quadrifida_886
	Goodenia_quasilibera_708
	Goodenia_redacta_709
	Goodenia_rosulata_572
	Goodenia_sepalosa_var_sepalosa_S128
	Goodenia_sp_BachstenCreek_526
	Goodenia_sp_Beyondie_486
	Goodenia_sp_Dampier_Peninsula_541
	Goodenia_sp_EastPilbara_574
	Goodenia_sp_MelvilleIsland_670
	Goodenia_sp_MountBomford_404
	Goodenia_sp_Pilbara_Calcrete_909
	Goodenia_stellata_490
	Goodenia_strangfordii_491
	Goodenia_strangfordii_803
	Goodenia_subauriculata_675
	Goodenia_tenuiloba_512
	Goodenia_triodiophila_878
	Goodenia_turleyae_517
	Goodenia_vilmoriniae_519
	Goodenia_virgata_712
	Goodenia_viscidula_745
	Goodenia_wilunensis_580
	Goodenia_wilunensis_879
;
end;
begin characters;
	dimensions nchar=846;
	format datatype=dna missing=? gap=-;
	matrix
	Coopernookia_polygalacea_830	------------------------CCGTAGG-TGAACCTG-CGGAAGGATCATT--GT-CGAARCCTGCAA-AGCAGAACAACCCGTGAAC-ATGTAT-AAACACAGTACGGCATGAAGTAG---GGGC-CTCGG-TCCT-TGATT-CGTGTCGCACA-GCTGGTGGT-CGTA--GGTCTTGCCCTTCA--------------------TTAGGGCTCT-----ACATGCGATCCATCGGCAC-AAAA--CCTAA--CCCC-GGCGCGGTATGCGCCAAGGAAACTAAA----AACTAA-GAAGAGCA-CT-TGCCTTGATGC-CCCGTC-CTCGGTG-TGCATTT-GGGGYTGTC--GT-TGCTTCTTAAG-AATC-ACAAACGACTCTCGGCAACGG…
	Goodenia_benthamiana_549	------------------------CCGTAGG-TGRACCTG-CGGAAGGATCATT--GT-CGAAACCTGCAA-GGCAGAACGACCCGCGAAC-ACGTAT-CAACACACGACGGCACGGAGCCG---GGGC-CTCGG-TCCT-TGATT-CGTGCCGTGCG-GCCGGTGGA-CGTA--GGCATCGTCCCTTG--------------------TCGGGGCCTT-----GCATCCGCTCCACCGGCTC-GAAA--CTCAA--CCCC-GGCGCGGAACGCGCCAAGGAAACTGTA----AACTTA-GAAGAGCA-CC-TGCCCCGATGC-CCCGTA-CTCGGCG-TGCACTC-GG-CCGGTT--GT-TGCTTCTTAAG-AAATCACAAACGACTCTCGGCAACGG…
	Goodenia_tripartita_192	-------------------------------------CTG-CGGA-GGATCATT--GT-CGAAACCTGCAR-AGCAGAACGACCCGAGAAC-ATGTAT-AAACACAAGACGGCACGAAGGCC---------------CCTGGTGTT-CGTGCCGTGCG-GCCGGTGGA-CGTA--GGTCTCGTCCTG----------------------------CGTT-----ACATGCGCTCCATCGGCAC-CRAA--CTCAA--CCCC-GGCGCGGAACGCGCCAAGGAAACTTTA----AACTTG-GAAGAGCA-CC-TGCCTCGATGC-CCCGTC-CTCGGTG-TGCACTC-GG-GCTGTTGCTGCTGCTTCTTAAG-AATC-ACAAACGACTCTCGGCAACGG…
	Goodenia_aff_arachnoidea_542	---AGA-AGTCGT-AACAAGGTTTCCGTAGG-KKRACCTG-CGGAAGGATCATT--GT-CAAAACCTGCAA-AGCAGAACGACCCGCGAAC-ACGTTC-TAACACGGCGTGATGCGGATCAGC--GGCC-CTCGG-CCCT-TGGTT-CGCGTCACGCAGGCCGGTGGA-CGCA--CTC-------------------------------------GTGC-----GCTACGCCGGCAC-------TCAA--CCTAA--CCCC-GGCGCGGAACGCGCCAA-GGAAGCTTT---AAACCTA-GAAGTGTG-CC-TGTCTCGTTGC-CCCGTC-TTTGGTG-CGCACGT-GG-CATGCG--GT-CGCTTCTTATG-AGTC-ACAAACGACTCTCGGCAACGG…
	Goodenia_aff_byrnesii_315	---AGA-AGTCGT-AACAAGGTTTCCGTAGG-TGAACCTG-CGGAAGGATCATT--GT-CGAAACCTGCAA-AGCAGAACGACCCGCGAAC-CCGTAC-GAACATGGCGTGATGTGGATCATC--GGGT-CTCGA-CCCT-TGACC-CACGTCGCGTAGGCCGGCGGG-CGCA--TTC-------------------------------------TAGT-----GCTTCGCCGGCAC-------TCAA--CCTAA--CCCC-GGCGCGGAACGCGCCAA-GGAAGCTGT---AAACCTA-GAAGCGTG-GC-TGCCCCGTTGC-CCCGTA-TTCGGTG-TGCGTGG-GG-CTTGCC--GT-CGCTTCTTACG-AGTC-AAAAACGACTCTCGGCAACGG…
	Goodenia_aff_coronopifolia_758	---AGA-AGTCGTAAACAAGGTTTCCGTAGG-TGAACCTG-CGGAAGGATCATT--GT-CAAAACCTGCAA-TGCAGAACGACCCGCGAAC-ATGTTC-GAACACGGCGGGATACGGATCAGC--GGCC-CTCGG-TCCT-TGGTT-CGTGTCACGCAGGCCGGTGGG-CGTA--CTC-------------------------------------GTGC-----GCTACACAGGCAC-------CTAA--CCTAA--CCCC-GGCGCGGAACGCGCCAA-GGAATTTTT---AAATCTT-GAAGTGCT-CC-TGTCTCGTTGC-CCCGTC-TTCGGTG-CGCACGT-GG-CATGCG--GT-AACTTCTTACT-AGTC-ACAAACGACTCTCGGCAACGG…
	Goodenia_aff_jaurdiensis_934	----------------------------------AACCTG-CGGAAGGATCATT--GT-CGAAACCTGCAA-AGCAGAACGACCCGCGAAC-ACGTAA-GAACACGGCGCGACACGAACATGG--GGGC-CTCGG-TCCT-CGGTC-CGTGTCGTGCAA-GCCGGCGGCCGCA--CTC-------------------------------------GTGC-----GCCTCGTCGGCAA-------CCAA--CCTAAA--CCC-GGCGCGGAACGCGCCAA-GGAAGATGG---TAACCTA-GAAGGGCG-CC-TGCCTCGTTG-CCCCGTAACTCGGTG-TGCACGC-GG-CTTGCC--GT-CTCTTCTTACG-AGTC-ACAAACGACTCTCGGCAACGG…
	Goodenia_aff_pascua_399	------------------------------G-TG-ACCTG-CGG-AGG-TCATT--GT-CGAAACCTGCAA-AGCAGAACGACCCGCGAAC-ACGTAC-GAACACGGCGCGACGTGGATCTAC--GGGC-CTCGC-CCCA-AGGTC-CGCGTCGTGCATGCCGGCGGA-CGTA--CAA-------------------------------------GTAC-----GCCTCGCCGGCAC-------GCAA--CCCAA--ACCC-GGCGCGGAACGCGCCAA-GGAAGCTAG---AAACCTA-GAAGCGGC-CC-TGCATCGTTGC-CCCGTA-CTCGGTG-CGCACGC-GG-CATGTC--GT-CGCTTCTTACG-AGTC-AAAAACGACTCTCGGCAACGG…
	Goodenia_aff_pascua_763	---AGA-AGTCGT-AACAAGGTTTCCGTAGG-TGAACCTG-CGGAAGGATCATT--GT-CGAAACCTGCAA-AGCAGAACGACCCGCGAAC-ACGTAC-GAACACGGCGCGACGTGGATCTAC--GGGC-CTCGC-CCCA-AGGTC-CGCGTCGTGCATGCCGGCGGA-CGTA--CAA-------------------------------------GTAC-----GCCTCGCCGGCAC-------GCAA--CCCAA--ACCC-GGCGCGGAACGCGCCAA-GGAAGCTAG---AAACCTA-GAAGCGGC-CA-TGCCTCGTTGC-CTCGTA-CTCGGTG-CGCACGC-GG-CRTGTC--GT-CGCTTCTTACG-AGTC-AAAAACGACTCTCGGCAACGG…
	Goodenia_aff_pinnatifida_WA_1_918	----------------------------------GACCTG-CGG-AGGATCATT--GT-CGAAACCTGCAA-AGCAGAACGACCCGCGAAC-ACGTAA-GAACACGGCGCGACACGAACATGC--GGGC-CTCGG-CCCT-CGGTC-CGTGCCGTGCAC-GCTGGCGGACGCA--CTC-------------------------------------GTGC-----GCCTCGTCGGCAC-------CCAA--CCTAA--CCCC-GGCGCGGAATGCGCCAA-GGAAGATGT---AAACCTA-GAAGGGCG-CT-TGCCTCGTTG-CCCCGTA-CTCGGTG-CGCACGC-GG-CATGCC--GT-CTCTTCTTACG-AGTC-ACAAACGACTCTCGGCAACGG…
	Goodenia_aff_pusilliflora_921	------------------------------------------------------------------TGCAA-AGCAGAACGACCCGTGAAC-ACGTAA-CAACACGGCGCGATACGAGCATGG--GGGC-CTCGG-TCCT-CGGTC-CGTGTCGTGCAA-GCCGGCGGCCGCA--CTC-------------------------------------GTGC-----GACTCGCCGGCAC-------CCAA--CCTAAA--CCC-GGCGCGGAACGCGCCAA-GGAAGATAG---AAACATA-GAAGGTCG-CC-TGCCTCGTTG-CCCCGTA-CTCGGTG-CGCACGT-GG-CTTGCC--GT-CTCTTCTTACG-AGTC-ACAAACGACTCTCGGCAACGG…
	Goodenia_aff_triodiophila_515	---AGA-AGTCGT-AACAAGGTTTCCGTAGG-TGAACCTG-CGGAAGGATCATT--GT-CGAAACCTGCAA-AGCAGAACGACCCGTGAAC-ATGTTC-GAACACGGCGCGACGCGGATCTGC--GGGC-CTTGT-TCCT-CGATT-CGTGTCGTGCAAGCCGGTAGA-CGTA--CAA-------------------------------------GTGC-----GCTTTGCCGGCAC-------GTAA--CCTAA--CCCC-GGCGCGGAACGCGCCAA-GGAAGCTAG---AAAACTA-GAAGGGCG-CT-TGCCTCGTTGC-CCCGTT-CTCGGTG-TGCACGC-GG-CATGCG--GT-CGCTTCTTACG-AGTC-ACAAACGACTCTCGGCAACGG…
	Goodenia_anfracta_545	---AGA-AGTCGT-AACAAGGTTTCCGTAGG-KKRACCTG-CGGAAGGATCATT--GT-CGAAACCTGCAA-AGCAGAACGACCCGCGAAC-ACGTAC-GAACACGGCGCGGCGTGGATCTGT--GGGC-CTCGG-CTCA-AGGTC-CGTGTCGTGCAGGCCGACGGA-CGTA--CAC-------------------------------------GTAC-----GTCTCGCCGGCAC-------GCAA--CCAAA--CCCC-GGCGCGGAACGCGCCAA-GGAAGCTAC---AAACATA-GAAGCGGC-CC-TGCCTCGTTGC-CCCGTA-CTCGGTG-CGCACGC-GG-CATGTC--GT-CGCTTCTTACG-AGTT-ACAAACGACTCTCGGCAACGG…
	Goodenia_angustifolia_725	---AGA-AGTCGT-AACAAGGTTTCCGTAGG-TGAACCTG-CGGAAGGATCATT--GT-CGAAACCTGCAA-AGCAGAACGACCCGTGAAC-ACGTAC-AAACACGGCGCGATGCGAATCGGC--GGGC-CTCGG-CCCT-TGGTC-CGCGTCGTGCAAGCCGGTGGG-TGCA----------------------------------TGCTTGCGCTGC-----GTTGCACCGGCAC-------ACAA--CCTAA--CCCC-GGCGCGGAACGCGCCAA-GGAAGCTAG---AAAACTG-GAAGGGCG-CC-CGCCTCGTTGC-CCCGTC-ATCGGTG-TGCACGC-GG-CTTGTC--GT-CCCTTCTTTCG-AGTC-ACTAACGACTCTCGGCAACGG…
	Goodenia_arachnoidea_413	---AGA-AGTCGT-AACAAGGTTTCCGTAGG-TGAACCTG-CGGAAGGATCATT--GT-CAAAACCTGCAA-AGCAGAACGACCCGCGAAC-ATGTTC-TAACACGGCGTGATGCAAATCAGC--GGCC-CTTGG-TCCT-TGGTT-CGCGTCACGCAGGCCGGTGGG-CGCA--CTC-------------------------------------GTGC-----GCTACACTGGCAC-------TCAA--CCTAA--CCCC-GGCGCGGAACGCGCCAA-GGAAGCTTT---AAACCTA-GAAGTGCG-CC-TGTCTCGTTGC-CCCGTC-TTCGGTG-CGCACGT-GG-CATGCG--GT-CGCTTCTTACG-AGTC-ACAAACGACTCTCGGCAACGG…
	Goodenia_argillacea_546	---AGA-AGTCGT-AACAAGGTTTCCGTAGG-TGAACCTG-CGGAAGGATCATT--GT-CGAAACCTGCAA-AGCAGAACGACCCGCGAAC-CCGTAC-AAACATGGCGTGACGTGGATCATT--GGGT-CTCGG-CCCT-TGACA-CACGTCGCGTAAGCCGGCGGG-CGCA--TCC-------------------------------------TAGT-----GCTTCGCCGGCAC-------TCAA--CCTAA--CCCC-GGCGCGGAACGCGCCAA-GGAATTTGT---AAACCTA-GAAGTGTG-CC-TGCCTCGTTGC-CCCGTA-TTCGGTG-TGCGCGG-GG-CTTGTC--GT-CGCTTCTTACG-AGTC-AAAAACGACTCTCGGCAACGG…
	Goodenia_armitiana_388	---AGA-AGTCGT-AACAAGGTTTCCGTAGG-TGGACCTG-CGGAAGGATCATT--GT-CGAAACCTGCAA-AGCAGAACGACCCGTGAAC-ACGTTT-GAACATGGCGTGATGCGGATCGGG--GGGC-CTTGT-TCCT-CGATT-CGTGTCGCGCAAGCCGGTGGA-TGCA--CAT-------------------------------------GTGC-----GCCTCGCCGGCAT-------GCAA--CCTAA--CCCC-GGCGCGGAACGCGCCAA-GGAAGCTAG---AAAACTA-GAAGGGCG-CT-TGCCTCGTTGC-CCCGTT-CTCGGTG-CGCAGGT-GG-CATGCG--AT-CGCTTCTTATG-AGTC-ACAAASGACTYTCGGCAACGG…
	Goodenia_armstrongiana_726	---AGA-AGTCGT-AACAAGGTTTCCGTAGG-TGAACCTG-CGGAAGGATCATT--GT-CGAAACCTGCAA-AGCAGAACGACCCGCGAAC-CCGTAC-GAACATGGCGTGATGTTGAGCATT--GGGC-CTCAGCCCCT-TGGTC-TACGTCACGTATGCCGGTGGG-CGCT--TGC-------------------------------------TAGT-----GCTTTGCCGGCTC-------TCAA--CCTAA--CCCC-GGCGCGGGACGCGCCAA-GGAAGCTTT---AATACTA-GAAGCGTG-CCTTGCCTCGTTGC-CCCGTC-TTCGGTG-TGCGCGG-GGCTTTGCC--GT-CGCTTCTTACG-AGTC-AAAAACGACTCTCGGCAACGG…
	Goodenia_armstrongiana_727	----GA-AGTCGTAAACAAGGTTTCCGTAGG-TGAACCTG-CGGAAGGATCATT--GT-CGAAACCTGCAA-AGCAGAACGACCCGCGAAC-CCGTAC-AACCAGGGCGTGATGTTGATCATT--GGGT-GTCAGTCCCT-TGGTC-TACGTCACATAGGCCGGTGGG-CGCATGCTA-------------------------------------GTGC-------TTCGCCGGCCC-------TTAAC-CCTTA--CCCC-GGCGCGGAACGCGCCAAAGGAAGCTTA---AAAACTA-GAAGCGAG-CCTTGCCTCGTTGC-CCCGTC-TTCGGTG-TGCGCGG-GGCTCTGCC--GT-CGCTTCTTACG-AGTC-AAAAACGACTCTCGGCAACGG…
	Goodenia_armstrongiana_728	---AGA-AGTCGT-AACAAGGTTTCCGTAGG-TGAACCTG-CGGAAGGATCATT--GT-CGAAACCTGCAA-AGCAGAACGACCCGCGAAC-CCGTAC-CAACATGGCGTGATGTTGATCATC--GGGT-TTCAGTCCCT-TGGTC-CACGTCACGTAGGCCGGTGGG-CGCA--TGC-------------------------------------TAGT-----GCCTTGCCGGCCC-------TCAA--CCTAA--CCCC-GGCGCGGAACGCGCCAA-GGAAGCTGT---AAAACTG-GAAGCGTG-CCTTGCCTCGTTGC-CCCGTC-TTCGGTG-TGCGCGG-GGCTTTGCC--GT-CGCTTCTTACG-AGTC-AAAAACGACTCTCGGCAACGG…
	Goodenia_asteriscus_657	---AGA-AGTCGT-AACAAGGTTTCCGTAGG-TGAACCTG-CGGAAGGATCATT--GT-CGAAACCTGCAA-AGCAGAACGACCCGCGAAC-ACGTAC-GAACACGGCGCGGCACGGATCTAC--GGGC-CCCGG-TCCT-AGGTC-CTTGTCGTGCAAGCCGGTGGA-CGCA--CAA-------------------------------------GTGC-----GCCTCGCCGGCAT-------GCAA--CCCAA--CCCC-GGCGCGGAACGCGCCAA-GGAAGCTTG---AAACCTA-GAAGGGCG-GC-TGCCTCGTTGC-CCCGTA-CTCGGTG-CGCACGC-GG-CATGCC--GTCCCCTTCTTACG-AGTC-ACAAACGACTCTCGGCAACGG…
	Goodenia_berringbinensis_753	-------------------GGTTTCCGTAGG-TGAACCTG-CGGAAGGATCATT--GT-CGAAACCTGCAA-AGCAGAACGACCCGTGAAC-ACGTAC-GAACAAAGCACGACTCGAAGCAG---GGGC-CTCGG-CCCA-TGCTT-CGTGTCGTGGA-GCCGGTGGG-CGTG--GGCATCGTCCT--GTCTCA-----------GGGCGTTAC-GCGC-----GCTTCGTCGGCAC-------AAAA--CCTAA--CCCC-GGCGCGGAATGCGCCAA-GGAAGCAAT----AACTTA-GAAGTGCA-AC-TGCCACGGTGA-CCCGTC-CTCGGCG-CTCACCC-GG-CAAGTT--GC-CGCTTCTTGAG-AATC-ACAAACGACTCTCGGCAACGG…
	Goodenia_bicolor_750	---AGA-AGTCGT-AACAAGGTTTCCGTAGG-TGAACCTG-CGGAAGGATCATT--GT-CGAAACCTGCAA-AGCAGAACCACCCGTGAAC-ACGTAC-GTACAAAACGCGATGCGGAGCAG---GGGT-CTCGG-CCCG-TGGTT-CGTGTCGTGCA-GCCGATGGG-CGTG--GGCATCGTCCT--GTTCCA-----------GGGCGTTAC-GCGC-----GCTCCGTCGGCAC-------AAAA--CCTAA--CCCC-GGCGCGGAATGCGCCAA-GGACGCTAT----AACCTA-GAAGTGCA-CC-TGTCGCGGTGA-CCCGTC-CTCGGCG--CCACCC-GG-CAAGTT--GC-CGCTTCTTGAG-AATC-ACAAACGACTCTCGGCAACGG…
	Goodenia_bicolor_855	---AGA-AGTCGT-AACAAGGTTTCCGTAGG-TGAACCTG-CGGAAGGATCATT--GT-CGTGACCTGCAA-AGCGGAACGACCCGTGAAC-ACGTAC-GAAAACAGCGCGGCGCGGAGCGG---GGCC-CTCGG-TCCT-TTGTT-CGCGTCGTGCG-GCCAGTGGG-CGTG--GGCATTGTCCT--GCCTCA-----------GGACGCTAC-GTGC-----GTTCCACCGGCTC-------AAAA--CCTAA-CCCCC-GGCGCGGAACGCGCCAA-GGAAGCTAT----AACTTA-GAAGTGCT-CT-TGCCTCGGTGC-GCCGGC-CTCGGCG-CTTGCCC-GG-CATGTT--GT-TGCTTCTTGAG-AATC-ACAAACGACTCTCGGCAACGG…
	Goodenia_brachypoda_313	---AGA-AGTCGT-AACAAGGTTTCCGTAGG-TGAACCTG-CGGAAGGATCATT--GT-CGAACCCTGCAA-AGCAGAACGACYAGTGAAC-ACGTTC-AAACATGGCGCGACGTGGATCATT--CGGC-CTCGG-CCCT-TGGTC-GACGTCGTGTATGCCGGCGGG-CGCA--TGT-------------------------------------CAGT-----GCTTCGTCGGCAC-------TCAA--CTTAA-CCCCC-GGCGCGGAACGCGCCAA-GGAAGCTGT---AAACCTA-GAAGCGCG-CC-TGCCTCGTCGC-CCCGTC-TTCGG-G-TGCACGGGGGGCTTGCC--GT-CGCTTCTTACG-AGTC-ACAAACGACTCTCGGCAACGG…
	Goodenia_byrnesii_550	---AGA-AGTCGT-AACAAGGTTTCCGTAGG-TGAACCTG-CGGAAGGATCATT--GT-CGAAACCTGCAA-AGCAGAACGACCCGCGAAC-CCGTAC-AAACATGGCGTGACGTGGATCATT--GGGT-CTCGG-CCCT-TGACA-CACGTCGCGTAAGCCGGCGGG-CGCA--TCC-------------------------------------TAGT-----GCTTCGCCGGCAC-------TCAA--CCTAA--CCCC-GGCGCGGAACGCGCCAA-GGAATTTGT---AAACCTA-GAAGTGTG-CC-TGCCTCGTTGC-CCCGTA-TTCGGTG-TGCGCGG-GG-CTTGTC--GT-CGCTTCTTACG-AGTC-AAAAACGACTCTCGGCAACGG…
	Goodenia_campestris_S75	---AGA-AGTCGT-AACAAGGTTTCCGTAGG-TGAACCTG-CGGAAGGATCATT--GT-CGAAACCTGCAA-AGCAGAACGACCCGCGAAC-CCGTAC-AAACATGGCGTGACGTGGRTCATT--GGGT-CKMGR-CCCT-TGACA-CACGTCGCGTAAGCCGGCGGG-CGCA--TCC-------------------------------------TAKT-----GCTTCGCCGGCAC-------TCAA--CCTAM--YCCC-GGCGCGGAACGCGCCAA-GGAATTTGT---AAACCTA-GAAGYGTG-CC-TGCCTCGTTGC-CCCGTA-TTCGGTG-TGCGCGG-GG-CTTGYC--GT-CGCTTCTTACG-AGTC-AAAAACGACTCTCGGCAACGG…
	Goodenia_chthonocephala_659	-------AGTCGT-AACAAGGTTTCCGTAGG-TGAACCTG-CGGAAGGATCATT--GT-CGAAAGCTACAG-AACAGAACGACCCGTGAAC-ATGTAC-GAACACAACACGACACGAAGCAG---GGGT-CTCGG-TCCG-TGACT-CGTGTCGTCAT-GTCGGTGGGGCGTG--GGCATCGTCCT-GGATTTA-----------GGGCGTTCC-ATGC-----GTCCCGTCGGCGC-------AAAA--CCTAA--CCCC-GGCGCGGAACGCGCCAA-GGAAGCTGT----AACTTA-GGAGAGCA-CT-TGCCTCGTTGC-CCCGTT-CTGGGTG-TGTGCTA-GG-CATGTT--GTTTGCTTCTTTGG-AATC-ACAAACGACTCTCGGCAACGG…
	Goodenia_cirrifica_AY102790_1	--------------------------------------------------------------------------------------------------------------------------------------------------------------------------------------------------------------------------------------TCGGCAC-------TTAA--CCAAA--CCCC-GGCGCGGAACGCGCCAA-GGAAGYTTT---AAACCTT-GAAGTGCG-CT-TGTCTCGTTGC-CCCGTC-TTGGGTG-CGCACGT-GG-CATGCG--GT-AACTTCTTACG-AGTC-ACAAWCGACTCTCGGCAMCGG…
	Goodenia_cirrifica_S73	---AGA-AGTCGT-AACAAGGTTTCCGTAGG-TGAACCTG-CGGAAGGATCATT--GT-CAAAACCTGCAA-AGCAGAACGACCCGCGAAC-ATGTTC-GAACACGGCGTGATGCGGATCAGC--GGCC-CTCGG-TCCT-TGGTT-CGCGTCACGCAGACCGGTGGG-CGTA--CTC-------------------------------------GTGT-----GCTACGCCGGCAC-------TTAA--CCAAA--CCCC-GGCGCGGAACGCGCCAA-GGAAGCTTT---AAACCTT-GAAGTGCG-CT-TGTCTCGTTGC-CCCGTC-TTCGGTG-CGCACGT-GG-CACGCG--GT-AACTTCTTACG-AGTC-ACAAACGACTCTCGGCAACGG…
	Goodenia_claytoniacea_316	---AGA-AGTCGT-AACAAGGTTTCCGTAGG-TGAACCTG-CGG-AGGATCATT--GT-CGAAGCCTGCAA-AGCAGAACGACCCGCGAAC-ACGTAC-AAACACGGCGCGACGCGAAGCAGG--GGGC-CTCGG-TCCG-TGGCT-CGTGTCGTGCA-GCCGGTTGG-CGTA--GGCATCGTCCC--TCCTCG-----------GGGCGTTGC-ATGC-----GCTTCATCGGCAC-------GAAA--CCTAA--CCCC-GGCGCGGAACGCGCCAA-GGAAACCAT---AAACTAG-GAAGGGCG-CT-TGYCGCG-TGC-CCCGTC-CTCGGTG-CGCACTC-GG-CATGTC--GC-TGCTTCTTAAG-AATC-ACAAACGACTCTCGGCAACGG…
	Goodenia_coronopifolia_129	---AGA-AGTCGT-AACAAGGTTTCCGTAGG-TGAACCTG-CGGAAGGATCATT--GT-CAAAACCTGCAA-AGCAGAACGACCCGTGAAC-ATGTTC-CAACACGGCGTGTAGCGGATCAGC--GGCC-CTCGG-CCCT-TGGTT-CGTGTCACGCATGCCGGTGGG-CGTA--CCC-------------------------------------ATAC-----GCTACGCCGGCAT-------TTAA--CCAAA--CCCC-GGCGCGGAATGCGCCAA-GGAAGCTTT---CAACCTT-GAAGTGCG-CT-TGTCTTGTTGC-CCCGTC-TTCGGTG-TGCACGT-GG-CATGCG--GT-AACTTCTTATG-AGTC-AAAAACGACTCTCGGCAACGG…
	Goodenia_corynocarpa_318	------------T-AACAAGGTTTCCGTAGG-TGAACCTG-CGGAAGGATCATT--GT-CGAAACCTGCAA-AGCAGAACGACCCGCGAAC-ACGTAC-GAACACGGCGCGACACGAACGTGG--GGGC-CTCGG-TCCT-CGGTC-CGTGTCGTGCAAGCCGGCGGA-CGCA--CCC-------------------------------------GTGC-----GCCTCGCCGGCAC-------CCAA--CCTAA--CCCC-GGCGCGGAACGCGCCAA-GGAAGATTG---AAACCTA-GAAGGACG-CA-TGCCTCGTTGC-CCCGTA-CTCGGTG-CGCACGG-GG-CATGCC--GT-AGCTTCTTACG-AGTC-TAAAACGACTCTCGGCAACGG…
	Goodenia_crenata_422	---AGA-AGTCGTAAACAAGGTTTCCGTAGG-TGAACCTG-CGGAAGGATCATT--GT-CGAAACCTGCAA-AGCAGAACGACCCGCGAAC-ACGTAT-GAACACGGCGCGATGCGGATCGG---CGGC-CTCGG-TCCT-TGGTC-CACGTCGCGTAGGCCGACGGG-TGCA-TTTC-------------------------------------TTGT-----GCTACGTCGGCAC-------TCAA--CCTAA--CCCC-GGCGCGGAACGCGCCAA-GGAAGCTGT---AAACTTA-GAAGTGCG-CC-TGCCTCGTTGC-CCCGTG-TTCGGTG-TGCGCGC-GG-CATGCC--GT-CGCTTCTTACG-AGTC-ACAAACGACTCTCGGCAACGG…
	Goodenia_cusackiana_423	---AGA-AGTCGT-AACAAGGTTTCCGTAGG-TGRACCTG-CGGAAGGATCATT--GT-CGAAACCTGCAA-AGCAGAACGACCCGTGAAC-ACGTTC-GAACACGGCGTGATGCGGATCGGG--GGGC-CTTGT-TCCT-CGATT-CGTGTCGCGCAAGCCGGTGGA-CGCA--CAT-------------------------------------GTGC-----GCCTCGCCGGCAT-------GCAA--CCTAAA-CCCC-GGCGCGGAACGCGCCAA-GGAAGCTAG---AAAACTA-GAAGGGCG-CT-TGCCTCGTTGC-CCCGTT-CTCGGTG-CGCACGT-GG-CATGCG--AT-CGCTTCTTATG-AGTC-ACAAACGACTCTCGGCAACGG…
	Goodenia_cycloptera_424	---AGA-AGTCGT-AACAAGGTTTCCGTAGG-TGAACCTG-CGGAAGGATCATT--GT-CGAAACCTGCAA-AGCAGAACGACCAGCGAACAAAGTTC-AAACACGGCGCGACGCGAATCAAC--GGCC-CCCGG-CCCT-TGATC-CGCGTCGTGCA-GCCGGCGGGGTGCA--TGC-------------------------------------TTGC-----GCTACGTCGGCAC-------GCAA--CCTAA--CCCC-GGCGCGGAATGCGCCAA-GGAAGCTTG--AAAACCTA-GAAGGACG-CC-TGCCTCGTTGC-CCCGTC-ATCGGTG-AGCACGC-GG-CTTGCA--GT-CCCTTCTTTTG-AGTC-GCAAACGACTCTCGGCAACGG…
	Goodenia_cylindrocarpa_660	---AGA-AGTCGT-AACAAGGTTTCCGTAGG-TGAACCTG-CGGAAGGATCATT--GT-CGAAACCTGCAA-AGCAGAACGACCCGTGAAC-ACGTAC-GAACAAAGCGCGACTCGAAGCAG---GGGC-CTCGG-CCCA-TGCTT-CGTGTCGTGGA-GCCGYTGGG-CGTG--GGCGTCGTCCT--GCCTCA-----------GGGCGATTC-CCGC-----GTTCCGTCGGCAC------AAAAA--CCTAA--CCCC-GGCGCGGAATGCGCCAA-GGAAGCTAT----AACTTA-GAAGTGCA-CC-TGCCGCGGTGA-CCCGTC-CTCGGCG-CGCACCC-GG-CAAGTT--GC-CGCTTCTTGAG-AATC-ACAAACGACTCTCGGCAACGG…
	Goodenia_debilis_661	---AGA-AGTCGT-AACAAGGTTTCCGTAGG-TGAACCTG-CGGAAGGATCATT--GT-CGAAACCTGCAA-AGCAGAACGACCCGCGAAC-CCGTAC-GAACATGCCGTGATGTTGATCATT--GGGA-TTCATTCCCT-TGGTC-CACGTAACGTAGGGCGGTGGA-CGCA--TGC-------------------------------------TATT-----GCTTCGCCGGCCC-------TCAA--CCTAA--CCCC-GGCGCGGAACGCGCCAA-GGAAGCTAT---AAAACTA-GAAGCGTGGGT-TGCCTCGTTGC-CCCGTC-TTCGGTG-TGCACGG-GGCTTTGCC--GT-CGCTTCTTACG-AGTC-AAAAACGACTCTCGGCAACGG…
	Goodenia_durackiana_662	---AGA-AGTCGT-AACAAGGTTTCCGTAGG-TGAACCTG-CGGAAGGATCATT--GT-CGAAGCCTGCAA-AGCAGAACGACCCGTGAAC-ACGTAC-AAACATGGCGCGATGCGGATCATT--GGGC-CTCGG-TCCT-TGGTC-TACGTCGTGTATGCCGGCGGG-CGC---TGC-------------------------------------TAGC-----GCTTTGTCGGCAC-------TCAA--CCTAA--CCCCCGGCGCGGAACGCGCCAA-GGAAGCTGT---AAACCTA-GAAGTGCG-CT-CGCCTCGTTGC-CCCGTC-TTCGGTG-CGCGCGG-GG-CTTGCC--GT-CTCTTCTTACG-AGTC-ACAAACGACTCTCGGCAACGG…
	Goodenia_elaiosoma_551	---AGA-AGTCGT-AACAAGGTTTCCGTAGG-TGAACCTG-CGGAAGGATCATT--GT-CGAAACCTGCAA-AGCAGAACGACCCGCGAAC-CCGTAC-GAACATGGCGTGATGTTGATCATT--GGGT-CTCAGTGCCT-TGGTC-TACGTCACGTAGGCCGGTGGG-CACA--TGC-------------------------------------TAGT-----GCTTCGCCGGCCC-------TCAA--CCTAA--CCCC-GGCGCGGAACGCGCCAA-GGAATCTAT---AAAACTA-GAAGCGTG-CCTTGCCTCGTTGC-CCCGTC-TTCGGTG-TGCGCGTGGC-TTTGCC--GT-CGCTTCTTACG-AGTC-AAAAACGACTCTCGGCAACGG…
	Goodenia_elongata_130	---AGAGAGTCG--AACAAGG-TTCCGWASG-TTGG-CTG-GGGAAGGATCATTTGGT-CGAAACCTGCAA-AGCAGAACGACCCGCGAAC-ACGTAC-GAACACGGCGCGACGCGAATCTTC--GGGC-CCCGG-TCCA-AGGTC-CGTGTCGTGCAAGCCGGCGGA-CGCA--CAA-------------------------------------GTGC-----GCCTTGCCGGCAC-------GCAA--CCAAA--CCCC-GGCGCGGAACGCGCCAA-GGAAGCTAG---AAACCTA-GAAGGGCG-CC-TGCCTCGTTGC-CCCGTA-CTCGGTG-CGCACGS-GG-CATGCC--GT-CGCTTCTTACG-AGTC-ACAAACGACTCTCGGCAACGG…
	Goodenia_faucium_S70	----------------CAAGGTTTCCGTAGG-TGAACCTG-CGGAAGGATCATT--GT-CGAAACCTGCAA-AGCAGAACGACCAGCGAAC-ACGTAC-AAACACGGCACGACGCGAACCAGC--GGGC-CTCGG-CCCA-TTGTC-CGTGTCGTGCAAGCCGGTGGG-TGCA--TGC-------------------------------------TTGC-----GCTACACCGGCAC-------ACAA--CCTAA--CCCC-GGCGCGGAACGCGCCAA-GGAAGCTGG--AAAACCTA-GAAGGGCG-CT-TGCCTCGTTGC-CCCGAC-ATCGGTG-TGCACGT-GG-CTTGAC--GT-CCCTTCTTTCG-AGTC-ACAAACGACTCTCGGCAACGG…
	Goodenia_filiformis_802	---AGA-AGTCGT-AACAAGGTTTCCGTAGG-TGAACCTG-CGGAAGGATCATT--GT-CGAAACCTGCAA-AGCAGAACGACCCGCGAAC-ACGTAA-GAACACGGCGCGACACGAACATGC--GGGC-CTCGG-CCCT-CGGTC-CGTGCCGTGCACGCTGGCGGA-CGCA--CTC-------------------------------------GTGC-----GCCTCGTCGGCAC-------CCAA--CCTAA--CCCC-GGCGCGGAATGCGCCAA-GGAAGATGT---AAACCTA-GAAGCGCG-CT-TGCCTCGTTGC-CCCGTA-CTCGGTG-CGCACGC-GG-CATGCC--GT-CKCTTCTTACG-AGTC-ACAAACGACTCTCGGCAACGG…
	Goodenia_filiformis_838	---AGA-AGTCGT-AACAAGGTTTCCGTAGG-TGAACCTG-CGGAAGGATCATT--GT-CGAAACCTGCAA-AGCAGAACGACCCGCGAAC-ACGTAA-AAACACGGCGCGACACGAACATGC--GGGC-CTYGG-CCCT-CGGTC-CGTGCCGTGCACGCTGGCGGA-TGCA--CTC-------------------------------------GTGC-----GCCTCGTCGGCAC-------CCAA--CCTAA--CCCC-GGCGCGGAACGCGCCAA-GGAAGATGG---AAACCTA-GAAGGGCG-CT-TGCCTCGTTGC-CCCGTA-CTCGGTG-TGCACGA-GG-CATGCC--GT-CGCTTCTTACG-AGTC-ACAAACGACTCTCGGCAACGG…
	Goodenia_forrestii_322	-------------------------------------CTG-CGGA-GGATCATT--GT-CGAAACCTGCAA-AGCAGAACGACCMGCGAAC-ACGTAC-GAACACGGCGCGATGCGAATCAGCT-GGGC-CTCGG-CCCT-TGGTC-CGCATCGTGCAAGCCGGTGGG-TGCA--TTC-------------------------------------TTGT-----GCTTTGCCGGCAC-------ACAA--CCTAA--CCCC-GGCGCGGAACGCGCCAA-GGAAACTGG--AAAACCTA-GAAGGGCG-CT-TGCCTTGYTGC-CCCGTC-ATCGGTG-CGCACTC-GG-CTTGTC--G--CCCTTCTTTCG-AGTC-ACAAACGACTCTCGGCAACGG…
	Goodenia_gibbosa_664	---AGA-AGTCGT-AACAAGGTTTCCGTAGG-TGAACCTG-CGGAAGGATCATT--GT-CGAAACCTGCAT-AGCAGAACGACCCGCGAAC-ACGTAC-TTATACGGCGCGATGCGAATCAGC--GGGC-CTTGG-CCCT-TGRTC-CGCGTCGTGCACGCCGGCGGA-TGC-------------------------------------------TTGC-----GYTACGCCGGCAC-------ACAA--CCTAA--CCCC-GGCGCGGAACGCGCCAA-GGAATCTAG---AAAACATTGAAGGRWG-CC-TGCCTCGTTGC-CCCGTC-ATCGGTG-CGCACGC-GG-CTTGCC--AT-CYCTTCTTTCG-AGTC-ACAAACGACTCTCGGCAACGG…
	Goodenia_glandulosa_323	---AGA-AGTCGT-AACAAGGTTTCCGTAGG-TGAACCTG-CGGAAGGATCATT--GT-CGAAACCTGCAA-AGCAGAACGACCTGCGAAC-ACGTAC-GAACACGGCGCGATGCGAACCAGC--GGCC-CTCGG-CCCT-TGGTC-CGTGTCGTGCAAGCCGGTGGG-TGCA--TGC-------------------------------------TTGC-----GCTACACCGGCGC-------ACAA--CCTAA--CCCC-GGCGCGGAACGCGCCAA-GGAAGCTGG--AAAATCTA-GAAGGGCG-CT-TGCCTCGTTGC-CCCGTC-ATCGGTG-CGCACGT-TG-CTTGCC--GT-CCCTTCTTTCG-AGTC-ACAAACGACTCTCGGCAACGG…
	Goodenia_glauca_S44	---AGA-AGTCGT-AACAAGGTTTCCGTAGG-TGAACCTG-CGGAAGGATCATT--GT-CGAAACCTGCAA-AGCAGAACGACCCGCGAAC-ATGTTC-GAACACGGCGCGACGCGGATCTTC--GGGC-CTTGG-CCCA-AGGTC-CGTGYCGTGCAGGCCGGYGGA-CGTA--CAC-------------------------------------GTAC-----GCCTCGTCGGCAT-------ACAA--CCCAA--CCCC-GGCGCGGAACGCGCCAA-GGAAGCTTG---AAACCTA-GAAGGCCG-CT-TGCCACGTTGC-CCCATA-CCCGGTG-TGCACGT-GG-CATGCC--GT-CGCTTCTTACG-AGTC-ACAAACGACTCTCGGCAACGG…
	Goodenia_gloeophylla_858	---AGA-AGTCGT-AACAAGGTTTCCGTAGG-TGAACCTG-CGGAAGGATCATT--GT-CGAAACCTGCAA-AGCAGAACGACCCGTGAAC-ATGTAC-AAACACAGCGCGACACGAAGCGAC--GGGC-CTCGG-TCTT-CGGTT-CGTGTCGTGCA-GCCGGTGTGGTGTA--GCTGTCGTCCT--GCCTCA-----------GGGCGTTGC-ATGC-----GCTTCATCGGTAC-------GCAA--CCTAA--CCCC-GGCGCGGAATGCGCCAA-GGAAACTAT---AAAATTG-GAACGGCG-CT-TGCC--GATGC-CCCGGC-CTCGGTG-CGCATGC-GG-CATGTT--GT-CGCTTCTTACG-AATC-ACAAACGACTCTCGGCAACGG…
	Goodenia_gracilis_693	---AGA-AGTCGT-AACAAGGTTTCCGTAGG-TGAACCTG-CGGAAGGATCATT--GT-CGAAACCTGCAA-AGCAGAACGACCCGTGAAC-ACGTAC-GAACACAACACGGCACGAATCGAC--GGGC-CTCTG-CCCT-TGGTT-TGCGTCGTGCA-GCCGGTGGC-CGTA--GGCATCGACCT--GTCTCA-----------GGGCGTTGC-ATGC-----GCTTCACCGGTAC-------ACAA--CCTAA--CCCC-GGCGCGGAATGCGCCAA-GGAAACTAT---GAAACTG-GGAGGGCC-AC-TGTCGCGATGC-CCCGTC-CTCGGTG-CGCACGC-GG-CGTGTT--GT-CGCTTCTTACG-AATC-ACAAACGACTCTCGGCAACGG…
	Goodenia_granitica_324	-----------------------------------ACCTG-CGG-AGGATCATT--GT-CGAAACCTGCAA-AGCAGAACGACCCGCGAAC-ACGTAC-GAACACGGCGCGGCACGAACATGC--GGGC-CTCGG-TCCT-CGGTC-CGTGCCGTGCAAGCCGGCGGA-CGCA--CKC-------------------------------------GTGC-----GCCTTGCCGGCAC-------CCAA--CCTAA--CCCC-GGCGCGGAACGCGCCAA-GGAAGATGT--AAAACCTA-GAAGGGCG-CC-TGCCTCGTTGC-CCCGTA-CTCGGTG-TGCACGC-GG-CATGCC--GT-CGCTTCTTATG-AGTC-AAAAACGACTCTCGGCAACGG…
	Goodenia_gypsicola_325	--------------------------------------------------------------AACCTGCAAAAGCAGAACGACCCGCGAAC-ACGTAC-AAACACGGCGCGGCGCGAAACAG---GGGC-CTCGG-TCCG-TGACT-CATGCCGTGCA-GCCGGCCGG-CGTA--GGCATCGTCCC--TCCTCG-----------GGGCGTTGC-TTGC-----GTTTGATCGGCAC-------AAAA--CCTAA--CCCC-GGCGCGGAACGCGCCAA-GGAAACCAT---AAACTTG-GAAGGGCG-AT-TGCCGTGGTGC-CCCGTC-CTCGGTG-CGCACCC-GG-CATGTC--GT-TGCTTCTTAAG-AATC-ACAAACGACTCTCGGCAACGG…
	Goodenia_gypsicola_860	---ATA-AGTCGT-AACAAGGTTTCCGTAGG-TGAACCTG-CGGAAGGATCATT--GT-CGAAACCTGCAA-AGCAGAACGACCCGCGAAC-ACGTAC-AAACACGGCGCGGCGCGAAGCAG---GGGC-CTCGG-TCCG-TGACT-CGTGCCGTGCA-GCCGGCCGG-CGTA--GGCATCGTCCC--TCCTCG-----------GGGCGTTGC-GTGC-----GTTTGATCGGCAC-------AAAA--CCTAA--CCCC-GGCGCGGAATGCGCCAA-GGAAACCAT---AAATTTG-GAAGGGCG-AT-TGCCGTGGTGC-CCCGTC-CTCGGTG-CGCACCC-GG-CATGTC--GT-TGCTTCTTAAG-AATC-ACAAACGACTCTCGGCAACGG…
	Goodenia_halophila_672	--------------------------------------------------CATT--GT-CGAAACCTGCAA-AGCAGAACGACCCGCGAAC-ACGTAC-AAACACGGCGCGACGCGAAGCAG---GGGC-CTCGG-TCCG-TGACT-CGTGTCGTGCA-GCCGGTCGG-CGTA--GGCATCGTCCC--TCCTGG-----------GGACGTTGC-TTAG-----GTTTGATCGGCAG-------AAAA--CCTAA--CCCC-GGCGCGGAACGCGCCAA-GGAAAACAT---AAACTTG-GAAGGGCG-AT-TGCCCCGGTGC-CCCGTC-CTCGGTG-CGCACTC-GG-CATGTC--GT-TGCTTCTTAAG-AATC-ACAAACGACTCTCGGCAACGG…
	Goodenia_halophila_772	---AGA-AGTCGT-AACAAGGTTTCCGTAGG-TGAACCTG-CGGAAGGATCATT--GT-CGAAACCTGCAA-AGCAGAACGACCCGCGAAC-ACGTAC-AAACACGGCGCGACGCGAAGCAG---GGGC-CTCGG-TCCG-TGACT-CGTGTCGTGCA-GCCGGTCGG-CGTA--GGCATCGTCCC--TCCTCG-----------GGACGTTGC-TTAG-----GTTTGATCGGCAG-------AAAA--CCTAA--CCCC-GGCGCGGAACGCGCCAA-GGAAAACAT---AAACTTG-GAAGGGCG-AT-TGCCCCGGTGC-CCCGTC-CTCGGTG-CGCACTC-GG-CATGTC--GT-TGCTTCTTAAG-AATC-ACAAACGACTCTCGGCAACGG…
	Goodenia_havilandii_S143	---AGA-AGTCGT-AACAAGGTTTCCGTAGG-TGAACCTG-CGGAAGGATCATT--GT-CGAAACCTGCAA-AGCAGAACGACCCGCGAAC-ACGTAC-GAACACGGCGCGGCACGAACATGC--GGGC-CTCGG-TCCT-CGGTC-CGTGCCGTGCAAGCCGGCGGA-CGCA--CCC-------------------------------------GTGC-----GCCTTGTCGGCAC-------CCAA--CCTAA--CCCC-GGCGCGGAACGCGCCAA-GGAATATGT---AAACCTA-GAAGGGCG-CC-TGCCTCGTTGC-CCCGTA-CTCGGTG-TGCACGC-GG-CATGCC--GT-CGCTTCTTATG-AGTC-AAAAACGACTCTCGGCAACGG…
	Goodenia_heatheriana_773	---AGA-AGTCGT-AACAAGGTTTCCGTAGG-TGAACCTG-CGGAAGGATCATT--GT-CGAAACCTGCAA-AGCAGAACGACCCGTGAAC-ACGTAA-CAACACGGCGCGATACGAGCATGG--GGGC-CTCGG-TCCT-CGGTT-CGTGTCGTGCAAGCCGGCGGC-CGCA--CTC-------------------------------------GTGC-----GACTTGCCGGCGC-------CCAA--CCTAA--ACCC-GGCGCGGAACGCGCCAA-GGAAGATGG---AAACCTA-GAAGGTCG-CC-TGCCTCGTTGC-CCCGTA-CTCGGTG-CGCACGT-GG-CTTGCC--GT-CTCTTCTTACG-AGTC-ACAAACGACTCTCGGCAACGG…
	Goodenia_heppleana_442	---AGA-AGTCGT-AACAAGGTTTCCGTAGG-TGAACCTG-CGGAAGGATCATT--GT-CGAAACCTGCAA-AGCAGAACGACCCGCGAAC-CCGTAC-AAACACGGCGCGACGCCGATCGTT--GGGC-CTCGG-TCCT-CGGTC-CACGTCGCGTAGGCCGGTGGG-CGCA--TGC-------------------------------------CAGC-----GCTTCTCCGGCAC-------TCAA--CCTAA--CCCC-GGCGCGGAACGCGCCAA-GGAAGCTGT---AAACCTA-GAAGTGCG-CC-TGCCTCGTTGC-CCCGTC-TTCGGTG-GGAGCGG-GG-CTTGCC--GT-CGCTTCTTACG-AGTC-GCAAACGACTCTCGGCAACGG…
	Goodenia_heterochila_328	---AGA-AGTCGT-AACAAGGTTTCCGTAGG-TGAACCTG-CGGAAGGATCATT--GT-CGAAACCTGCAA-AGCAGAACGACCAGCGAAC-ACGTAC-AAACACGGCGCGATGCGAATCAGC--GGCC-CTCGG-CCCT-TGGTC-YGCGTCGTGCAAGCCGGCGGG-TGCA--TGC-------------------------------------TTGC-----GCTACGCCGGCAC-------ACAA--CCTAA--CCCC-GGCGCGGAATGCGCCAA-GGAAGCTTG-AAAAACCTA-GAAGGACG-CC-TGCCTCGTTGC-CCCGTC-ATCGGTG-AGCACGC-GG-CTTGCC--GT-CACTTCTTTTG-AGTC-ACAAACGACTCTCGGCAACGG…
	Goodenia_heteromera_394	-------------------------------------------------------------------------GCAGAACGACCCGTGAAC-ACGTAC-GAACACGGCGCGAGGCGGAGCTGC--GGGC-CTCGG-CCCAAAGGTC-CGTGTCGTGCACGCCGGCGGA-CGTA--CAC-------------------------------------GTGC-----GCCTCGTCGGCAA-------TCAA--CCCAA--CCCC-GGCGCGGAATGCGCCAA-GGAAGCTAG---AAACCTA-GAAGGGCG-TC-TGCCTCGTTGC-CCCGTA-CTCGGTG-CGCACGT-GG-CATGYC--GT-CGCTTCTTACG-AGTC-AAAAACGACTCTCGGCAACGG…
	Goodenia_heterotricha_861	---------------------------TAGG-TGAACCTG-CGGAAGGATCATT--GT-CGAAGCCTGCAA-AGCAGAACGACTCGCGAAC-CCGTAT-AAACATGGCGTGATGTGGATCATTT-GGGT-CTTGG-TCCT-TGGTC-CACGTCGCGTACGCCGGTGGG-CGCA--TCA-------------------------------------TGGT-----GCGCAGCCGGCAC-------ACAA--CCTAA--CCCC-GGCGCGGAAAGCGCCAA-GGAAGCTGT---AAACCTA-GAAGCGTG-CC-TGCCCYGTTGC-CCCGTC-TTCGGTG-TGCGCGG-GG-CTTGCC--GT-CGCTTCTTACGAG-TC-AAAAACGACTCTCGGCAACGG…
	Goodenia_hirsuta_329	------------------AAGTTTCCGTAGG-TGAACCTG-CGGAAGGATCATT--GT-CGAAACCTGCAA-AGCAGAACGACCCGCGAAC-ACGTAT-GAACACGGCGCGATGCGGATCGG---CGGC-CTCGG-TCCT-TGGTC-CACGTCGCGTAGGCCGACGGG-TGCA-TTTC-------------------------------------TTGT-----GCTACGTCGGCAC-------TCAA--CCTAA--CCCC-GGCGCGGAACGCGCCAA-GGAAGCTGT---AAACTTA-GAAGTGCG-CC-TGCCTCGTTGC-CCCGTG-TTCGGTG-TGCACGC-GG-CATGCC--GT-CGCTTCTTACG-AGTC-ACAAACGACTCTCGGCAACGG…
	Goodenia_hirsuta_ssp_Runonareas_757	------------------------CCGTAGG-TGAACCTG-CGGAAGGATCATT--GT-CGAAACCTGCAA-AGCAGAACGACCCGCGAAC-ACGTAT-GAACACGGCGCGATGCGGATCGG---CGGC-CTCGG-TCCT-TGGTC-CACGTCGCGTAGGCCGACGGG-TGCA-TTTC-------------------------------------TTGT-----GCTACGTCGGCAC-------TCAA--CCTAA--CCCC-GGCGCGGAACGCGCCAA-GGAAGCTGT---AAACTTA-GAAGTGCG-CC-TGCCTCGTTGC-CCCGTG-TTCGGTG-TGCACGC-GG-CATGCC--GT-CGCTTCTTACG-AGTC-ACAAACGACTCTCGGCAACGG…
	Goodenia_hispida_697	-------------------------------------------------------------------------GCAGAACGACCCGCGAAC-CCGTAC-GAACATGGCGTGATGTGGATCATC--GGGT-CTCGA-CCCT-TGACC-CACGTCGCGTAGGCCGGCGGA-CGCA--TTC-------------------------------------TAGT-----GCTTCGCCGGCAC-------TCAA--CCTAA--CCCC-GGCGCGGAACGCGCCAA-GGAAGCTGT---AAACCTA-GAAGCGTG-GC-TGCCCCGTTGC-CCCGTA-TTCGGTG-TGCGTGG-GG-CTTGCC--GT-CGCTTCTTACG-AGTC-AAAAACGACTCTCGGCAACGG…
	Goodenia_holtzeana_698	---AGA-AGTCGT-AACAAGGTTTCCGTAGG-TGAACCTG-CGGAAGGATCATT--GTCGGAAACCTGCAA-AGCAGAACGACCCGCGAAC-CCGTAC-AAACATGTCGCGATGGGGATCGTG--GGGC-CTCGG-TCCT-CGGTC-AACGTCTCGCAGGCCGGTGGG-CGCA--AGC-------------------------------------TAGC-----GCTTTGCCGGCAT-------TCAA--CCTAA--CCCC-GGCGCGGAACGCGCCAA-GGAAGCTGT---AAACCTA-GAAGCATG-GC-TGCCTCGCTGC-ACCGTC-TTCGGTG-CAACCGG-GG-CTTGTC--AC-CGCTTCTTACG-AGTC-ACAAACGACTCTCGGCAACGG…
	Goodenia_holtzeana_S138	---AGA-AGTCGT-AACAAGGTTTCCGTAGG-TGAACCTG-CGGAAGGATCATT--GT-CGAAACCYGCAA-AGCAGAACGACCCGCGAAC-CCGTAC-AAACATGGCGCGATGGGGATCGTT--GGGC-CTCGG-TCCT-CGGTC-AACGTCTCGCAGGCCGGTGGG-CGCA--ATC-------------------------------------TAGC-----GCTTTGCCGGCAT-------TCAA--CCTAA--CCCC-GGCGCGGAACGCGCCAA-GGAAGCTGT---AAACCTA-GAAGCATG-GC-TGCCTCGCTGC-ACCGTC-TTCGGTG-CAACCGG-GG-CTTGTC--AC-CGCTTCTTACG-AGTC-ACAAACGACTYTCGGCAACGG…
	Goodenia_humilis_555	---AGA-AGTCGT-AACAAGGTTTCCGTAGG-KKRACCTG-CGGAAGGATCATT--GT-CGAAACCTGCAA-AGCAGAACGACCCGTGAAC-ACGTAC-GAACACAGCGTGGCACGAATCAAC--GGGC-TTCTG-CCCT-CGGTT-CGTGTCGTGCA-GCCGGTGGC-CGTA--GGCATCGTTCTCAGCTTCA-----------GGTCGTTGC-ATGC-----GCTTCACCGGTAC-------ACAA--CCTAA--CCCC-GGCGCGGAATGCGCCAA-GGAAACTAT---AAAACTG-GGAGGGCG-TG-TGCCGCGATGC-CCCGTA-CTCGGTG-CGCACGC-GG-CATGTT--GT-CGCTTCTTACG-AATC-ACAAACGACTCTCGGCAACGG…
	Goodenia_inundata_863	---AGA-AGTTGT-AACAAGGTTTCCGTAGG-TGAACCTG-CGGAAGGATCATT--GT-CGAAACCTGCAA-AGCAGAACGACCCGCGAAC-CCGTAC-GAACATGGCGTGATGTTGATAATT--GGGT-CTCAGTCCCT-TGGTC-CACGTCACGTAGGCCGGTGGG-CGCA--TTC-------------------------------------TAGT-----GCTTTGCCGGCCC-------TCAA--CCTAA--CCCC-GGCGCGGAAAGCGCCAA-GGAAGCTGT---AAAACTA-TAAGCGTG-CCTTGCCTCGTTGC-CCCGTC-TTCGGTG-TGCTCGG-GGCTTTGCC--GT-CGCTTYTTAGG-AGTCAAAAAACGACTCTCGGCAACGG…
	Goodenia_iyouta_721	---AGA-AGTCGT-AACAAGGTTTCCGTAGG-TGAACCTG-CGGAAGGATCATTGTGT-CGAAACCTGCAA-AGCAGAACGACCCGTGAAC-ATGTAC-GAAAACGACGCGACGCGGATCATT--GGGC-CTCGG-CCCT-TGGTTYCGTGTCGTGCAAGCCGGTGGG-TGCA--CGC-------------------------------------TTGC-----GCTTCGCCGGCAC-------ACAA--CCCAA--CCCC-GGCGCGGAACGCGCCAA-GGAAATTGG--AAAACCTA-GAAGGACG-CC-TGCCTGGTTGC-CCCGTC-ATCGGTG-CGCACGT-GG-CTTGCC--GT-CCCTTCTTTAG-AGTC-ACAAACGACTCTCGGCAACGG…
	Goodenia_iyouta_751	---AGA-AGTCGT-AACAAGGTTTCCGTAGG-TGAACCTG-CGGAAGGATCATT--GT-CGAAACCTGCAA-AGCAGAACGACCCGTGAAC-AGGTAC-GAAAACGACGCGACGCGGATCATT--GGGC-CTCGGGCCCT-TGGTT-CGTGTCGTGCAAGCCGGTGGG-TGCA--CGC-------------------------------------TTGC-----GCTTCGCCGGCAC-------ACAA--CCCAA--CCCC-GGCGCGGAACGCGCCAA-GGAAATTGG--AAAACCTA-GAAGGACG-CC-TGCCTGGTTGC-CCCGTC-ATCGGTG-CGCACGT-GG-CTTGCC--GT-CCCTTCTTTAG-AGTC-ACAAACGACTCTCGGCAACGG…
	Goodenia_janamba_446	-------------------------------------------------------------------------------------GTGAAC-ATGTTC-CAACACGGCGTGTAGCGGATCAGG--GGCC-CTAGG-CCGT-TGGTT-CGTGTCACGCAGGCCGGTGGG-CGTA--CTA-------------------------------------GTAC-----GCTACGCCGGCAC-------TTAA--CCAAA--CCCC-GGCGCGGAATGCGCCAA-GGAAGCTTT---CAACCTT-GAAGTGCG-CT-TGTCTTGTTGC-CCCGTC-TTCGGTG-TGCACGT-GG-CATGCG--GT-AACTTCTTATG-AGTCAAAAAACGACTCTCGGCAACGG…
	Goodenia_janamba_732	------------------------------------------GGAAGGATCATT--GT-CAAAACCTGCAA-AGCAGAACGACCCGTGAAC-ATGTTC-CAACACGGCGTGTAGCGGATCAGG--GGCC-CTAGG-CCGT-TGGTT-CGTGTCACGCAGGCCGGTGGG-CGTA--CTA-------------------------------------GTAC-----GCTACGTCGGCAC-------TTAA--CCAAA--CCCC-GGCGCGGAATGCGCCAA-GGAAGCTTT---CAACCTT-GAAGTGCG-CT-TGTCTTGTTGC-CCCGTC-TTCGGTG-TGCACGT-GG-CATGCG--GT-AACTTCTTATG-AGTCAAAAAACGACTCTCGGCAACGG…
	Goodenia_jaurdiensis_932	--------------------------------------------------CATT--GT-CGAAACCTGCAA-AGCAGAACGACCCGCGAAC-ATGTAA-GAACACGGCGCGATACGGACATGG--GGGC-CTCGG-TCCT-CGGTT-CGTGTCGTGCAA-GCTGACGGTCGCA--CTC-------------------------------------GTGC-----GCCTCGCTGGCAC-------CCAA--CCTAAA--CCC-GGCGCGGAACGCGCCAA-GGAAGATTG---AAACCTA-GAAGGGCG-CC-TGCCTCGTTG-CCCCGTA-CTCGGTG-CGCACGC-GG-CTTGCC--GT-CTCTTCTTACG-AGTC-ACAAACGACTCTCGGCAACGG…
	Goodenia_kakadu_682	---AGA-AGTCGT-AACAAGGTTTCCGTAGG-TGAACCTG-CGGAAGGATCATT--GT-CGAAACCTGCAA-AGCAAAACGACCCGTGAAC-ATGTAC-AAACACAACACGGCGCGAAGCGG---GGGC-TTAGG-TCCG-TGATT-CGTGCCGTGCT-GTCGGTGGGGCGT---GGCATCTTCCT--TCCTTA-----------GGGCGTTGC-ATGC-----GTCCCATCGGCAG-------AAAA--CCTAA--CCCC-GGCGCGGGACGCGCCAA-GGAAACTAT----AATTGA-GGAGTGCA-CT-TGCCTCTGCGC-CTCGTT-CTCGGTG-TGCGTAA-GG-CATGTT--GT-TGCTTCCTGAG-AATC-ACAAACGACTCTCGGCAACGG…
	Goodenia_lamprosperma_451	-------------------------------------------------------------------------GCAGAACGACCCGTGAAC-ACGTAC-GAACAAAGCGCGACTCGAAGCAG---GGGC-CTCGG-CCCG-TGCTT-CGTGTCGTGGA-GCCGGTGGG-CGTG--GGCGTCGTCCT--GCCTCA-----------GGGCGATTC-CCGC-----GTTCCGTCGGCAC------AAAAA--CCTAA--CCCC-GGCGCGGAATGCGCCAA-GGAAGCTAT----AACTTA-GAAGTGCA-CC-TGCCGCGGTGA-CCCGTC-CTCGGCG-CGCACCC-GG-CAAGTT--GC-CGCTTCTTGAG-AATC-ACAAACGACTCTCGGCAACGG…
	Goodenia_lamprosperma_699	---AGA-AGTCGT-AACAAGGTTTCCGTAGG-TGAACCTG-CGGAAGGATCATT--GT-CGAAACCTGCAA-AGCAGAACGACCCGTGAAC-ACGTAC-GAACAAAGCGCGACTCGAAGCAG---GGGC-CTCGG-CCCA-TGCTT-CGTGTCGTGGA-GCCGTTGGG-CGTG--GGCGTCGTCCT--GCCTCA-----------GGGCGATTC-CCGC-----GTTCCGTCGGCAC------AAAAA--CCTAA--CCCC-GGCGCGGAATGCGCCAA-GGAAGCTAT----AACTTA-GAAGTGCA-CC-TGCCGCGGTGA-CCCGTC-CTCGGCG-CGCACCC-GG-CAAGTT--GC-CGCTTCTTGAG-AATC-ACAAACGACTCTCGGCAACGG…
	Goodenia_larapinta_556	----------------------------------------------------TT--GT-CGAAACCTGCAA-AGCAGAACGACCTGCGAAC-ACGTAC-AAACACGGCACGACGCGAACCAGC--GGGC-CTCGG-CCCT-TGGTC-CGTGTCGTGCAAGCCGGTGTG-TGCA--TGC-------------------------------------TTGC-----GCTACACCGGCGC-------ACAA--CCTAA--CCCC-GGCGCGGAACGCGCCAA-GGAAGCTGG--AAAACCTA-GAAGGGCG-CT-TGCCTCGTTGC-CCCGAC-ATCGGTG-CGCACGT-GG-CTTGCC--GT-CCCTTCTTTCG-AGTC-ACAAACGACTCTCGGCAACGG…
	Goodenia_leiosperma_733	---AGA-AGTCGT-AACAAGGTTTCCGTAGG-TGAACCTG-CGGAAGGATCATT--GT-CGAAACCTGCAA-AGCAGAACGACCCGCGAAC-CCGTAC-GAACATGGCGTGATGTGGATCATC--GGGT-CTCGA-CCCT-TGACC-CACGTCGCGTAGGCCGGCGGA-CGCA--TTC-------------------------------------TAGT-----GCTTCGCCGGCAC-------TCAA--CCTAA--CCCC-GGCGCGGAACGCGCCAA-GGAAGCTGT---AAACCTA-GAAGCGTG-GC-TGCCCCGTTGC-CCCGTA-TTCGGTG-TGCGTGG-GG-CTTGCC--GT-CGCTTCTTACG-AGTC-AAAAACGACTCTCGGCAACGG…
	Goodenia_lunata_734	------------------------------------------GGAAGGATCATT--GT-CGAAACCTGCAA-AGCAGAACGACCCGCGAAC-AAGTTA-GAACACGACGCGGTGCGGATCTAC--GGGC-CTCGG-CCCA-AGGTC-TGTGCCGTGCATGCCGGCGGA-CGTA--CAC-------------------------------------GTAC-----GCCTCGTCGGCAC-------GTAA---CCAA--CCCC-GGCGCGGAACGCGCCAA-GGAAGCTTG---AAACCTAGAAGGGGCG-CT-TGCCTCGTTGC-CCCGTA-CTCGGTG-TGCACGC-GG-CATGCC--GT-CGCTTCTTACG-AGTC-ACAAACGACTCTCGGCAACGG…
	Goodenia_lunata_S71	-------------------GGTTTCCGTAGG-TGAACCTG-CGGAAGGATCATT--GT-CGAAACCTGCAA-AGCAGAACGACCCGCGAAC-AAGTTA-GAACACGACGCGGTGCGGATCTAC--GGGC-CTCGG-CCCA-AGGTC-TGTGCCGTGCATGCCGGCGGA-CGTA--CAC-------------------------------------GTAC-----GCCTCGTCGGCAC-------CTAA---CCAA--CCCC-GGCGCGGAACGCGCCAA-GGAAGCTTG---AAACCTAGAAGGGGCG-CT-TGCCGCGTTGC-CCCGTA-CTCGGTG-TGCACGC-GG-CATGCC--GT-CGCTTCTTACG-AGTC-ACAAACGACTCTCGGCAACGG…
	Goodenia_lyrata_558	---AGA-AGTCGT-AACAAGGTTTCCGYRKR-KKRACCTG-CGGAAGGATCATT--GT-CGAAACCTGCAA-AGCAGAACGACCCGTGAAC-ACGTAC-AAACACGGCGCGGCGCGAAGCAC---GGGC-CTCGG-TCTG-TGACT-CGTGTCGTGCA-GCCGGTCGG-CGTA--CGCATCGTCCC-----TCG-----------GGGCGTTGC-CTGC-----GCTTCGTCGGCAC-------AAAA--CCTAA--CCCC-GGCGCGGAACGCGCCAA-GGAAACCAT---AAACTTG-GAAGGGCG-CA-TGCCGCGGTGC-CCCGTC-CTCGGTG-CGCACTC-GG-CATGTC--GT-TGCTTCTTAAG-AATC-ACAAACGACTCTCGGCAACGG…
	Goodenia_lyrata_large_746	---AGA-AGTCGT-AACAAGGTTTCCGTAGG-TGAACCTG-CGGAAGGATCATT--GT-CGAAACCTGCAA-AGCAGAACGACCCGTGAAC-ACGTAC-AAACACGGCGCGGCGCGAAGCAC---GGGC-CTCGG-TCTG-TGACT-CGTGTCGTGCA-GCCGGTCGG-CGTA--CGCGTCGTCCC-----TCG-----------GGGCGTTGC-ATGC-----GCTTCGTCGGCAC-------AAAA--CCTAA--CCCC-GGCGCGGAACGCGCCAA-GGAAACCAT---AAACTTG-GAAGGGCG-CA-TGCCGCGGTGG-CCCGTC-CTCGGTG-CGCACTC-GG-CATGTC--GT-TGCTTCTTAAG-AATC-ACAAACGACTCTCGGCAACGG…
	Goodenia_macbarronii_885	---AGA-AGTCGT-AACAAGGTTTCCGTAGG-TGAACCTG-CGGAAGGATCATT--GT-CGAAACCTGCAA-AGCAGAACGACCCGTGAAC-ACGTAC-GAACACAGCGCGACACGAATCAAC--GGGC-TTCTG-CCCA-CGGTT-CGTGTCGTGCA-GTCGGTGGC-CGTA--GGCATCGTGCT--ACCTCA-----------GTGCGTTGC-ATGC-----GCTTCATCGGTRC-------ACAA--CCTAA--CCCC-GGCGCGGAATGCGCCAA-GGAAACCAT---AAAACTG-GGAGGACG-CC-TGCCGTGATGC-CCCGTA-CTCGGTG-CGCACGC-GG-CATGTT--GT-CGCTTCTTACG-AATC-ACAAACGACTCTCGGCAACGG…
	Goodenia_macroplectra_197	------------------------------------CCTG-CGG-AGGATCATT--GT-CGAAACCTGCAA-AGCAGAACGACCCGCGAAC-ACGTAC-GAACACGGCGTGACGCGAATCCAC--CGGC-CTCGG-CCCT-TGGCC-CGCGTCATGCAAGCCGGTGCA-TGC-------------------------------------------TTGC-----GCTGCATCGGCAC-------ACAA--CCTAA--CCCC-GGCGCGGGACGCGCCAA-GGAAGCTAG--AAAACACA-GAAGGACG-CC-TGCCTCGTTGC-CCCGTC-ACCGGTG-CGCACGT-GG-CTTGCC--GT-CACTTCTTTCG-AGTC-ACAAACGACTCTCGGCAACGG…
	Goodenia_macroplectra_454	----------------CAA-GTTTCCGTAGG-TGAACCTG-CGGAAGGATCATT--GT-CGAAACCTGCAA-AGCAGAACGACCCGCGAAC-ACGTAC-GAACACGGCGTGACGCGAATCCAC--CGGC-CTCGG-CCCT-TGGCC-CGCGTCATGCAAGCCGGTGCA-TGC-------------------------------------------TTGC-----GCTGCATCGGCAC-------ACAA--CCTAA--CCCC-GGCGCGGAACGCGCCAA-GGAAGCTAG--AAAACACA-GAAGGACG-CC-TGCCTCGTTGC-CCCGTC-ACCGGTG-CGCACGT-GG-CTTGCC--GT-CACTTCTTTCG-AGTC-ACAAACGACTCTCGGCAACGG…
	Goodenia_maideniana_561	---AGA-AGTCGT-AACAAGGTTTCCGTAGG-TGAACCTG-CGGAAGGATCATT--GT-CGAAACCTGCAA-AGCAGAACGACCCGCGAAC-ACGTAC-GAACACGGCGCGACGTGGATCTGT--GGGC-CTCGG-CTCA-AGGTC-CGTGTCGTGCAGGCCGACGGA-CGTA--CAT-------------------------------------GTAC-----GTCTCGCCGGCAC-------GCAA--CCAAA--CCCC-GGCGCGGAACGCGCCAA-GGAAGCTAG---AAACATA-GAAGCGGC-CC-TGCCTCGTTGC-CCCGTA-CTCGGTG-CGCACGC-GG-CATGTC--GT-CGCTTCTTACG-AGTC-ACAAACGACTCTCGGCAACGG…
	Goodenia_malvina_701	---AGA-AGTCGT-AACAAGGTTTCCGTAGG-TGAACCTGGCGGAAGGATCATT--GT-CGAAACCTGCAA-AGCAGAACGACCCGCGAAC-CCGTAC-AAACATGGCGTGACGTGGATCATT--GGGT-CTCGG-CCCT-TGACA-CACGTCGCGTAAGCCGGCGGG-CGCA--TCC-------------------------------------TAGT-----GCTTCGCCGGCAC-------TCAA--CCTAA--CCCC-GGCGCGGAACGCGCCAA-GGAATTTGT---AAACCTA-GAAGTGTG-CC-TGCCTCGTTGC-CCCGTA-TTCGGTG-TGCGCGG-GG-CTTGTC--GT-CGCTTCTTACG-AGTC-AAAAACGACTCTCGGCAACGG…
	Goodenia_malvina_702	---AGA-AGTCGT-AACAAGGTTTCCGTAGG-TGAACCTG-CGGAAGGATCATT--GT-CGAAACCTGCAA-AGCAGAACGACCCGCGAAC-CCGTAC-AAACATGGCGTGACGTGGATCATT--GGGT-CTCGG-CCCT-TGACA-CACGTCGCGTAAGCCGGCGGG-CGCA--TCC-------------------------------------TAGT-----GCTTCGCCGGCAC-------TCAA--CCTAA--CCCC-GGCGCGGAACGCGCCAA-GGAATTTGT---AAACCTA-GAAGTGTG-CC-TGCCTCGTTGC-CCCGTA-TTCGGTG-TGCGCGG-GG-CTTGTC--GT-CGCTTCTTACG-AGTC-AAAAACGACTCTCGGCAACGG…
	Goodenia_maretensis_864	-----------GT-AACAAGGTTTCCGTAGG-TGAACCTG-CGGAAGGATCATT--GT-CGAAACCTGCAA-AGCAGAACGACCCGTGAAC-ATGTTC-GAAAACGGCGCGACGCGGATCGAC--GGGC-CTTGT-TCCT-CGATT-CGTGTTGCGCAAGCCGGTGGA-CGCA--CAA-------------------------------------GTGC-----GCCTCGCCGGCAC-------GCAA--CCTAA--CCCC-GGCGCGGAACGCGCCAA-GGAAGCTAG---AAAACTA-GAAGGGCG-CT-TGCCTCGTTGC-CCCGTT-CTCGGTG-CGCACGT-GG-CATGCG--GT-CGCTTCTTATG-AGTC-ACAAACGACTCTCGGCAACGG…
	Goodenia_megasepala_778	----------------------------------AACCTG-CGGAAGGATCATT--GT-CGAAACCTGCAA-AGCAGAACGACCCGCGAAC-ACGTAT-GAACACGGCGCGACGCGGATCTACG-ACGC-CTCGGCTCGT-AGCTT-CGCGTCGTGCAGGCCGACGGA-CGTA--CAC-------------------------------------GTAC-----GCCCTGTCGGCAC-------GTAA--CCCAA--CCCC-GGCGCGGAACGCGCCAA-GGAAGCTTG---AAACCTA-GAAGGGCG-CC-TGCCTCGTTGC-CCCGTG-CTCGGTG-TGCACGC-GG-CATGAC--GT-CGCTTCTTACG-AGTC-ACAAACGACTCTCGGCAACGG…
	Goodenia_micrantha_455	---AGA-AGTCGT-AACAAGGTTTCCGTAGG-TGAACCTG-CGGAAGGATCATT--GT-CGAAACCTGCAA-GGCAGAACGACCCGTGAAC-ACGTAC-GAACACGGCGCGGCACGGACACGT--GGGC-CTCGT-CCCT-CGGTC-CGTGCCGTGCAAGCCGGCGGA-CGCA--CCC-------------------------------------GTGC-----GCCCCGTCGGCAC-------CCAA--CCTAA--CCCC-GGCGCGGAACGCGCCAA-GGAAGATGG---AAACCTA-GAAGGGCG-CC-TGCCTCGTTGC-CCCGTA-CCCGGTG-CGCACGC-GG-CACGAC--GA-CCCTTCTTACG-AGTC-ACAAACGACTCTCGGCAACGG…
	Goodenia_microptera_S43	---AGA-AGTCGT-AACAAGGTTTCCGTAGG-TGAACCTG-CGGAAGGATCATT--GT-CGAAACCTGCAA-AGCAGAACGACCCGTGAAC-ATGTTY-GAAAACGGCGCGACGCGGATCGAC--GGGC-CYTGT-TCCT-CGATT-CGTGTYGCGCAAGCCGGTGGA-CGCA--CAA-------------------------------------GTGC-----GCCTCGCCGGCAC-------GCAA--CCTAA--CCCC-GGCGCGGAACGCGCCAA-GGAAGCTAG---AAAACTA-GAAGGGCG-CT-TGCCTCGTTGC-CCCGTT-CTCGGTG-CGCACGT-GG-CATGCG--GT-CGCTTCTTATG-AGTC-ACAAACGACTCTCGGCAACGG…
	Goodenia_mimuloides_304	---AGA-AGTCGT-AACAAGGTTTCCGTAGG-TGAACCTG-CGGAAGGATCATT--GT-CGAAACCTGCAA-AGCAGAACGACCAGCGAAC-ACGTAA-GAACACGGCGCGATACGAGCATGG--GGGC-CTCGG-TCCT-CGGTC-CGTGTCGTGCAAGCCGGCGGC-CGCA--CTC-------------------------------------GTGC-----GACTTGCCGGCAC-------CCAA--CCTAA--ACCC-GGCGCGGAACGCGCCAA-GGAAGATGG---AAACCTA-GAAGGGCG-CC-TGCCTCGTTGC-CCCGTA-CTCGGTG-CGCACGC-GG-CTTGCC--GT-CTCTTCTTACG-AGTC-ACAAACGACTCTCGGCAACGG…
	Goodenia_mimuloides_562	---AGA-AGTCGT-AACAAGGTTTCCGTAGG-TGAACCTG-CGGAAGGATCATT--GT-CGAAACCTGCAA-AGCAGAACGACCCGTGAAC-ACGTAA-CAACACGGCGCGATACGAGCATGG--GGGC-CTCGG-TCCT-CGGTC-CGTGTCGTGCAAGCCGGCGGC-CGCA--CTC-------------------------------------GTGC-----GACTTGCCGGCGC-------CCAA--CCTAA--ACCC-GGCGCGGAACGCGCCAA-GGAAGATGG---AAACCTA-GAAGGTCG-CC-TGCCTCGTTGC-CCCGTA-CTCGGTG-CGCACGT-GG-CTTGCC--GT-CTCTTCTTACG-AGTC-ATAAACGACTCTCGGCAACGG…
	Goodenia_mimuloides_924	---AGA-AGTCGT-AACAAGGTTTCCGTAGG-TGAACCTG-CGGAAGGATCATT--GT-CGAAACCTGCAA-AGCAGAACGACCAGCGAAC-ACGTAA-GAACACGGCGCGATACGAGCATGG--GGGC-CTCGG-TCCT-CGGTC-CGTGTCGTGCAA-GCCGGCGGCCGCA--CTC-------------------------------------GTGC-----GACTTGCCGGCAC-------CCAA--CCTAAA--CCC-GGCGCGGAACGCGCCAA-GGAAGATGG---AAACCTA-GAAGGGCG-CC-TGCCTCGTTG-CCCCGTA-CTCGGTG-CGCACGC-GG-CTTGCC--GT-CTCTTCTTACG-AGTC-ACAAACGACTCTCGGCAACGG…
	Goodenia_mimuloides_928	--------------------------------------------------CATT--GT-CGAAACCTGCAA-AGCAGAACGACCCGTGAAC-ACGTAA-CAACACGGCGCGATACGAGCATGG--GGGC-CTCGG-TCCT-CGGTC-CGTGTCGTGCAA-GCCGGCGGCCGYA--CTC-------------------------------------GTGC-----GACTTGCCGGCGC-------CCAA--CCTAAA--CCC-GGCGCGGAACGCGCCAA-GGAAGATGG---AAACCTA-GAAGGTCG-CC-TGCCTCGTTG-CCCCGTA-CTCGGTG-CGCACGT-GG-CTTGCC--GT-CTCTTCTTACG-AGTC-AYAAACGACTCTCGGCAACGG…
	Goodenia_minutiflora_703	---AGA-AGTCGT-AACAAGGTTTCCGTAGG-TGAACCTG-CGGAAGGATCATT--GT-CGAAACCTGCAA-AGCAGAACCACCTGTGAAC-ACGTACGTATAAAA-CGCGATGCGGAGCAG---GGGC-CTCGG-CCCG-TGTTT-CGTGTCGTGCA-GCCGGTGGG-CGTG--GGCATCGTCTT--GTCACA-----------AGGCGTTAC-ACGC-----GCTTCGCCGGCAC-------AAAA--CCTAA--CCCC-GGCGCGGAATGCGCCAA-GGACGTTAT----AACTTA-GAAGTGCA-CT-TGCCGCGGTGA-CCCGTC-CTCGGTG-CGCACCC-GA-CAAGCT--GC-CGCTTCTTGAG-AATC-ACAAACGACTCTCGGCAACGG…
	Goodenia_modesta_333	------------------------------------------------------------------TGCAA-AGCAGAACGACCCGCGAAC-ACGTAC-AAACACGGCGCGGCGCGAAGCAC---GGGC-CTCGG-TCCG-TGACT-CGTGTCGTGCA-GCCGGTCGG-CGTA--CGCATCGTCCC-----TCG-----------GGGCGTTGC-ATGC-----GCTTCGTCGGCAC-------AAAA--CCTAA--CCCC-GGCGCGGAACGCGCCAA-GGAAACCAT---AAACTGG-GAACGGCG-CA-TGCCGCGGTGC-CCCGTC-CTCGGTG-CGCACTC-GG-CATGTC--GT-TGCTTCTTAAG-AATC-ACAAACGACTCTCGGCAACGG…
	Goodenia_modesta_564	---AGA-AGTCGT-AACAAGGTTTCCGTAGG-TGAACCTG-CGGAAGGATCATT--GT-CGAAACCTGCAA-AGCAGAACGACCCGCGAAC-ACGTAC-AAACACGGCGCGGCGCGAAGCAC---GGGC-CTCGG-TCTG-TGACT-CGTGTCGTGCA-GCCGGTCGG-CGTA--CGCATCGTCCC-----TCG-----------GGGCGTTGC-ATGC-----GTTTCGTCGGCAC-------AAAA--CCTAA--CCCC-GGCGCGGAACGCGCCAA-GGAAACCGT---AAACTTG-GAAGGGCG-CA-TGCCGCGGTGC-CCCGTC-CTCGGTG-CGCACTC-GG-CATGCT--GT-TGCTTCTTAAG-AATC-ACAAACGACTCTCGGCAACGG…
	Goodenia_neglecta_667	---AGA-AGTCGT-AACAAGGTTTCCGTAGG-TGRACCTG-CGGAAGGATCATT--GT-CGAAACCTGCAA-AGCAGAACGACCCGCGAAC-CCGTAC-GAACATGGCGCGATGCGGATCGTT--GGGC-CCCGG-TCCT-CGCTC-CACGTCGCGCAGGCCGGTTGG-CGCA--AGC-------------------------------------TAGC-----GCTTTGCCGGCAC-------TCAA--CCTAA--CCCC-GGCGCGGAACGCGCCAA-GGAAGCTGT---AAACCTA-GAAGCGTG-GC-YGCCTCGCTGC-GCCGTC-TTCGGTG-CAAGCGG-GG-CTTGTC--GT-CGCTTCTTACG-AGTC-GCAAACGACTCTCGGCAACGG…
	Goodenia_neogoodenia_334	---AGA-AGTCGT-AACAAGGTTTCCGTAGG-TGAACCTG-CGGAAGGATCATT--GT-CGAAACCTGCCA-AGCAGAACGACCCGCGAAC-ACGTTA-AACAACAGCGCGGCACGAAGCGG---GGGC-CTCGG-TCCG-TGACT-CGTGTCGCGCA-GTCGTGTGG-CGTA--AACGTCGTCCT--GTTTAG-----------GGGCGACGC-GTGC-----GCCTCTTCGGCAC-------ACAA--CAAAA--ATCC-GGCGCGGGACGCGCCAA-GGAAACCAT--TACACTTG-GAAGGTCG-CC-AGCCGTCGTGC-CCCGTC-CTCGGTG-TGCACTC-GG-CTTGAC--GT-CGCTTCTTAAG-AATC-ACAAACGACTCTCGGCAACGG…
	Goodenia_nigrescens_668	---AGA-AGTCGT-AACAAGGTTTCCGTAGG-TGAACCTG-CGGAAGGATCATT--GT-CGAAACCTGCAA-AGCAGAACGACCCGCGAAC-ACGTAC-GAACACGGCGCGATGCGAATCAAT--GGGC-CTCGG-CCCT-TGGTC-CGTGTCGTGCAAGCCGGTGGG-CGCA----------------------------------TGCTTGCGCTGC-----GCTGCACCGGCAC-------ACAA--CCTAA--CCCC-GGCGCGGAACGCGCCAA-GGAAGCTTG--AAAACCTA-GAAGGGCG-CC-TGCCTCGTAGC-CCCGTC-ATCGGTG-CGCACGT-GG-CTTGCC--GT-CCCTTCTTTCG-AGTC-ACTAACGACTCTCGGCAACGG…
	Goodenia_nuda_S41	---AGA-AGTCGT-AACAAGGTTTCCGTAGG-TGAACCTG-CGGAAGGATCATT--GT-CGAAACCTGCAA-AGCAGAACGACCCGTGAAC-ATGTTC-GAACACGGCGCGACGCGGATCTGC--GGGC-CTTGT-TCCT-CGATT-CGTGTCGCGCAAGCCGGTAGA-CGTA--CAA-------------------------------------GTGC-----GCCTTGCCGGCAC-------GCAA--CCTAA--CCCC-GGCGCGGAACGCGCCAA-GGAAGCTAG---AAAACTA-GAAGGGCG-CT-TGCCTCGTTGC-CCCGTT-CTCGGTG-CGCACGC-GG-CATGSG--GT-CGCTTCTTACG-AGTC-ACAAACGACTCTCGGCAACGG…
	Goodenia_occidentalis_336	----GA-AGTCGT-AACAAGGTTTCCGTAGG-TGAACCTG-CGGAAGGATCATT--GT-CGAAACCTGCAA-AGCAGAACGACCCGCGAAC-ACGTAC-GAACACGGCGCGGCACGAACATGC--GGGC-CTCGG-TCCT-CGGTC-CGTGCCGTGCAAGCCGACGGA-CGCC--CCC-------------------------------------GTGC-----GCCTCGTCGGCAC-------CCAA--CCTAA--CCCC-GGCGCGGAACGCGCCAA-GGAAGATGT---AAAGCTA-GAAGGGCG-CC-TGCCTCGTTGC-CCCGTA-CTCGGTG-CGCACGC-GG-CATGCC--GT-CTCTTCTTACG-AGTC-ACAAACGACTCTCGGCAACGG…
	Goodenia_odonnellii_704	---AGA-AGTTGT-AACAAGGTTTCCGTAGG-TGAACCTG-CGGAAGGATCATT--GT-CAAAACCTGCAA-AGCAGAACGACCCGTGAAC-ACGTTC-GAACACGGCGTGATGTGGATCAGC--GGAC-CTCGG-ACCT-TGGTT-CGCGTCACGCATGCCTGTGGG-CGCA--CTC-------------------------------------GTGC-----GCTACGCCGGCAC-------TCAA--CCTAA--CCCC-GGCGCGGAACGCGCCAA-GGAAGCTTT---AAACCTA-GAAGTGCG-CC-TGTCTCGTTGC-CCCGTC-TTCGGTG-CGCACGA-GG-CATGTG--GT-CGCTTCTTACG-AGTC-ACAAACGACTCTCGGCAACGG…
	Goodenia_odonnellii_Sandstoneform_735	----------------------------------------------------------------CCTGCAA-AGCAGAACGACCCGTGAAC-ACGTTC-GAACACGGCGTGATGTGGATCAGC--GGCC-CTCGG-ACCT-TGGTT-CGCGTCACGCATGCCGGTGGG-CGCA--CTC-------------------------------------GTGC-----GATACGCCGGCAC-------TCAA--CCTAA--CCCC-GGCGCGGAACGCGCCAA-GGAAGCTTT---AAACCTA-GAAGTGCG-CC-TGTCTCGTTGC-CCCGTC-TTCGGTG-CGCACGA-GG-CATGCG--GT-CGCTTCTTACG-AGTC-ACAAACGACTCTCGGCAACGG…
	Goodenia_odonnellii_VictoriaRiverform_736	-------------------GGTTTCCGTAGG-TGAACCTG-CGGAAGGATCATT--GT-CAAAACCTGCAA-AGCAGAACGACCCGTGAAC-ACGTTC-GAACACGGCGTGATGTGGATCAGC--GGCC-CTCGG-TCCT-TGGTC-CGCGTCACGCAAGCCGGTGGG-CGCA--CTC-------------------------------------GTGC-----GCTACGCCGGCAC-------TCAA--CCTAA--CCCC-GGCGCGGAACGCGCCAA-GGAAGCTTT---AAACCTA-GAAGTGCG-CC-TGTCTCGTTGC-CCCGTC-TTCGGTG-CGCACGA-GG-CATGCG--GT-CGCTTCTTACG-AGTC-ACAAACGACTCTCGGCAACGG…
	Goodenia_rosulata_566	----------------------------------------------------------------CCTGCAA-AGCAGAACGACCCGTGAAC-ACGTAC-GAACACGGCGCGGCACGAATCGAC--GGGC-CTCTG-CCCT-CGGTT-CGTGTCGTGCA-GCCGGTGGC-CGTA--GGCATCGACCT--GGCTCA-----------GGGCGTTGC-ATGC-----GCTTCACCGGTAC-------ACAA--CCTAA--CCCC-GGCGCGGAATGCGCCAA-GGAAACTAT---AAAATTG-GGAGGGCG-AC-TGTCGTGATGC-CCCGTC-CTCGGTG-CGCACGC-GG-CATGTT--GT-CGCTTCTTACG-AATC-ACAAACGACTCTCGGCAACGG…
	Goodenia_pascua_460	---AGA-AGTCGTAAACA-GGTTTCCGTAGG-TGAACCTG-CGGAAGGATCATT--GT-CGAAACCTGCAA-AGCAGAACGACCCGCGAAC-ACGTAC-GAACACGGCGCGACGTGGATCTAC--GGGC-CTCGC-CCCA-AGGTC-CGCGTCGTGCATGCCGGCGGA-CGTA--CAA-------------------------------------GTAC-----GCCTCGCCGGCAC-------GCAA--CCAAA--ACCC-GGCGCGGAACGCGCCAA-GGAAGCTAG---AAACCTA-GAAGCGGC-CC-TGCCTCGTTGC-CCCGTA-CTCGGTG-CGCACGC-GG-CATGTC--GT-CGCTTCTTACG-AGTC-ACAAACGACTCTCGGCAACGG…
	Goodenia_pedicellata_907	-------------------------------------CTG-CGG-AGGATCATT--GT-CGAAACCTGCAA-AGCAGAACGACCCGCGAAC-ACGTAC-GAACACGGCGCGACCTGGATCTAC--GGGC-CTCGC-CCCT-AGGTC-CGTGTCGTGCAAGGCCGGCGGACGTA--CAC-------------------------------------GTAC-----GCCTCGCCGGCAC-------GTAA--CCCAAA--CCC-GGCGCGGAACGCGCCAA-GGAAGCTAG---AAACCTA-GAAGTGGA-CC-TGCCTCGTTG-CCCCGTA-CTCGGTG-CGCACGA-GG-CATGTC--GT-CGCTTCTTACG-AGTC-ACAAACGACTCTCGGCAACGG…
	Goodenia_pilosa_567	---AGA-AGTSGT-AACAAGGTTTCCKTAGG-TGGACCTG-CGGAAGGATCATT--GT-CGAAACCTGCAA-AGCAGAACGACCCGTGAAC-CCGTAC-GAACATGGCGCGATGCGGATCGTT--GGGC-CTCGG-TCCT-CGGTC-CATGTCGCGCAGGCCGGTGGG-CGCA--AGC-------------------------------------TAGC-----GCTTTGCCGGCAC-------TCAA--CCTAA--CCCC-GGCGCGGAACGCGCCAA-GGAAGCTAT---AAACCTA-GAAGCGTG-GC-TGCCTCGCTGC-CCCGTC-TTCGGTG-CAAGCGG-GG-CTTGTC--GT-CGCTTCTTACG-AGTC-AC-AACGACTCTCGGCAACGG…
	Goodenia_pinnatifida_175	-------------------------------------CTG-CGGAAGGATCATT--GT-CGAAACCTGCAA-AGCAGAACGACCCGCGAAC-ATGTAA-TAACACGGCGCGATACGAACATGG--GGGC-CTCGG-TCCT-CGGTC-CGTGTCGTGCAAGCCGGTGGT-CGCA--CTC-------------------------------------GTGC-----GCCTCGCCGGCAC-------CCAA--CCTAA--ACCC-GGCGCGGAACGCGCCAA-GGAAGATGG---AAACCTA-GAAGGGCG-CC-TGCCTCGTTGC-CCCGTA-CTCGGTG-CGCACGC-GG-CTTGCC--GT-CTCTTCTTACG-AGTC-ACAAACGACTCTCGGCAACGG…
	Goodenia_pinnatifida_463	---AGA-AGTCGT-AACAAGGTTTCCGTAGG-TGAACCTG-CGGAAGGATCATT--GT-CGAAACCTGCAA-AGCAGAACGACCCGCGAAC-ATGTAA-TAACACGGCGCGATACGAACATGG--GGGC-CTCGG-TCCT-CGGTC-CGTGTCGTGCAAGCCGGTGGT-CGCA--CTC-------------------------------------GTGC-----GCCTCGCCGGCAC-------CCAA--CCTAA--ACCC-GGCGCGGAACGCGCCAA-GGAAGATGG---AAACCTA-GAAGGGCG-CC-TGCCTCGTTGC-CCCGTA-CTCGGTG-CGCACGC-GG-CTTGCC--GT-CTCTTCTTACG-AGTC-ACAAACGACTCTCGGCAACGG…
	Goodenia_pinnatifida_895	----------------------------------------------------------------------A-AGCAGAACGACCCGCGAAC-ATGTAA-TAACACGGCGCGATACGAACATGG--GGGC-CCCGG-TCCT-CGGTC-CGTGTCGTGCAA-GCCGGTGGTCGCA--CTC-------------------------------------GTGC-----GCCTCGCCGGCAC-------CCAA--CCTAAA--CCC-GGCGCGGAACGCGCCAA-GGAAGATGG---AAACCTA-GAAGGGCG-CC-TGCCTCGTTG-CCCCGTA-CTCGGTG-CGCACGC-GG-CTTGCC--GT-CTCTTCTTACG-AGTC-ACAAACGACTCTCGGCAACGG…
	Goodenia_pinnatifida_899	-----------------------------------------------GATCATT--GT-CGAAACCTGCAA-AGCAGAACGACCCGCGAAC-ATGTAA-TAACACGGCGCGATACGAACATGG--GGGC-CTCGG-TCCT-CGGTC-CGTGTCGTGCAA-GCCGGTGGTCGCA--CTC-------------------------------------GTGC-----GCCTCGCCGGCAC-------CCAA--CCTAAA--CCC-GGCGCGGAACGCGCCAA-GGAAAATGG---AAACCTA-GAAGGGCG-CC-TGCCTCGTTG-CCCCGTA-CTCGGTG-CGCACGC-GG-CTTGCC--GT-CTCTTCTTACG-AGTC-ACAAACGACTCTCGGCAACGG…
	Goodenia_porphyrea_737	---AGA-AGTTGW-AAMAAGGTTTCCGTAGG-TGAACCTG-CGGAAGGATCATT--GT-CGAAACCTGCAA-AGCAGAACGACCCGCGAAC-CCGTAC-GAACATGGCGCGATGCGGATCGTT--GGGC-CCCGG-TCCT-CGCTC-CACGTCGCGCAGGCCGGTGGG-CGCA--AGC-------------------------------------TAGC-----GCTTTGCCGGCAC-------TCAA--CCTAA--CCCC-GGCGCGGAACGCGCCAA-GGAAGTTGT---AAACCTA-GAAGCGTG-GC-TGCCTCGCTGC-GCCGTC-TTCGGTG-CAAGCGG-GG-CTTGTC--GT-CGCTTCTTATT-AGTC-GCAAACGACTCTCGGCAACGG…
	Goodenia_potamica_669	---AGA-AGTCGT-AACAAGGTTTCCGTAGG-TGAACCTG-CGGAAGGATCATT--GC-CGAAACCTGCAA-AGCAGAACGACCCGCGAAC-ACGTAC-GAACATGGCGCGATGCGGATCGTT--GGGC-CTCGG-TCCT-CGGTC-CACGTCGCGCATGCCGGCGGG-CGCC--AGC-------------------------------------CAGC-----GCTTTGCCGGCAC-------TCAA--CCTAA--CCCC-GGCGCGGAACGCGCCAA-GGAAGCTGT---AAACCTA-GAAGCATG-GC-TGCCTCGCTGC-CCCGTC-TTCGGTG-CAAGCGG-GG-CTTGTC--AT-CGCTTCTCACG-AGTC-ACAAACGACTCTCGGCAACGG…
	Goodenia_prostrata_464	----------------CA-GGTTTCCGTAGG-TGAACCTG-CGGAAGGATCATT--GT-CGAAACCTGCAA-AGCAGAACGACCCGTGAAC-ACGTAC-GAAAACGGCGCGATGCGAATCAGCT-GGGC-CTCGG-CCCT-TGGTC-CGCATCGTGCAAGCCGGTGGG-TGCA--TTT-------------------------------------TTGC-----GCTTTGCCGGCAC-------ACAA--CCTAA--CCCC-GGCGCGGAACGCGCCAA-GGAAACTGG--AAAACCTA-GAAGGGCG-CC-TGCCTTGTTGC-CCCGTC-TTCGGTG-TGCACGC-GG-CTTGTC--GC-CACTTCTTTCG-AGTC-ACAAACGACTCTCGGCAACGG…
	Goodenia_psammophila_ssp_nov_706	---AGA-AGTCGT-AACAAGGTTTCCGTAGG-TGAACCTG-CGGAAGGATCATT--GT-CAAAACCTGCAA-AGCAGAACGACCTGCGAAC-ACGTTT-TAACACGGCGTGATGCGGATCAGT--GGCC-CTCGG-TCCT-TGGTT-CGCGTCACGTAGGCCGGTGGG-CGCA--CTC-------------------------------------GTGC-----GTTACGCTGGCAC-------TCAA--CCTAA--CCCC-GGCGCGGAACGCGCCAA-GGAAGCTTT---AAACCTA-GAAGTGCG-CC-TGTCTCGTTGC-CCCGTC-TTCGGTG-CGCACGC-GG-CATGCC--GT-CGCTTCTTACG-AGTC-ACAAACGACTCTCGGCAACGG…
	Goodenia_psammophila_ssp_psammophila_738	---AGA-AGTCGT-AACAAGGTTTCCGTAGG-TGAACCTG-CGGAAGGATCATT--GT-CAAAACCTGCAA-AGCAGAACGACCCGCGAAC-ACGTTT-CAACACGGCGTGATGCGGATCAGC--GGCC-CTCGG-TCAT-TGGTT-CGCGTCACGTAGGCCGGTGGG-CGCA--CTC-------------------------------------GTGC-----GTTACGCCGGCAC-------TCAA--CCTAA--CCCC-GGCGCGGAACGCGCCAA-GGAAGCTTA---CAACCTA-GAAGTGCG-CC-TGTCTCGTTGC-CCCGTC-TTCGGTG-CGCACGC-GG-CATGCG--GT-CACTTCTTACG-AGTC-ACAAACGACTCTCGGCAACGG…
	Goodenia_pulchella_ssp_CoastalPlainB_467	--------------------------------------------------------------------------------------------------------------------------------------------------------------CGCTGGCGGA-CGCA--CTC-------------------------------------GTGC-----GTCTCGTCGGCAC-------CCAA--CCTAA--CCCC-GGCGCGGAATGCGCCAA-GGAAGATGT---AAACCTA-GAAGGGCG-CT-TGCCTCGTTGC-CCCGTA-CTCGGTG-CGCACGC-GG-CATGCT--GT-CGCTTCTTACG-AGTC-ACAAACGACTCTCGGCAACGG…
	Goodenia_pulchella_ssp_MtBarker_764	------AAGTCGT-AACAAGGTTTCCGTAGG-TGAACCTG-CGGAAGGATCATT--GT-CGAAACCTGCAA-AGCAGAACGACCTGCGAAC-ACGTAA-GAACACGGCGCGACACGAACATGC--GGGC-CTCGG-CCCT-CGGTC-CGTGCCGTGCACGCTGGCGGA-CGCA--CTC-------------------------------------GTAC-----GCCTCGTCGGCAC-------CCAA--CCTAA--CCCC-GGCGCGGAATGCGCCAA-GGAAGATGT---AAACCTA-GAAGCGCG-CT-TGCCTCGTTGC-CCCGTA-CTCGGTG-AGCACGC-GG-CATGCC--GT-CGCTTCTTACG-AGTC-ACAAACGACTCTCGGCAACGG…
	Goodenia_pulchella_ssp_pulchella_765	---AGA-AGTCGT-AACAAGGTTTCCGTAGG-TGAACCTG-CGGAAGGATCATT--GT-CGAAACCTGCAA-AGCAGAACGACCTGCGAAC-ACGTAA-GAACACGGCGCGACACGAACATGC--GGGC-CTCGG-CCCT-CGGTC-CGTGCCGTGCACGCTGGCGGA-CGCA--CTC-------------------------------------GTAC-----GCCTCGTCGGCAC-------CCAA--CCTAA--CCCC-GGCGCGGAATGCGCCAA-GGAAGATGT---AAACCTA-GAAGCGCG-CT-TGCCTCGTTGC-CCCGTA-CTCGGTG-AGCACGC-GG-CATGCC--GT-CGCTTCTTACG-AGTC-ACAAACGACTCTCGGCAACGG…
	Goodenia_pulchella_ssp_Wheatbelt_766	---AGA-AGTCGTAAACAAGGTTTCCGTAGG-TGAACCTG-CGGAAGGATCATT--GT-CGAAACCTGCAA-AGCAGAACGACCCGCGAAC-ACGTAA-GAACACGGCGCGACACGAACATGC--GGGC-CTCGG-CCCT-CGGTC-CGTGCCGTGCACGCTGGCGGA-CGCA--CTC-------------------------------------GTAC-----GCCTCGTCGGCAC-------CCAA--CCTAA--CCCC-GGCGCGGAATGCGCCAA-GGAAGATGT---AAACCTA-GAAGCGCG-CT-TGCCTCGTTGC-CCCGTA-CTCGGTG-AGCACGC-GG-CATGCC--GT-CGCTTCTTACG-AGTC-ACAAACGACTCTCGGCAACGG…
	Goodenia_pumilio_782	-----------------AAGGTTTCCGTAGG-TGAACCTG-CGGAAGGATCATT--GT-CGAAACCTGCAA-AGCAAAACAACCTGTGAAC-ATGTAC-GAACACAACACGACGCGAAGTGG---GGGC-CTTGG-TCCT-TGATT-CGTGTCGTGCT-GTCGGTGGGGCGTG---GCATCTTCCT--TTGTTA-----------GGGCGTTGC-ATGT-----GTCCCATCGGCAC-------AAAA--CCTAA--CCCC-GGCGCGGGACGCGCCAA-GGAACCTAT----AACTTA-GAAGTGCA-CA-TGCCTCGGCGC-CTCGTT-CTCGGTG-TGCGCTT-GG-CATGTT--GT-TCCTTCTTGAG-AATC-ACAAACGACTCTCGGCAACGG…
	Goodenia_purpurascens_707	---AGA-AGTCGT-AACAAGGTTTCGGTAGG-TGAACCTG-CGGAAGGATCATT--GT-CGAAACCTGCAA-AGCAGAACCACCCGTGAAC-ACGTAC-GTACAAAACGCGATGCGGAGCAG---GGGT-CTCGG-CCCG-TGGTT-CGTGTCGTGCA-GCCGATGGG-CGTG--GGCATCATCCT--GTCCCA-----------GGGCGTTAC-TCGC-----GCTCCGTCGGCAC-------AAAA--CCTAA--CCCC-GGCGCGGAATGCGCCAA-GGACGCTAT----AACTTA-GAAGTGCA-CC-TGTCGTGGTGA-CCCGTC-CTCGGCG-CGCACCC-GG-CAAGTT--GC-TGCTTCTTGAG-AATC-ACAAACGACTCTCGGCAACGG…
	Goodenia_purpurea_570	---AGA-AGTCGT-AACAAGGTTTCCGTWRG-TGAACCTG-CGGAAGGATCATT--GT-CGAAACCTGCAA-AGCAGAACGACCCGCGAAC-CCGTAC-AAACATGGCGCGATGGGGATCGTT--GGGC-CTCGG-TCCT-CGGTC-CACGTCTCGCAGGCCGGTGGG-CGCA--AGC-------------------------------------TAGC-----GCTTTGCCGGCAT-------TCAA--CCTAA--CCCC-GGCGCGGAACGCGCCAA-GGAAGCTGT---AAACCTA-GAAGCATG-GC-TGCCTCGCTGC-ATCGTC-TTCGATG-CAACCGG-GG-CTTGTC--AC-CGCTTCTTACG-AGTC-AAAAACGACTCTCGGCAACGG…
	Goodenia_pusilliflora_166	---AGA-AGTCGT-AACAAGGTTTCCGTAGG-TGAACCTG-CGGAAGGATCATT--GT-CGAAACCTGCAA-AGCAGAACGACCCGTGAAC-ACGTAA-CAACACGGCGCGATACGAGCATGG--GGGC-CTCGG-TCCT-CGGTC-CGTGTCGTGCAAGCCGGCGGC-CGCA--CTC-------------------------------------GTGC-----GACTCGCCGGCAC-------CCAA--CCTAA--ACCC-GGCGCGGAACGCGCCAA-GGAAGATAG---AAACCTA-GAAGGTCG-CC-TGCCTCGTTGC-CCCGTA-CTCGGTG-CGCACGT-GG-CTTGCC--GT-CTCTTCTTACG-AGTC-ACAAACGACTCTCGGCAACGG…
	Goodenia_quadrifida_886	---AGA-AGTCGT-AACAAGGTTTCCGTAGG-TGAACCTG-CGGAAGGATCATT--GT-CGAAACCTGCAA-AGCAGAACGACCCGCGAAC-CCGTAC-GAACACGGCGCGATGCGGATCGTT--GGTC-CTCGG-TCCT-CGGTC-CACGTCGCGCAGGTCGGTGGG-CGCA--TGC-------------------------------------AAGC-----GCTTTGCCGGCAC-------TCAA--CACAA--CCCC-GGCGCGGAAAGCGCCAA-GGAAGCTGT---AAACCTA-GAAGCGTA-GC-TGCCTCGCTGC-CCCGTC-TTCGGTG-CAAGCGG-GG-CTTGTC--GT-CGCTTCTTACG-AGTC-GCAAACGACTCTCGGCAACGG…
	Goodenia_quasilibera_708	------------------------------------------------------------------TGCAA-AGCAGAACGACCCGTGAAC-ACGTAC-GAACACGGCGCGACACGAACGTGC--GGGT-CTCGG-TCCC-TCGTC-CGTGTTGTGCAAGCCGGCGGG-TGCA--CTC-------------------------------------GTGC-----TCCTCGCCGGCAC-------CTAA--CCTAA--CCCC-GGCGCGGAACGCGCCAA-GGAAAATGG---AAACCTA-GAAGGGTG-CC-TGCCTCGTTGC-CCCGTA-CTCGGTG-CGCACGA-GG-CATGCC--AT-CGCTTCTTACG-AGTC-TAAAACGACTCTCGGCAACGG…
	Goodenia_redacta_709	---AGA-AGTCGT-AACAAGGTTTCCGTAGG-TGAACCTG-CGGAAGGATCATT--GT-CAAAACCTGCAA-AGCAGAACGACCCGCGAAC-ACGTTC-TAACACGGCGTGATGCGGATCAGC--GGCC-CTTGG-TCCT-TGGTT-CGCGTCACGTAGGCCGGTGGG-CGCA--CTC-------------------------------------GTGC-----GTTACGTCGGCAC-------TCAA-CCCTAA--CCCC-GGCGCGGAACGCGCCAA-GGAAGCTTT---AAATCTA-GAAGTGCG-CC-TGTCTCGTTGC-CCCGTC-TTCGGTG-CGCACGC-GG-CATGCG--GT-CGCTTCTTACG-AGTC-ACAAACGACTCTCGGCAACGG…
	Goodenia_rosulata_572	---AGA-AGTCGT-AACAAGGTTTCCGTAGG-TGAACCTG-CGGAAGGATCATT--GT-CGAAACCTGCAA-AGCAGAACGACCCGTGAAC-ACGTAC-GAACACAGCGCGGCACGAATCGAC--GGGC-CTCTG-CCCT-CGGTT-CGTGTCGTGCA-GCCGGTGGC-CGTA--GGCATCGACCT--GGCTCA-----------GGGCGTTGC-ATGC-----GCTTCACCGGTAC-------ACAA--CCTAA--CCCC-GGCGCGGAATGCGCCAA-GGAAACTAT---AAAATTG-GGAGGGCG-AC-TGTCGTGATGC-CCCGTC-CTCGGTG-CGCACGC-GA-CATGTT--GT-CGCTTCTTACG-AATC-ACAAACGACTCTCGGCAACGG…
	Goodenia_sepalosa_var_sepalosa_S128	-------------------GGTTTCCGTAGG-TGAACCTG-CGGAAGGATCATT--GT-CGAACCCTGCAA-AGCAGAACGACCAGTGAAC-ACGTTC-AAACATGGCGCGACGTGGATCATT--CGGC-CTCGG-CCCT-TGGTC-GACGTCGTGTATGCCGGCGGG-CGCA--TGT-------------------------------------CAGT-----GCTTCGTCGGCAC-------TCAA--CTTAA-CCCCC-GGCGCGGAACGCGCCAA-GGAAGCTGT---AAACCTA-GAAGCGCG-CC-TGCCTCGTCGC-CCCGTC-TTCGG-G-TGCACGGGGGGCTTGCC--GT-CGCTTCTTACG-AGTC-ACAAACGACTCTCGGCAACGG…
	Goodenia_sp_BachstenCreek_526	---AGA-AGTCGT-AACAAGGTTTCCGTAGG-TGAACCTG-CGGAAGGATCATT--GT-CAAAACCTGCAA-TGCAGAACGACCCGCGAAC-ATGTTC-GAACACGGCGGGATGCGGATCAGC--GGCC-CTCGG-TCCT-TGGTT-CGCGTCACGCATGCCGGTGGG-CGTA--CTC-------------------------------------GTGC-----GCTACGCCGGCAC-------CTAA--CCTAA--CCCC-GGCGCGGAACGCGCCAA-GGAAGCTTT---AAATCTT-GAAGTGCT-CC-TGTCTCGTTGC-CCCGTC-TTCGGTG-CGCACGT-GG-CATGCGG-GT-ATCTTCTTACG-AGTC-ACAAACGACTCTCGGCAACGG…
	Goodenia_sp_Beyondie_486	---AGA-AGTCGT-AACAAGGTTTCCGTAGG-TGAACCTG-CGGAAGGATCATT--GT-CGAAACCTGCAA-AGCAGAACGACCCGCGAAC-ATGTAC-GAACACGGTGCGACGTGGATCTGT--GGGC-CTCGG-TTCA-AGGTC-CGTGTCGTGCAGGCCGACGGA-CGTA--CAC-------------------------------------GTAC-----GTCTCGCCGGCAC-------GCAA--CCAAA--CCCC-GGCGCGGAACGCGCCAA-GGAAGCTAG---AAACATA-GAAGCGGC-CC-TGTCTCGTTGC-CCCGTA-CTCGGTG-CGCACGT-GG-CATGCC--GT-CGCTTCTTACG-AGTC-ACAAACGACTCTCGGCAACGG…
	Goodenia_sp_Dampier_Peninsula_541	---AGA-AGTCGT-AACAAGGTTTCCGTAGG-TGAACCTG-CGGAAGGATCATT--GT-CGAAACCTGCAA-AGCAGAACGACCCGTGAAC-ACGTAC-GAACAAAGCGCGACTCGAAGCAG---GGGC-CTCGG-CCCA-TGCTT-CGTGTCGTGGA-GCCGGTGGG-CGTG--GGCATCGTCCT--GCCTCA-----------GGGCGATTC-CCGC-----GTTCCGTCGGCAC------AAAAA--CCTAA--CCCC-GGCGCGGAATGCGCCAA-GGAAGCTAT----AACTTA-GAAGTGCA-CC-TGCCGCGGTGA-CCCGTC-CTCGGCG-CGCACCC-GG-CAAGTT--GC-CGCTTCTTGAG-AATC-ACAAACGACTCTCGGCAACGG…
	Goodenia_sp_EastPilbara_574	---AGA-AGTCGT-AACAAGGTTTCCGTAGG-TGAACCTG-CGGAAGGATCATT--GT-CGAAACCTGCAA-AGCAGAACGACCCGCGAAC-ACGTTC-GAACACGGCACGACCTGGATCTAC--GGGC-CTCGC-CCCT-AGGTC-CGTGTCGTGCAGGCCGGCGGA-CGTA--CAC-------------------------------------GTAC-----GCCTCGCCGGCAA-------GCAA--CCCAA--ACCC-GGCGCGGAACGCGCCAA-GGAAGCTAG---AAACCTA-GAAGTGGC-CT-TGCCTCGTTGC-CCCGTA-CTCGGTG-CGCACGC-GG-CATGTC--GT-CGCTTCTTACG-AGTC-ACAAACGACTCTCGGCAACGG…
	Goodenia_sp_MelvilleIsland_670	---AGA-AGTCGT-AACAAGGTTTCCGTAGG-TGAACCTG-CGGAAGGATCATT--GT-CGAAACCTGCAA-AGCAGAACGACCCGCGAAC-CCGTAC-GAACATGGCGTGATGTGGATCATC--GGGT-CTCGA-CCCT-TGACC-CACGTCGCGTAGGCCGGCGGR-CGCA--TTC-------------------------------------TAGT-----GCTTCGCCGGCAC-------TCAA--CCTAA--CCCC-GGCGCGGAACGCGCCAA-GGAAGCTGT---AAACCTA-GAAGCGTG-GC-TGCCCCGTTGC-CCCGTA-TTCGGTG-TGCGTGG-GG-CTTGCC--GT-CGCTTCTTACG-AGTC-AAAAACGACTCTCGGCAACGG…
	Goodenia_sp_MountBomford_404	------------------------------------------------GTCATT--GT-CGAAACCTGCAA-AGCAGAACGACCCGTGAAC-ATGTAC-AAACACAGCGCGACATGAAGCGAC--GGGC-CTCGG-TCTT-CGGTT-CGTGTCGTGCA-GCCGGTGGG-TGTA--GGTGTCGTCCT--GCCTCA-----------GGGCGTTGC-ATGC-----GCTTCACCGGTAC-------GCAA--CCTAA--CCCC-GGCGCGGAATGCGCCAA-GGAAACTAT---AAAATTG-GAACGGCG-CT-TGCC--GATGC-CCCGTC-CTCGGTG-CGCATGC-GG-CATGTT--GT-CGCTTCTTACG-AATC-ACAAACGACTCTCGGCAACGG…
	Goodenia_sp_Pilbara_Calcrete_909	----------------------------------AACCTG-CGGAAGGATCATT--GT-CGAAACCTGCAA-AGCAGAACGACCCGCGAAC-ACGTAC-GAACACGGCGCGACGCGGATCTAC--GGGC--TTGC-CCCA-AGGTC-CGTGCCGTGCAG-ACCGGCGGACGTA--CAC-------------------------------------GTAC-----GCCTCGCCGGCAC-------GCAA--CCCAAA--CCC-GGCGCGGAACGCGCCAA-GGAAGCTAG---AAACCTA-GAAGCGGC-CC-TGCCTCGTTG-CCCCGTA-CTCGGTG-CGCACGC-GG-CATGTC--GT-CGCTTCTTACG-AGTC-ACAAACGACTCTCGGCAACGG…
	Goodenia_stellata_490	-----A-AGTCGT-AACAAGGTTTCCGTAGG-TGAACNTG-CGGAAGGATCATT--GT-CGAAACCTGCAA-AGCAGAACGACCCGCGAAC-ACGTAT-GAACACGGCGCGATGCGGATCAG---CGGC-CTCGG-TCCT-TGGTC-CACGTCGCGTAGGCCGACGGG-TGCA-TTTC-------------------------------------TTGC-----GCTACGTCGGCAC-------TCAA--CCTAA--CCCC-GGCGCGGAACGCGCCAA-GGAAGCTGT-AAAAACTTA-GAAGTGCG-CC-TGCCTCGTTGC-CCCGTG-TTCGGTG-TGCACGC-GG-CATGCT--GT-CGCTTCTTACG-AGTC-ACAAACGACTCTCGGCAACGG…
	Goodenia_strangfordii_491	---AGA-AGTGGT-AACAAGGTTTCCGTAGG-TGAACCTG-CGGAAGGATCATT--GT-CGAAACCTGCAA-AGCAGAACGACCCGTGAAC-ACGTAC-GAACACGGCGCGACGTGGATCTGC--GGGC-CTCGG-CCCA-AGGTC-CGTGTCGTGCAGGCCGGCGGA-CGTA--CAC-------------------------------------GTAC-----GCCTCGTCGGCAC-------GTAA--CCCAA--CCCC-GGCGCGGAACGCGCCAA-GGAAGCTTG---AAACCTA-GAAGCACG-CC-TGCCTCGTTGC-CCCGTA-CTCGGTG-TGCACGC-GG-CATGCT--GT-CGCCTCTTACG-AGTC-ACAAACGACTCTCGGCAACGG…
	Goodenia_strangfordii_803	----------------CAAGGTTTCCGTAGG-TGAACCTG-CGGAAGGATCATT--GT-CGAAACCTGCAA-AGCAGAACGACCCGTGAAC-ACGTAC-GAACACGGCGCGACGTGGATCTGC--GGGC-CTCGG-CCCA-AGGTC-CGTGTCGTGCAGGCCGGCGGA-CGTA--CAC-------------------------------------GTAC-----GCCTCGTCGGCAC-------GTAA--CCCAA--CCCC-GGCGCGGAACGCGCCAA-GGAAGCTTG---AAACCTA-GAAGCACG-CC-TGCCTCGTTGC-CCCGTA-CTCGGTG-TGCACGC-GG-CATGCT--GT-CGCCTCTTACG-AGTC-ACAAACGACTCTCGGCAACGG…
	Goodenia_subauriculata_675	---AGA-AGTCGT-AACAAGGTTTCCGTAGG-TGAACCTG-CGGAAGGATCATT--GT-CGAAACCTGCAA-AGCAGAACGACCAGCGAAC-CCGTAC-AAACATGGCGTGATGTGGATCAAT--GGGT-CTCGG-CCCT-TGACA-CACATCGCGTAGGCCGGCGGG-CGCA--TTC-------------------------------------TAGT-----GCATCGCCGGCAC-------TCAA--CCTAA--CCCC-GGCGCGGAACGCGCCAA-GGAAGCTGT---AAACCTA-GAAGCGTG-CC-TGCCTCGTTGC-CCCGTA-TTCGGTG-TGCGCGG-GG-CTTGCC--GT-CGCTTCTTACG-AGTC-AAAAACGACTCTCGGCAACGG…
	Goodenia_tenuiloba_512	---AGA-AGTCGT-AACAAGGTT-CCGTAGG-TGAACCTG-CGGAAGGATCATT--GT-CGAAACCTGCAA-AGCAGAACGACCCGTGAAC-ATGTTT-GAACACGGCGCGACGTGGATCGAC--GGGC-CTTGT-TCCT-CGATT-CGTGTCGCGCAAGCCGGTGGA-CGCA--CAA-------------------------------------GTGC-----GCCTCGCCGGCAC-------GCAA--CCTAA--CCCC-GGCGCGGAACGCGCCAA-GGAAGCTAG---AAAACTA-GAAGGGCG-CT-TGCCTCGTTGC-CCCGTT-CTCGGTG-CGCATGT-GG-CATGCT--GT-CGCTTCTTATG-AGTC-ACAAACGACTCTCGGCAACGG…
	Goodenia_triodiophila_878	------------------------------------------------------------------------------------------------------------------------------------------------------------------------------------------------------------------------------------------------------AA--CCTAA--CCCC-GGCGCGGAACGCGCCAA-GGAAGCTAG---AAAACTA-GAAGGACG-CC-TGCCTCGTTGC-CCCGTT-CTCGGTG-TGCACGT-GG-TATGCG--GT-CGCTTCTTACG-AGTC-ACAAACGACTCTCGGCAACGG…
	Goodenia_turleyae_517	---AGA-AGTCGT-AACAAGGTTTCCGTAGG-TGAACCTG-CGGAAGGATCATT--GT-CGAAACCTGCAA-AGCAGAACGACCCGCGAAC-ACGTAA-CAACACGGCACGACACGAACATGC--GGTC-TTCGG-TCCT-CTGTT-CGTGTCGTGCAAGCCGGCGGA-CGCA--TTC-------------------------------------GTGC-----GCTTCGCCGGCAC-------CCAA--CCTAA--CCCC-GGCGCGGAACGCGCCAA-GGAATATGT---AAACCTA-GAAGGACG-CT-TGCCTCGTTGC-CCCGTA-CTCGGTG-TGCACGC-GG-CAAGAAC-GT-CGCTTCTTACG-AGTC-ACAAACGACTCTCGGCAACGG…
	Goodenia_vilmoriniae_519	---AGA-AGTCGT-AACAAGGTTTCCGTAGG-TGAACCTG-CGGAAGGATCATT--GT-CGAAACCTGCAA-AGCAGAACGACTCGTGAAC-ATGTTT-GAACACGGCGCGATGCGGATCGAC--GGGC-CCTGT-TCCT-CGATT-CGTGTCGCGCAAGCCGGTGGA-CGCA--CAA-------------------------------------GTGC-----GCCTCGCTGGCAC-------GCAA--CCTAA--CCCC-GGCGCGGAACGCGCCAA-GGATGCTAG---AAAACTA-GAAGGGCG-CT-TGCCTCGTTGC-CCCGTT-CTCGGTG-CGCACGT-GG-CATGCG--GT-CACTTCTTATG-AGTC-ACAAACGACTCTCGGCAACGG…
	Goodenia_virgata_712	---AGA-AGTCGT-AACAAGGTTTCCGTAGG-TGAACCTG-CGGAAGGATCATT--GT-CGAAACCTGCAA-AGCAGAACGACCCGTGAAC-ACGTAC-GAAAACGGCGCGATGCGAACCAGCT-GGGC-CTCGG-CCCT-TGGKTCCGCWTGGCGCAAGCCGGKWGG-TGCA--TTC-------------------------------------TTGC-----GCTTTGCCGGCAC-------ACAA-CCTTAA--CCCC-GGCGCGRAACGCGCCAA-GGAAACTGG--AAAACCTA-RAAGGGCG-CT-KGCCTTGTTGC-CCCGTC-ATCGGTG-CGCACGT-GG-CTTGTC--GC-CCCTTCTTTCR-AGTC-MCAAACRACTTTCGGCAACGG…
	Goodenia_viscidula_745	------------------AGGTTTCCGTAGG-TGAACCTG-CGGAAGGATCATT--GT-CGAAACCTGCAA-AGCAGAACAACCCGTGAAC-ACGTAC-GTACAAAACGCGACGCGAAGCAG---GGGC-CTTGG-CCCG-TGATT-CGTGTCGTGAA-GCCGGTGGG-CGTG--GGCATCGTCCT--GTTTCA-----------AGGCGTTGC-GCGC-----GCTTCGTCGGCAC-------AAAA--CCTAA--CCCC-GGCGCGGAATGCGCCAA-GGACGCTAT----AACTTA-GAAGTGCA-CC-TGTCGCGGTGG-CCCGTC-CTCGGTG-CGCACCC-GG-CAAGTT--GC-CGCTTCTTGAG-AATC-ACAAACGACTCTCGGCAACGG…
	Goodenia_wilunensis_580	---AGA-AGTCGT-AACAAGGTTTCCGTAGGTGAGACCTG-CGGAAGGATCATT--GT-CGAAACCTGCAA-AGCAGAACGACCCGCGAAC-ACGTAC-TAACACGGCGCGACACGAATCAC---GGGC-CTCGG-TCCT-CGGTT-CGTGTCGTGCAGGCCGGTGGG-CGCA--CGCCTCGTCCC--GTTTCG-----------GGGCGCCGC-GTGC-----GCCTCGTCGGCAC-------ACAA--CCTAAA-CCAC-GGCGCGGGACGCGCCAA-GGAAGCTGG---AAACCTA-GAAGGGCG-TC-TGCCTCGTTGCTCCCGTTGCTCGGTGTTGCACGA-GG-CATGCC--GT-CCCTTCTTACG-AGTC-ACAAACGACTCTCGGCAACGG…
	Goodenia_wilunensis_879	---AGA-AGTCGT-AACAAGGTTTCCGTAGG-TGAACCTG-CGGAAGGATCATT--GT-CGAAACCTGCAA-AGCAGAACGACCCGCGAAC-ACGTAC-TAACACGGCGCGACACGAATCAC---GGGC-CTCGG-TCCT-CGGTT-CGTGTCGTGCAGGCCGGTGGG-CGCA--CGCCTCGTCCC--GTTTCG-----------GGGCGCCGC-GTGC-----GCCTCGTCGGCAC-------ACAA--CCTAAA-CCAC-GGCGCGGGACGCGCCAA-GGAAGCTGG---AAACCTA-GAAGGGCG-TC-TGCCTCGTTGCTCCCGTTGCTCGGTGTTGCACGA-GG-CATGCC--GT-CCCTTCTTACG-AGTC-ACAAACGACTCTCGGCAACGG…
;
end;
