# Supplementary material for: The concluding chapter: recircumscription of Goodenia (Goodeniaceae) to include four allied genera with an updated infrageneric classification
Source: PhytoKeys. 2020 Jul 7;152:27–104. doi: 10.3897/phytokeys.152.49604 (PMC7360637; doi:10.3897/phytokeys.152.49604)
Supplement: Supplementary material 11 — Goodenia Clade B nrITS alignment [file phytokeys-152-027-s011.nex]

#NEXUS
begin taxa;
	dimensions ntax=81;
	taxlabels
	Coopernookia_polygalacea_830
	Goodenia_benthamiana_549
	Goodenia_tripartita_192
	Goodenia_azurea_ssp_azurea_S147
	Goodenia_bellidifolia_ssp_bellidifolia_278
	Goodenia_decurrens_S65
	Goodenia_decursiva_S48
	Goodenia_aff_stobbsiana_528
	Goodenia_arthrotricha_852
	Goodenia_arthrotricha_853
	Goodenia_azurea_ssp_azurea_415
	Goodenia_azurea_ssp_hesperia_311
	Goodenia_azurea_ssp_hesperia_389
	Goodenia_dimorpha_var_angustifolia_872
	Goodenia_drummondii_308
	Goodenia_drummondii_ssp_drummondii_S72
	Goodenia_elderi_320
	Goodenia_eremophila_S54
	Goodenia_fasciculata_S51
	Goodenia_glareicola_434
	Goodenia_glareicola_552
	Goodenia_glomerata_S69
	Goodenia_hartiana_326
	Goodenia_hassallii_440
	Goodenia_helmsii_393
	Goodenia_helmsii_808
	Goodenia_incana_862
	Goodenia_katabudjar_330
	Goodenia_lineata_557
	Goodenia_lineata_759
	Goodenia_perryi_866
	Goodenia_pinifolia_568
	Goodenia_pinifolia_812
	Goodenia_pterigosperma_198
	Goodenia_pterigosperma_867
	Goodenia_quadrilocularis_783
	Goodenia_quadrilocularis_849
	Goodenia_racemosa_var_racemosa_571
	Goodenia_eremophila_477
	Goodenia_ramelii_691
	Goodenia_scaevolina_480
	Goodenia_scaevolina_739
	Goodenia_scapigera_ssp_graniticola_481
	Goodenia_scapigera_ssp_scapigera_482
	Goodenia_sericostachya_874
	Goodenia_sp_SandyCreek_405
	Goodenia_sp_SouthCoast_406
	Goodenia_sp_Stirling_Range_876
	Goodenia_splendida_785
	Goodenia_stelligera_575
	Goodenia_stenophylla_407
	Goodenia_stobbsiana_408
	Goodenia_suffrutescens_409
	Goodenia_trichophylla_410
	Goodenia_trichophylla_877
	Goodenia_watsonii_ssp_glandulosa_522
	Pentaptilon_careyi_790
	Pentaptilon_careyi_S18
	Velleia_arguta_534
	Velleia_arguta_S09
	Velleia_connata_798
	Velleia_cycnoptamica_344
	Velleia_cycnoptamica_535
	Velleia_daviesii_634
	Velleia_foliosa_289
	Velleia_glabrata_635
	Velleia_hispida_305
	Velleia_lyrata_681
	Velleia_macrocalyx_636
	Velleia_panduriformis_639
	Velleia_paradoxa_640
	Velleia_pubescens_641
	Velleia_rosea_347
	Velleia_rosea_642
	Velleia_spathulata_281
	Velleia_trinervis_539
	Velleia_trinervis_817
	Verreauxia_dyeri_654
	Verreauxia_dyeri_S25
	Verreauxia_reinwardtii_S24
	Verreauxia_verreauxii_655
;
end;
begin characters;
	dimensions nchar=2458;
	format datatype=dna missing=? gap=-;
	matrix
	Coopernookia_polygalacea_830	ATATACTTGACTCGATACAAACTCTTTTTTTTTGAGGATCCACTATGATAATGAGAAAGATTTCTGTATATACGCCCAAAGCGGTCAATAATATCAGAATCTGATAAATCAGTCCAAATCGCCTTACCGATCGGATGCCCTAACGGGTTACAAAATTTCGATTTAGCCAATGAGCCAACCAGAGGCATAATTGGAACAATAGTATCAAACTTCTTAATACCATTATCGATTAAAAATGCATTTTCTAGCATTTGACTGCGTACCATTGAAGGCTTTAGCCGCACACTTGAACGATAACCTAGCAAGTCCAGGGGATGATTGGATAATTGGTTTATATAAATCCTTCCTGCTTGAGCCCACAGGAAAAAAGAAAATTGCCAGAACTTAATCAAATAAGAT…
	Goodenia_benthamiana_549	ATATACTTGACTCGATACAAACTCTTTTTTTTTGAGGATCCACTATGATAATGAGAAAGATTTTTGTATATACGCCCAAAGCGGTCAATAATATCAGAATCTGATAAATCAGTCCAAATCGCCTTACCGATCGGATGCCCTAACGCGTTACAAAATTTAGATTTAGCCAATGAGCCAACCAGAGGCATAATTGGAACAATAGTCTCAAACTTCTTAATACCATTATCGATTAAAAATGCATTTTCTAGCATTTGACTGCGTACCATTGAAGGCTTTAGCCGCACACTTGAACGATAACCTAGCAAGTCCAGGGAATGATTGGATAATTGGTTTATATAAATCCTTCCTGCTTGAGCCCACAGGAAAAAAGAAAATTGCCAGAACTTAATCAAATAAGAT…
	Goodenia_tripartita_192	ATATACTTGACTCGATACAAACTCTTTTTTTTTGAGGATCCACTATGATAATGAGAAAGATTTCTGTATATACGCCCAAAGCGGTCAATAATATCAGAATCTGATAAATCAGTCCAAATCGCCTTACCGATCGGATGCCCTAACGCGTTACAAAATTTCGATTTAGCCAATGAGCCAACCAGAGGCATAATTGGAACAATAGTCTCAAACTTCTTAATACCATTATCGATTAAAAATGCATTTTCTAGCATTTGACTGCGTACCATTGAAGGCTTTAGCCGCACACTTGAACGATAACCTAGCAAGTCCAGGGAATGATTGGATAATTGGTTTATATAAATCCTTCCTGCTTGAGCCCACAGGAAAAAAGAAAATTGCCAGAACTTAATCAAATAAGAT…
	Goodenia_azurea_ssp_azurea_S147	ATATACTTGACTCGATACAAACTCTTTTTTTTTGAGGATCCACTATGATAATGAGAAAGATTTCTGTATATACGCCCAAAGCGGTCAATAATATCAGAATCTGATAAATCAGTCCAAATCGCCTTACCGATCGGATGCCCTAACGCGTTACAAAATTTCGATTTAGCCAATGAGCCAACCAGAGGCATAATTGGAACAATAGTATCAAACTTCTTAATACCATTCTCGATTAAAAATGCATTTTCTAGCATTTGACTGCGTACCATTGAAGGCTTTAGCCGCACACTTGAACGATAACCTAGCAAGTCCAGGGAATGATTGGATAATTGGTTTATATAAATCCTTCCTGCTTGAGCCCACAGGAAAAAAGAAAATTGCCAGAACTTAATCAAATAAGAT…
	Goodenia_bellidifolia_ssp_bellidifolia_278	ATATACTTGACTCGATACAAACTCTTTTTTTTTGAGGATCCACTATGATAATGAGAAAGATTTCTGTATATACGCCCAAAGCGGTCAATAATATCAGAATCTGATAAATCAGTCCAAATCGCCTTACCGATCGGATGCCCTAACGCGTTACAAAATTTCGATTTAGCCAATGAGCCAACCAGAGGCATAATTGGAACAATAGTCTCAAACTTCTTAATACCATTCTCGATTAAAAATGCATTTTCTAGCATTTGACTGCGTACCATTGAAGGCTTTAGCCGCACACTTGAACGATAACCTAGCAAGTCCAGGGAATGATTGGATAATTGGTTTATATAAATCCTTCCTGCTTGAGCCCACAGGAAAAAAGAAAATTGCCAGAACTTAATCAAATAAGAT…
	Goodenia_decurrens_S65	ATATACTTGACTCGATACAAACTCTTTTTTTTTGAGGATCCACTATGATAATGAGAAAGATTTCTGTATATACGCCCAAAGCGGTCAATAATATCAGAATCTGATAAATCAGTCCAAATCGCCTTACCGATCGGATGCCCTAACGCGTTACAAAATTTCGATTTAGCCAATGAGCCAACCAGAGGCATAATTGGAACAATAGTCTCAAACTTCTTAATACCATTCTCGATTAAAAATGCATTTTCTAGCATTTGACTGCGTACCATTGAAGGCTTTAGCCGCACACTTGAACGATAACCTAGCAAGTCCAGGGAATGATTGGATAATTGGTTTATATAAATCCTTCCTGCTTGAGCCCACAGGAAAAAAGAAAATTGCCAGAACTTAATCAAATAAGAT…
	Goodenia_decursiva_S48	ATATACTTGACTCGATACAAACTCTTTTTTTTTGAGGATCCACTATGATAATGAGAAAGATTTCTGTATATACGCCCAAAGCGGTCAATAATATCAGAATCTGATAAATCAGTCCAAATCGCCTTACCGATCGGATGCCCTAACGCGTTACAAAATTTCGATTTAGCCAATGAGCCAACCAGAGGCATAATTGGAACAATAGTATCAAACTTCTTAATACCATTCTCGATTAAGAATGCATTTTCTAGCATTTGACTGCGTACCATTGAAGGCTTTAGCCGCACACTTGAACGATAACCTAGCAAGTCCAGGGAATGATTGGATAATTGGTTTATATAAATCCTTCCTGCTTGAGCCCACAGGAAAAAAGAAAGTTGCCAGAACTTAATCAAATAAGAT…
	Goodenia_aff_stobbsiana_528	---------------------------------------------------------------------------------------------------------------------------------------------------------------------------------------------------------------------------------------------------------------------------------------------------------------------------------------------------------------------------------------------------------------…
	Goodenia_arthrotricha_852	---------------------------------------------------------------------------------------------------------------------------------------------------------------------------------------------------------------------------------------------------------------------------------------------------------------------------------------------------------------------------------------------------------------…
	Goodenia_arthrotricha_853	---------------------------------------------------------------------------------------------------------------------------------------------------------------------------------------------------------------------------------------------------------------------------------------------------------------------------------------------------------------------------------------------------------------…
	Goodenia_azurea_ssp_azurea_415	---------------------------------------------------------------------------------------------------------------------------------------------------------------------------------------------------------------------------------------------------------------------------------------------------------------------------------------------------------------------------------------------------------------…
	Goodenia_azurea_ssp_hesperia_311	---------------------------------------------------------------------------------------------------------------------------------------------------------------------------------------------------------------------------------------------------------------------------------------------------------------------------------------------------------------------------------------------------------------…
	Goodenia_azurea_ssp_hesperia_389	---------------------------------------------------------------------------------------------------------------------------------------------------------------------------------------------------------------------------------------------------------------------------------------------------------------------------------------------------------------------------------------------------------------…
	Goodenia_dimorpha_var_angustifolia_872	---------------------------------------------------------------------------------------------------------------------------------------------------------------------------------------------------------------------------------------------------------------------------------------------------------------------------------------------------------------------------------------------------------------…
	Goodenia_drummondii_308	---------------------------------------------------------------------------------------------------------------------------------------------------------------------------------------------------------------------------------------------------------------------------------------------------------------------------------------------------------------------------------------------------------------…
	Goodenia_drummondii_ssp_drummondii_S72	ATATACTTGACTCGATACAAACTCTTTTTTTTTGAGGATCCACTATGATAATGAGAAAGATTTCTGTATATACGCCCAAAGCGGTCAATAATATCAGAATCTGATAAATCAGTCCAAATCGCCTTACCGATCGGATGCCCTACCGCGTTACAAAATTTCGATTTAGCCAATGAGCCAACCAGAGGCAGAATTGGAACAATAGTATCAAACTTCTTAATACCATTCTCGATTAAAAATGCATTTTCTAGCATTTGACTGCGTACCATTGAAGGCTTTAGCCGCACACTTGAACGATAACCTAGCAAGTCCAGGGAATGATTGGATAATTGGTTTATATAAATCCTTCCTGCTTGAGCCCACAGGAAAAAAGAAAGTTGCCAGAACTTAATCAAATAAGAT…
	Goodenia_elderi_320	------------------------------------------CTATGATAATGAGAAAGATTTCTGTATATACGCCCAAAGCGGTCAATAATATCAGAATCTGATAAATCAGTCCAAATCGCCTTACCGATCGGATGCCCTAACGCGTTACAAAATTTCGATTTAGCCAATGAGCCAACCAGAGGCATAATTGGAACAATAGTATCAAACTTCTTAATACCATTCTCGATTAAGAATGCATTTTCTAGCATTTGACTGCGTACCATTGAAGGCTTTAGCCGCACACTTGAACGATAACCTAGCAAGTCCAGGGAATGATTGGATAATTGGTTTATATAAATCCTTCCTGCTTGAGCCCACAGGAAAAAAGAAAGTTGCCAGAACTTAATCAAATAAGAT…
	Goodenia_eremophila_S54	ATATACTTGACTCGATACAAACTCTTTTTTTTTGAGGATCCACTATGATAATGAGAAAGATTTCTGTATATACGCCCAAAGCGGTCAATAATATCAGAATCTGATAAATCAGTCCAAATCGCCTTACCGATCGGATGCCCTAACGCGTTACAAAATTTCGATTTAGCCAATGAGCCAACCAGAGGCATAATTGGAACAATAGTATCAAACTTCTTAATACCATTCTCGATTAAAAATGCATTTTCTAGCATTTGACTGCGTACCATTGAAGGCTTTAGCCGCACACTTGAACGATAACCTAGCAAGTCCAGGGAATGATTGGATAATTGGTTGATATAAATCCTTCCTGCTTGAGCCCACAGGAAAAAAGAAAATTGCCAGAACTTAATCAAATAAGAT…
	Goodenia_fasciculata_S51	ATATACTTGACTCGATACAAACTCTTTTTTTTTGAGGATCCACTATGATAATGAGAAAGATTTCTGTATATACGCCCAAAGCGGTCAATAATATCAGAATCTGATAAATCAGTCCAAATCGCCTTACCGATCGGATGCCCTACCGCGTTACAAAATTTCGATTTAGCCAATGAGCCAACCAGAGGCAGAATTGGAACAATAGTATCAAACTTCTTAATACCATTCTCGATTAAAAATGCATTTTCTAGCATTTGACTGCGTACCATTGAAGGCTTTAGCCGCACACTTGAACGATAACCTAGCAAGTCCAGGGAATGATTGGATAATTGGTTTATATAAATCCTTCCTGCTTGAGCCCACAGGAAAAAAGAAAGTTGCCAGAACTTAATCAAATAAGAT…
	Goodenia_glareicola_434	---------------------------------------------------------------------------------------------------------------------------------------------------------------------------------------------------------------------------------------------------------------------------------------------------------------------------------------------------------------------------------------------------------------…
	Goodenia_glareicola_552	---------------------------------------------------------------------------------------------------------------------------------------------------------------------------------------------------------------------------------------------------------------------------------------------------------------------------------------------------------------------------------------------------------------…
	Goodenia_glomerata_S69	ATATACTTGACTCGATACAAACTCTTTTTTTTTGAGGATCCACTATGATAATGAGAAAGATTTCTGTATATACGCCCAAAGCGGTCAATAATATCAGAATCTGATAAATCAGTCCAAATCGCCTTACCGATCGGATGCCCTAACGCGTTACAAAATTTCGATTTAGCCAATGAGCCAACCAGAGGCATAATTGGAACAATAGTATCAAACTTCTTAATACCATTCTCGATTAAAAATGCATTTTCTAGCATTTGACTGCGTACCATTGAAGGCTTTAGCCGCACACTTGAACGATAACCTAGCAAGTCCAGGGAATGATTGGATAATTGGTTTATATAAATCCTTCCTGCTTGAGCCCACAGGAAAAAAGAAAATTGCCAGAACTTAATCAAATAAGAT…
	Goodenia_hartiana_326	---------------------------------------------------------------CTGTATATACGCCCAAAGCGGTCAATAATATCAGAATCTGATAAATCAGTCCAAATCGCCTTACCGATCGGATGCCCTAACGCGTTACAAAATTTCGATTTAGCCAATGAGCCAACCAGAGGCATAATTGGAACAATAGTATCAAACTTCTTAATACCATTCTCGATTAAAAATGCATTTTCTAGCATTTGACTGCGTACCATTGAAGGCTTTAGCCGCACACTTGAGCGATAACCTAGCAAGTCCAGGGAATGATTGGATAATTGGTTTATATAAATCCTTCCTGCTTGAGCCCACAGGAAAAAAGAAAATTGCCAGAACTTAATCAAATAAGAT…
	Goodenia_hassallii_440	---------------------------------------------------------------------------------------------------------------------------------------------------------------------------------------------------------------------------------------------------------------------------------------------------------------------------------------------------------------------------------------------------------------…
	Goodenia_helmsii_393	ATATACTTGACTCGATACAAACTCTTTTTTTTTGAGGATCCACTATGATAATGAGAAAGATTTCTGTATATACGCCCAAAGCGGTCAATAATATCAGAATCTGATAAATCAGTCCAAATCGCCTTACCGATCGGATGCCCTACCGCGTTACAAAATTTCGATTTAGCCAATGAGCCAACCAGAGGCAGAATTGGAACAATAGTATCAAACTTCTTAATACCATTCTCGATTAAAAATGCATTTTCTAGCATTTGACTGCGTACCATTGAAGGCTTTAGCCGCACACTTGAACGATAACCTAGCAAGTCCAGGGAATGATTGGATAATTGGTTTATATAAATCCTTCCTGCTTGAGCCCACAGGAAAAAAGAAAGTTGCCAGAACTTAATCAAATAAGAT…
	Goodenia_helmsii_808	---------------------------------------------------------------------------------------------------------------------------------------------------------------------------------------------------------------------------------------------------------------------------------------------------------------------------------------------------------------------------------------------------------------…
	Goodenia_incana_862	---------------------------------------------------------------------------------------------------------------------------------------------------------------------------------------------------------------------------------------------------------------------------------------------------------------------------------------------------------------------------------------------------------------…
	Goodenia_katabudjar_330	---------------------------------------------------------------------------------------------------------------------------------------------------------------------------------------------------------------------------------------------------------------------------------------------------------------------------------------------------------------------------------------------------------------…
	Goodenia_lineata_557	ATATACTTGACTCGATACAAACTCTTTTTTTTTGAGGATCCACTATGATAATGAGAAAGATTTCTGTATATACGCCCAAAGCGGTCAATAATATCAGAATCTGATAAATCAGTCCAAATCGCCTTACCGATCGGATGCCCTAACGCGTTACAAAATTTCGATTTAGCCAATGAGCCAACCAGAGGCATAATTGGAACAATAGTATCAAACTTCTTAATACCATTCTCGATTAAAAATGCATTTTCTAGCATTTGACTGCGTACCATTGAAGGCTTTAGCCGCACACTTGAACGATAACCTAGCAAGTCCAGGGAATGATTGGATAATTGGTTTATATAAATCCTTCCTGCTTGAGCCCACAGGAAAAAATAAAATTGCCAGAACTTAATCAAATAAGAT…
	Goodenia_lineata_759	---------------------CTCTTTTTTTTTGAGGATCCACTATGATAATGAGAAAGATTTCTGTATATACGCCCAAAGCGGTCAATAATATCAGAATCTGATAAATCAGTCCAAATCGCCTTACCGATCGGATGCCCTAACGCGTTACAAAATTTCGATTTAGCCAATGAGCCAACCAGAGGCATAATTGGAACAATAGTATCAAACTTCTTAATACCATTCTCGATTAAAAATGCATTTTCTAGCATTTGACTGCGTACCATTGAAGGCTTTAGCCGCACACTTGAACGATAACCTAGCAAGTCCAGGGAATGATTGGATAATTGGTTTATATAAATCCTTCCTGCTTGAGCCCACAGGAAAAAATAAAATTGCCAGAACTTAATCAAATAAGAT…
	Goodenia_perryi_866	---------------------------------------------------------------------------------------------------------------------------------------------------------------------------------------------------------------------------------------------------------------------------------------------------------------------------------------------------------------------------------------------------------------…
	Goodenia_pinifolia_568	ATATACTTGACTCGATACAAACTCTTTTTTTTTGAGGATCCACTATGATAATGAGAAAGATTTCTGTATATACGCCCAAAGCGGTCAATAATATCAGAATCTGATAAATCAGTCCAAATCGCCTTACCGATCGGATGCCCTAACGCGTTACAAAATTTCGATTTAGCCAATGAGCCAACCAGAGGCATAATTGGAACAATAGTATCAAACTTCTTAATACCATTCTCGATTAAGAATGCATTTTCTAGCATTTGACTGCGTACCATTGAAGGCTTTAGCCGCACACTTGAACGATAACCTAGCAAGTCCAGGGAATGATTGGATAATTGGTTTATATAAATCCTTCCTGCTTGAGCCCACAGGAAAAAAGAAAGTTGCCAGAACTTAATCAAATAAGAT…
	Goodenia_pinifolia_812	---------------------------------------------------------------------------------------------------------------------------------------------------------------------------------------------------------------------------------------------------------------------------------------------------------------------------------------------------------------------------------------------------------------…
	Goodenia_pterigosperma_198	ATATACTTGACTCGATACAAACTCTTTTTTTTTGAGGATCCACTATGATAATGAGAAAGATTTCTGTATATACGCCCAAAGCGGTCAATAATATCAGAATCTGATAAATCAGTCCAAATCGCCTTACCGATCGGATGCCCTAACGCGTTACAAAATTTCGATTTAGCCAATGAGCCAACCAGAGGCATAATTGGAACAATAGTATCAAACTTCTTAATACCATTCTCGATTAAAAATGCATTTTCTAGCATTTGACTGCGTACCATTGAAGGCTTTAGCCGCACACTTGAACGATAACCTAGCAAGTCCAGGGAATGATTGGATAATTGGTTTATATAAATCCTTCCTGCTTGAGCCCACAGGAAAAAAGAAAATTGCCAGAACTTAATCCAATAAGAT…
	Goodenia_pterigosperma_867	ATATACTTGACTCGATACAAACTCTTTTTTTTTGAGGATCCACTATGATAATGAGAAAGATTTCTGTATATACGCCCAAAGCGGTCAATAATATCAGAATCTGATAAATCAGTCCAAATCGCCTTACCGATCGGATGCCCTAACGCGTTACAAAATTTCGATTTAGCCAATGAGCCAACCAGAGGCATAATTGGAACAATAGTATCAAACTTCTTAATACCATTCTCGATTAAAAATGCATTTTCTAGCATTTGACTGCGTACCATTGAAGGCTTTAGCCGCACACTTGAACGATAACCTAGCAAGTCCAGGGAATGATTGGATAATTGGTTTATATAAATCCTTCCTGCTTGAGCCCACAGGAAAAAAGAAAATTGCCAGAACTTAATCCAATAAGAT…
	Goodenia_quadrilocularis_783	---------------------------------------------------------------------------------------------------------------------------------------------------------------------------------------------------------------------------------------------------------------------------------------------------------------------------------------------------------------------------------------------------------------…
	Goodenia_quadrilocularis_849	------------------------------TTTGAGGATCCACTATGATAATGAGAAAGATTTCTGTATATACGCCCAAAGCGGTCAATAATATCAGAATCTGATAAATCAGTCCAAATCGCCTTACCGATCGGATGCCCTAACGCGTTACAAAATTTCGATTTAGCCAATGAGCCAACCAGAGGCATAATTGGAACAATAGTATCAAACTTCTTAATACCATTCTCGATTAAAAATGCATTTTCTAGCATTTGACTGCGTACCATTGAAGGCTTTAGCCGCACACTTGAACGATAACCTAGCAAGTCCAGGGAATGATTGGATAATTGGTTTATATAAATCCTTCCTGCTTGAGCCCACAGGAAAAAAGAAAATTGCCAGAACTTAATCAAATAAGAT…
	Goodenia_racemosa_var_racemosa_571	----GAATGACTCGATACAAACTCTTTTTTTTTGAGGATCCACTATGATAATGAGAAAGATTTCTGTATATACGCCCAAAGCGGTCAATAATATCAGAATCTGATAAATCAGTCCAAATCGCCTTACCGATCGGATGCCCTAACGCGTTACAAAATTTCGATTTAGCCAATGAGCCAACCAGAGGCATAATTGGAACAATAGTATCAAACTTCTTAATACCATTCTCGATTAAAAATGCATTTTCTAGCATTTGACTGCGTACCATTGAAGGCTTTAGCCGCACACTTGAACGATAACCTAGCAAGTCCAGGGAATGATTGGATAATTGGTTTATATAAATCCTTCCTGCTTGAGCCCACAGGAAAAAAGAAAATTGCCAGAACTTAATCAAATAAGAT…
	Goodenia_eremophila_477	---------------------------------------------------------------------------------------------------------------------------------------------------------------------------------------------------------------------------------------------------------------------------------------------------------------------------------------------------------------------------------------------------------------…
	Goodenia_ramelii_691	-TATACTTGACTCGATACAAACTCTTTTTTTTTGAGGATCCACTATGATAATGAGAAAGATTTCTGTATATACGCCCAAAGCGGTCAATAATATCAGAATCTGATAAATCAGTCCAAATCGCCTTACCGATCGGATGCCCTAACGCGTTACAAAATTTCGATTTAGCCAATGAGCCAACCAGAGGCATAATTGGAACAATAGTATCAAACTTCTTAATACCATTCTCGATTAAAAATGCATTTTCTAGCATTTGACTGCGTACCATTGAAGGCTTTAGCCGCACACTTGAACGATAACCTAGCAAGTCCAGGGAATGATTGGATAATTGGTTTATATAAATCCTTCCTGCTTGAGCCCACAGGAAAAAAGAAAATTGCCAGAACTTAATCAAATAAGAT…
	Goodenia_scaevolina_480	-TATACTTGACTCGATACAAACTCTTTTTTTTTGAGGATCCACTATGATAATGAGAAAGATTTCTGTATATACGCCCAAAGCGGTCAATAATATCAGAATCTGATAAATCAGTCCAAATCGCCTTACCGATCGGATGCCCTAACGCGTTACAAAATTTCGATTTAGCCAATGAGCCAACCAGAGGCATAATTGGAACAATAGTATCAAACTTCTTAATACCATTCTCGATTAAAAATGCATTTTCTAGCATTTGACTGCGTACCATTGAAGGCTTTAGCCGCACACTTGAGCGATAACCTAGCAAGTCCAGGGAATGATTGGATAATTGGTTTATATAAATCCTTCCTGCTTGAGCCCACAGGAAAAAAGAAAATTGCCAGAACTTAATCAAATAAGAT…
	Goodenia_scaevolina_739	ATATACTTGACTCGATACAAACTCTTTTTTTTTGAGGATCCACTATGATAATGAGAAAGATTTCTGTATATACGCCCAAAGCGGTCAATAATATCAGAATCTGATAAATCAGTCCAAATCGCCTTACCGATCGGATGCCCTAACGCGTTACAAAATTTCGATTTAGCCAATGAGCCAACCAGAGGCATAATTGGAACAATAGTATCAAACTTCTTAATACCATTCTCGATTAAAAATGCATTTTCTAGCATTTGACTGCGTACCATTGAAGGCTTTAGCCGCACACTTGAGCGATAACCTAGCAAGTCCAGGGAATGATTGGATAATTGGTTTATATAAATCCTTCCTGCTTGAGCCCACAGGAAAAAAGAAAATTGCCAGAACTTAATCAAATAAGAT…
	Goodenia_scapigera_ssp_graniticola_481	ATATACTTGACTCGATACAAACTCTTTTTTTTTGAGGATCCACTATGATAATGAGAAAGATTTCTGTATATACGCCCAAAGCGGTCAATAATATCAGAATCTGATAAATCAGTCCAAATCGCCTTACCGATCGGATGCCCTAACGCGTTACAAAATTTCGATTTAGCCAATGAGCCAACCAGAGGCATAATTGGAACAATAGTATCAAACTTCTTAATACCATTCTCGATTAAGAATGCATTTTCTAGCATTTGACTGCGTACCATTGAAGGCTTTAGCCGCACACTTGAACGATAACCTAGCAAGTCCAGGGAATGATTGGATAATTGGTTTATATAAATCCTTCCTGCTTGAGCCCACAGGAAAAAAGAAAGTTGCCAGAACTTAATCAAATAAGAT…
	Goodenia_scapigera_ssp_scapigera_482	---------------------------------------------------------------------------------------------------------------------------------------------------------------------------------------------------------------------------------------------------------------------------------------------------------------------------------------------------------------------------------------------------------------…
	Goodenia_sericostachya_874	ATATACTTGACTCGATACAAACTCTTTTTTTTTGAGGATCCACTATGATAATGAGAAAGATTTCTGTATATACGCCCAAAGCGGTCAATAATATCAGAATCTGATAAATCAGTCCAAATCGCCTTACCGATCGGATGCCCTAACGCGTTACAAAATTTCGATTTAGCCAATGAGCCAACCAGAGGCATAATTGGAACAATAGTATCAAACTTCTTAATACCATTCTCGATTAAGAATGCATTTTCTAGCATTTGACTGCGTACCATTGAAGGCTTTAGCCGCACACTTGAACGATAACCTAGCAAGTCCAGGGAATGATTGGATAATTGGTTTATATAAATCCTTCCTGCTTGAGCCCACAGGAAAAAAGAAAGTTGCCAGAACTTAATCAAATAAGAT…
	Goodenia_sp_SandyCreek_405	---------------------------------------------------------------------------------------------------------------------------------------------------------------------------------------------------------------------------------------------------------------------------------------------------------------------------------------------------------------------------------------------------------------…
	Goodenia_sp_SouthCoast_406	---------------------------------------------------------------------------------------------------------------------------------------------------------------------------------------------------------------------------------------------------------------------------------------------------------------------------------------------------------------------------------------------------------------…
	Goodenia_sp_Stirling_Range_876	---------------------------------------------------------------------------------------------------------------------------------------------------------------------------------------------------------------------------------------------------------------------------------------------------------------------------------------------------------------------------------------------------------------…
	Goodenia_splendida_785	ATATACTTGACTCGATACAAACTCTTTTTTTTTGAGGATCCACTATGATAATGAGAAAGATTTCTGTATATACGCCCAAAGCGGTCAATAATATCAGAATCTGATAAATCAGTCCAAATCGCCTTACCGATCGGATGCCCTAACGCGTTACAAAATTTCGATTTAGCCAATGAGCCAACCAGAGGCATAATTGGAACAATAGTATCAAACTTCTTAATACCATTCTCGATTAAAAATGCATTTTCTAGCATTTGACTGCGTACCATTGAAGGCTTTAGCCGCACACTTGAACGATAACCTAGCAAGTCCAGGGAATGATTGGATAATTGGTTTATATAAATCCTTCCTGCTTGAGCCCACAGGAAAAAAGAAAATTGCCAGAACTTAATCAAATAAGAT…
	Goodenia_stelligera_575	ATATACTTGACTCGATACAAACTCTTTTTTTTTGAGGATCCACTATGATAATGAGAAAGATTTCTGTATATACGCCCAAAGCGGTCAATAATATCAGAATCTGATAAATCAGTCCAAATCGCCTTACCGATCGGATGCCCTAACGCGTTACAAAATTTCGATTTAGCCAATGAGCCAACCAGAGGCATAATTGGAACAATAGTATCAAACTTCTTAATACCATTCTCGATTAAAAATGCATTTTCTAGCATTTGACTGCGTACCATTGAAGGCTTTAGCCGCACACTTGAACGATAACCTAGCAAGTCCAGGGAATGATTGGATAATTGGTTTATATAAATCCTTCCTGCTTGAGCCCACAGGAAAAAAGAAAATTGCCAGAACTTAATCAAATAAGAT…
	Goodenia_stenophylla_407	---------------------------------------------------------------------------------------------------------------------------------------------------------------------------------------------------------------------------------------------------------------------------------------------------------------------------------------------------------------------------------------------------------------…
	Goodenia_stobbsiana_408	ATATACTTGACTCGATACAAACTCTTTTTTTTTGAGGATCCACTATGATAATGAGAAAGATTTCTGTATATACGCCCAAAGCGGTCAATAATATCAGAATCTGATAAATCAGTCCAAATCGCCTTACCGATCGGATGCCCTAACGCGTTACAAAATTTCGATTTAGCCAATGAGCCAACCAGAGGCATAATTGGAACAATAGTATCAAACTTCTTAATACCATTCTCGATTAAAAATGCATTTTCTAGCATTTGACTGCGTACCATTGAAGGCTTTAGCCGCACACTTGAGCGATAACCTAGCAAGTCCAGGGAATGATTGGATAATTGGTTTATATAAATCCTTCCTGCTTGAGCCCACAGGAAAAAAGAAAATTGCCAGAACTTAATCAAATAAGAT…
	Goodenia_suffrutescens_409	---------------------------------------------------------------------------------------------------------------------------------------------------------------------------------------------------------------------------------------------------------------------------------------------------------------------------------------------------------------------------------------------------------------…
	Goodenia_trichophylla_410	---------------------------------------------------------------------------------------------------------------------------------------------------------------------------------------------------------------------------------------------------------------------------------------------------------------------------------------------------------------------------------------------------------------…
	Goodenia_trichophylla_877	ATATACTTGACTCGATACAAACTCTTTTTTTTTGAGGATCCACTATGATAATGAGAAAGATTTCTGTATATACGCCCAAAGCGGTCAATAATATCAGAATCTGATAAATCAGTCCAAATCGCCTTACCGATCGGATGCCCTAACGCGTTACAAAATTTCGATTTAGCCAATGAGCCAACCAGAGGCATAATTGGAACAATAGTATCAAACTTCTTAATACCATTCTCGATTAAAAATGCATTTTCTAGCATTTGACTGCGTACCATTGAAGGCTTTAGCCGCACACTTGAACGATAACCTAGCAAGTCCAGGGAATGATTGGATAATTGGTTTATATAAATCCTTCCTGCTTGAGCCCACAGGAAAAAAGAAAATTGCCAGAACTTAATCCAATAAGAT…
	Goodenia_watsonii_ssp_glandulosa_522	---------------------------------------------------------------------------------------------------------------------------------------------------------------------------------------------------------------------------------------------------------------------------------------------------------------------------------------------------------------------------------------------------------------…
	Pentaptilon_careyi_790	---------------------------------------------------------------------------------------------------------------------------------------------------------------------------------------------------------------------------------------------------------------------------------------------------------------------------------------------------------------------------------------------------------------…
	Pentaptilon_careyi_S18	---------------------------------------------------------------------------------------------------------------------------------------------------------------------------------------------------------------------------------------------------------------------------------------------------------------------------------------------------------------------------------------------------------------…
	Velleia_arguta_534	ATATACTTGACTCGATACAAACTCTTTTTTTTTGAGGATCCACTATGATAATGAGAAAGATTTCTGTATATACGCCCAAAGCGGTCAATAATATCAGAATCTGATAAATCAGTCCAAATAGCCTTACCGATCGGATGCCCTAACGCGTTACAAAATTTCGATTTAGCCAATGAGCCAACCAGAGGCATAATTGGAACAATAGTATCAAACTTCTTAATACCATTATCGATTAAAAATGCATTTTCTAGCATTTGACTGCGTACCATTGAAGGCTTTAGCCGCACACTTGAACGATAACCTAGCAAGTCCAGGGAATGATTGGATAATTGGTTTATATAAATCCTTCCTGCTTGAGCCCACAGGAAAAAAGAAAATTGCCAGAACTTAATCAAATAAGAT…
	Velleia_arguta_S09	ATATACTTGACTCGATACAAACTCTTTTTTTTTGAGGATCCACTATGATAATGAGAAAGATTTCTGTATATACGCCCAAAGCGGTCAATAATATCAGAATCTGATAAATCAGTCCAAATAGCCTTACCGATCGGATGCCCTAACGCGTTACAAAATTTCGATTTAGCCAATGAGCCAACCAGAGGCATAATTGGAACAATAGTATCAAACTTCTTAATACCATTATCGATTAAAAATGCATTTTCTAGCATTTGACTGCGTACCATTGAAGGCTTTAGCCGCACACTTGAACGATAACCTAGCAAGTCCAGGGAATGATTGGATAATTGGTTTATATAAATCCTTCCTGCTTGAGCCCACAGGAAAAAAGAAAATTGCCAGAACTTAATCAAATAAGAT…
	Velleia_connata_798	ATATACTTGACTCGATACAAACTCTTTTTTTTTGAGGATCCACTATGATAATGAGAAAGATTTCTGTATATACGCCCAAAGCGGTCAATAATATCAGAATCTGATAAATCAGTCCAAATCGCCTTACCGATCGGATGCCCTAACGCGTTACAAAATTTCGATTTAGCCAATGAGCCAACCAGAGGCATAATTGGAACAATAGTATCAAACTTCTTAATACCATTATCGATTAAAAATGCATTTTCTAGCATTTGACTGCGTACCATTGAAGGCTTTAGCCGCACACTTGAACGATAACCTAGCAAGTCCAGGGAATGATTGGATAATTGGTTTATATAAATCCTTCCTGCTTGAGCCCACAGGAAAAAAGAAAATTGCCAGAACTTAATCAAATAAGAT…
	Velleia_cycnoptamica_344	GTTATCTTGACTCGATACAAACTCTTTTTTTTTGAGGATCCACTATGATAATGAGAAAGATTTCTGTATATACGCCCAAAGCGGTCAATAATATCAGAATCTGATAAATCAGTCCAAATAGCCTTACCGATCGGATGCCCTAAGGCGTTACAAAATTTCGATTTAGCCAATGAGCCAACCAGAGGCATAATTGGAACAATAGTATCAAACTTCTTAATACCATTATCGATTAAAAATGCATTGTCTAGCATTTGACTGCGTACCATTGAAGGCTTTAGCCGCACACTTGAACGATAACCTAGCAAGTCCAGGGAATGATTGGATAATTGGTTTATATAAATCCTTCCTGCTTGAGCCCACAGGAAAAAAGAAAATTGCCAGAACTTAATCAAATAAGAT…
	Velleia_cycnoptamica_535	ATATACTTGACTCGATACAAACTCTTTTTTTTTGAGGATCCACTATGATAATGAGAAAGATTTCTGTATATACGCCCAAAGCGGTCAATAATATCAGAATCTGATAAATCAGTCCAAATAGCCTTACCGATCGGATGCCCTAAGGCGTTACAAAATTTCGATTTAGCCAATGAGCCAACCAGAGGCATAATTGGAACAATAGTATCAAACTTCTTAATACCATTATCGATTAAAAATGCATTGTCTAGCATTTGACTGCGTACCATTGAAGGCTTTAGCCGCACACTTGAACGATAACCTAGCAAGTCCAGGGAATGATTGGATAATTGGTTTATATAAATCCTTCCTGCTTGAGCCCACAGGAAAAAAGAAAATTGCCAGAACTTAATCAAATAAGAT…
	Velleia_daviesii_634	ATATAMATGACTCGATACAAACTCTTTTTTTTTGAGGATCCACTATGATAATGAGAAAGATTTCTGTATATACGCCCAAAGCGGTCAATAATATCAGAATCTGATAAATCAGTCCAAATCGCCTTACCGATCGGATGCCCTAACGCGTTACAAAATTTCGATTTAGCCAATGAGCCAACCAGAGGCATAATTGGAACAATAGTATCAAACTTCTTAATACCATTATCGATTAAAAATGCATTTTCTAGCATTTGACTGCGTACCATTGAAGGCTTTAGCCGCACACTTGAACGATAACCTAGCAAGTCCAGGGAATGATTGGATAATTGGTTTATATAAATCCTTCCTGCTTGAGCCCACAGGAAAAAAGAAAATTGCCAGAACTTAATCAAATAAGAT…
	Velleia_foliosa_289	--------------------------------GGAGGATCCACTATGATAATGAGAAAGATTTCTGTATATACGCCCAAAGCGGTCAATAATATCAGAATCTGATAAATCAGTCCAAATCGCCTTACCAATCGGATGCCCTAACGCGTTACAAAATTTCGATTTAGCCAATGAGCCAACCAGAGGCATAATTGGAACAATAGTATCAAACTTCTTAATACCATTATCGATTAAAAATGCATTTTCTAGCATTTGACTGCGTACCATTGAAGGGTTTAGCCGCACACTTGAACGATAACCTAGCAAGTCCAGGGAATGATTGGATAATTGGTTTATATAAATCCTTCCTGCTTGAGCCCACAGGAAAAAGGAAACTTGCCAGAACTTAATCAAATAAGAT…
	Velleia_glabrata_635	ATATACTTGACTCGATACAAAGTCTTTTTTTTTGAGGATCCACTATGATAATGAGAAAGATTTCTGTATATACGCCCAAAGCGGTCAATAATATCAGAATCTGATAAATCAGTCCAAATAGCCTTACCGATCGGATGCCCTAACGCGTTACAAAATTTCGATTTAGCCAATGAGCCAACCAGAGGCATAATTGGAACAATAGTCTCAAACTTCTTAATACCATTATCGATTAAAAATGCATTTTCTAGCATTTGACTACGTACCATTGAAGGCTTTAGCCGCACACTTGAACGATAACCTAGCAAGTCCAGGGAATGATTGGATAATTGGTTTATATAAATCCTTCCTGCTTGAGCCCACAGGAAAAAAGAAAATTGCCAGAACTTAATCAAATAAAAT…
	Velleia_hispida_305	ATATACTTGACTCGATACAAAGTCTTTTTTTTTGAGGATCCACTATGATAATGAGAAAGATTTCTGTATATACGCCCAAAGCGGTCAATAATATCAGAATCTGATAAATCAGTCCAAATAGCCTTACCGATCGGATGCCCTAACGCGTTACAAAATTTCGATTTAGCCAATGAGCCAACCAGAGGCATAATTGGAACAATAGTCTCAAACTGCTTAATACCATTATCGATTAAAAATGCATTTTCTAGCATTTGACTACGTACCATTGAAGGCTTTAGCCGCACACTTGAACGATAACCTAGCAAGTCCAGGGAATGATTGGATAATTGGTTTATATAAATCCTTCCTGCTTGAGCCCACAGGAAAAAAGAAAATTGCCAGAACTTAATCAAATAAAAT…
	Velleia_lyrata_681	---------------------------------------------------------------------------------------------------------------------------------------------------------------------------------------------------------------------------------------------------------------------------------------------------------------------------------------------------------------------------------------------------------------…
	Velleia_macrocalyx_636	ATATACTTGACTCGATACAAACTCTTTTTTTTTGAGGATCCACTATGATAATGAGAAAGATTTCTGTATATACGCCCAAAGCGGTCAATAATATCAGAATCTGATAAATCAGTCCAAATCGCCTTACCGATCGGATGCCCTAACGCGTTACAAAATTTCGATTTAGCCAATGAGCCAACCAGAGGCATAATTGGAACAATAGTATCAAACTTCTTAATACCATTATCGATTAAAAATGCATTTTCTAGCATTTGACTGCGTACCATTGAAGGCTTTAGCCGCACACTTGAACGATAACCTAGCAAGTCCAGGGAATGATTGGATAATTGGTTTATATAAATCCTTCCTGCTTGAGCCCACAGGAAAAAAGAAAATTGCCAGAACTTAATCAAATAAGAT…
	Velleia_panduriformis_639	---------------------------------------------------------------------------------------------------------------------------------------------------------------------------------------------------------------------------------------------------------------------------------------------------------------------------------------------------------------------------------------------------------------…
	Velleia_paradoxa_640	ATATACTTGACTCGATACAAACTCTTTTTTTTTGAGGATCCACTATGATAATGAGAAAGATTTCTGTATATACGCCCAAAGCGGTCAATAATATCAGAATCTGATAAATCAGTCCAAATAGCCTTACCGATCGGATGCCCTAACGCGTTACAAAATTTCGATTTAGCCAATGAGCCAACCAGAGGCATAATTGGAACAATAGTATCAAACTTCTTAATACCATTATCGATTAAAAATGCATTTTCTAGCATTTGACTGCGTACCATTGAAGGCTTTAGCCGCACACTTGAACGATAACCTAGCAAGTCCAGGGAATGATTGGATAATTGGTTTATATAAATCCTTCCTGCTTGAGCCCACAGGAAAAAAGAAAATTGCCAGAACTTAATCAAATAAGAT…
	Velleia_pubescens_641	---------------------------------------------------------------------------------------------------------------------------------------------------------------------------------------------------------------------------------------------------------------------------------------------------------------------------------------------------------------------------------------------------------------…
	Velleia_rosea_347	A-ATACTTGACTCGATACAAACTCTTTTTTTTTGAGGATCCACTATGATAATGAGAAAGATTTCTGTATATACGCCCAAAGCGGTCAATAATATCAGAATCTGATAAATCAGTCCAAATAGCCTTACCGATCGGATGCCCTAAGGCGTTACAAAATTTCGATTTAGCCAATGAGCCAACCAGAGGCATAATTGGAACAATAGTATCAAACTTCTTAATACCATTATCGATTAAAAATGCATTGTCTAGCATTTGACTGCGTACCATTGAAGGCTTTAGCCGCACACTTGAACGATAACCTAGCAAGTCCAGGGAATGATTGGATAATTGGTTTATATAAATCCTTCCTGCTTGAGCCCACAGGAAAAAAGAAAATTGCCAGAACTTAATCAAATAAGAT…
	Velleia_rosea_642	-------------------------------------------TATGATAATGAGAAAGATTTCTGTATATACGCCCAAAGCGGTCAATAATATCAGAATCTGATAAATCAGTCCAAATAGCCTTACCGATCGGATGCCCTAAGGCGTTACAAAATTTCGATTTAGCCAATGAGCCAACCAGAGGCATAATTGGAACAATAGTATCAAACTTCTTAATACCATTATCGATTAAAAATGCATTGTCTAGCATTTGACTGCGTACCATTGAAGGCTTTAGCCGCACACTTGAACGATAACCTAGCAAGTCCAGGGAATGATTGGATAATTGGTTTATATAAATCCTTCCTGCTTGAGCCCACAGGAAAAAAGAAAATTGCCAGAACTTAATCAAATAAGAT…
	Velleia_spathulata_281	ATATACTTGACTCGATACAAACTCTTTTTTTTTGAGGATCCACTATGATAATGAGAAAGATTTCTGTATATACGCCCAAAGCGGTCAATAATATCAGAATCTGATAAATCAGTCCAAATCGCCTTACCGATCGGATGCCCTAACGCGTTACAAAATTTCGATTTAGCCAATGAGCCAACCAGAGGCATAATTGGAACAATAGTATCAAACTTCTTAATACCATTATCGATTAAAAATGCATTTTCTAGCATTTGACTGCGTACCATTGAAGGCTTTAGCCGCACACTTGAACGATAACCTAGCAAGTCCAGGGAATGATTGGATAATTGGTTTATATAAATCCTTCCTGCTTGAGCCCACAGGAAAAAAGAAAATTGCCAGAACTTAATCAAATAAGAT…
	Velleia_trinervis_539	---------------------------------------------------------------------------------------------------------------------------------------------------------------------------------------------------------------------------------------------------------------------------------------------------------------------------------------------------------------------------------------------------------------…
	Velleia_trinervis_817	---------------------------------------------------------------------------------------------------------------------------------------------------------------------------------------------------------------------------------------------------------------------------------------------------------------------------------------------------------------------------------------------------------------…
	Verreauxia_dyeri_654	ATATACTTGACTCGATACAAACTCTTTTTTTTTGAGGATCCACTATGATAATGAGAAAGATTTCTGTATATACGCCCAAAGCGGTCAATAATATCAGAATCTGATAAATCAGTCCAAATCGCCTTACCGATCGGATGCCCTAACGCGTTACAAAATTTCGATTTAGCCAATGAGCCAACCAGAGGCATAATTGGAACAATAGTATCAAACTTCTTAATACCATTCTCGATTAAAAATGCATTTTCTAGCATTTGACTGCGTACCATTGAAGGCTTTAGCCGCACACTTGAACGATAACCTAGCAAGTCCAGGGAATGATTGGATAATTGGTTTATATAAATCCTTCCTGCTTGAGCCCACAGGAAAAAAGAAAATTGCCAGAACTTAATCAAATAAGAT…
	Verreauxia_dyeri_S25	ATATACTTGACTCGATACAAACTCTTTTTTTTTGAGGATCCACTATGATAATGAGAAAGATTTCTGTATATACGCCCAAAGCGGTCAATAATATCAGAATCTGATAAATCAGTCCAAATCGCCTTACCGATCGGATGCCCTAACGCGTTACAAAATTTCGATTTAGCCAATGAGCCAACCAGAGGCATAATTGGAACAATAGTATCAAACTTCTTAATACCATTCTCGATTAAAAATGCATTTTCTAGCATTTGACTGCGTACCATTGAAGGCTTTAGCCGCACACTTGAACGATAACCTAGCAAGTCCAGGGAATGATTGGATAATTGGTTTATATAAATCCTTCCTGCTTGAGCCCACAGGAAAAAAGAAAATTGCCAGAACTTAATCAAATAAGAT…
	Verreauxia_reinwardtii_S24	ATATACTTGACTCGATACAAACTCTTTTTTTTTGAGGATCCACTATGATAATGAGAAAGATTTCTGTATATACGCCCAAAGCGGTCAATAATATCAGAATCTGATAAATCAGTCCAAATCGCCTTACCGATCGGATGCCCTAACGCGTTACAAAATTTCGATTTAGCCAATGAGCCAACCAGAGGCATAATTGGAACAATAGTATCAAACTTCTTAATACCATTCTCGATTAAAAATGCATTTTCTAGCATTTGACTGCGTACCATTGAAGGCTTTAGCCGCACACTTGAACGATAACCTAGCAAGTCCAGGGAATGATTGGATAATTGGTTTATATAAATCCTTCCTGCTTGAGCCCACAGGAAAAAAGAAAATTGCCAGAACTTAATCAAATAAGAT…
	Verreauxia_verreauxii_655	ATATACTTGACTCGATACAAACTCTTTTTTTTTGAGGATCCACTATGATAATGAGAAAGATTTCTGTATATACGCCCAAAGCGGTCAATAATATCAGAATCTGATAAATCAGTCCAAATCGCCTTACCGATCGGATGCCCTAACGCGTTACAAAATTTCGATTTAGCCAATGAGCCAACCAGAGGCATAATTGGAACAATAGTATCAAACTTCTTAATACCATTCTCGATTAAAAATGCATTTTCTAGCATTTGACTGCGTACCATTGAAGGCTTTAGCCGCACACTTGAACGATAACCTAGCAAGTCCAGGGAATGATTGGATAATTGGTTTATATAAATCCTTCCTGCTTGAGCCCACAGGAAAAAAGAAAATTGCCAGAACTTAATCAAATAAGAT…
;
end;
