# Supplementary material for: The concluding chapter: recircumscription of Goodenia (Goodeniaceae) to include four allied genera with an updated infrageneric classification
Source: PhytoKeys. 2020 Jul 7;152:27–104. doi: 10.3897/phytokeys.152.49604 (PMC7360637; doi:10.3897/phytokeys.152.49604)
Supplement: Supplementary material 12 — Goodenia Clade C cpDNA (trnL-F, matK) alignment [file phytokeys-152-027-s012.nex]

#NEXUS
begin taxa;
	dimensions ntax=78;
	taxlabels
	Coopernookia_polygalacea_830
	Goodenia_benthamiana_549
	Goodenia_tripartita_192
	Goodenia_aff_stobbsiana_528
	Goodenia_arthrotricha_852
	Goodenia_arthrotricha_853
	Goodenia_azurea_ssp_azurea_S147
	Goodenia_azurea_ssp_hesperia_311
	Goodenia_bellidifolia_ssp_bellidifolia_278
	Goodenia_coerulea_317
	Goodenia_decurrens_806
	Goodenia_decurrens_S65
	Goodenia_decursiva_425
	Goodenia_dimorpha_var_angustifolia_872
	Goodenia_drummondii_ssp_drummondii_S72
	Goodenia_eatoniana_428
	Goodenia_elderi_320
	Goodenia_eremophila_S54
	Goodenia_fasciculata_S51
	Goodenia_glareicola_552
	Goodenia_glomerata_S69
	Goodenia_hartiana_326
	Goodenia_hassallii_440
	Goodenia_helmsii_393
	Goodenia_incana_862
	Goodenia_katabudjar_330
	Goodenia_lineata_557
	Goodenia_lineata_759
	Goodenia_pinifolia_568
	Goodenia_quadrilocularis_849
	Goodenia_racemosa_var_racemosa_571
	Goodenia_eremophila_477
	Goodenia_ramelii_691
	Goodenia_scaevolina_480
	Goodenia_scaevolina_739
	Goodenia_scapigera_AY102793_1
	Goodenia_scapigera_ssp_graniticola_481
	Goodenia_scapigera_ssp_scapigera_482
	Goodenia_sericostachya_874
	Goodenia_sp_SandyCreek_405
	Goodenia_sp_SouthCoast_406
	Goodenia_sp_Stirling_Range_876
	Goodenia_splendida_785
	Goodenia_stelligera_575
	Goodenia_stenophylla_786
	Goodenia_stobbsiana_408
	Goodenia_stobbsiana_870
	Goodenia_watsonii_ssp_glandulosa_522
	Goodenia_xanthotricha_847
	Pentaptilon_careyi_S18
	Velleia_arguta_534
	Velleia_arguta_S09
	Velleia_connata_798
	Velleia_connata_S10
	Velleia_cycnoptamica_344
	Velleia_cycnoptamica_535
	Velleia_daviesii_634
	Velleia_discophora_536
	Velleia_foliosa_835
	Velleia_glabrata_635
	Velleia_hispida_305
	Velleia_lyrata_681
	Velleia_macrocalyx_636
	Velleia_macrophylla_637
	Velleia_montana_638
	Velleia_panduriformis_639
	Velleia_paradoxa_640
	Velleia_pubescens_641
	Velleia_rosea_347
	Velleia_rosea_642
	Velleia_spathulata_281
	Velleia_spathulata_AY102794_1
	Velleia_trinervis_539
	Verreauxia_dyeri_654
	Verreauxia_dyeri_S25
	Verreauxia_reinwardtii_S24
	Verreauxia_verreauxii_655
	Velleia_montana_638
;
end;
begin characters;
	dimensions nchar=768;
	format datatype=dna missing=? gap=-;
	matrix
	Coopernookia_polygalacea_830	----AGTCGT-AACAA-GGTTTCCGTAGGTGAACCTGCGGAAGGATCATT-GTCGAARCCTGCAA-AGCAG-AACAA-CCCGTGAACATGTAT-AAACACAGTACGGCATGAAGTA-GGGGCCTCGGTCCT-TGATTCGTGTCGCACAGCTGGTGGT-CGTA-GGTCTTGCCCTTCATTA-------GGGC--TCTACATGCGATCCATC-GGCACAAAA-CCTAACCCC-GGCGCGGTATGCGCCAAGGAAACTAAAAACTAAGAAGAGCACTTGCCTTGATGCCCCGTCCTCGGTGTGCATTTGGGGTGTCGTTGCTTCTTAAG---AATCACAAACGACTCTCGGCAACGGATATCTCGGCTCATGCATCGATGAAGAACGTAGCGAAATGCGATA…
	Goodenia_benthamiana_549	----AGTCGT-AACAA-GGTTTCCGTAGGTGRACCTGCGGAAGGATCATT-GTCGAAACCTGCAA-GGCAG-AACGA-CCCGCGAACACGTAT-CAACACACGACGGCACGGAGCC-GGGGCCTCGGTCCT-TGATTCGTGCCGTGCGGCCGGTGGA-CGTA-GGCATCGTCCCTTGTCG-------GGGC--CTTGCATCCGCTCCACC-GGCTCGAAA-CTCAACCCC-GGCGCGGAACGCGCCAAGGAAACTGTAAACTTAGAAGAGCACCTGCCCCGATGCCCCGTACTCGGCGTGCACTCGGCCGGTTGTTGCTTCTTAAG--AAATCACAAACGACTCTCGGCAACGGATATCTCGGCTCATGCATCGATGAAGAACGTAGCGAAATGCGATA…
	Goodenia_tripartita_192	----------------------------------CTGCGGA-GGATCATT-GTCGAAACCTGCAR-AGCAG-AACGA-CCCGAGAACATGTAT-AAACACAAGACGGCACGAAGGC-C----------CCTGGTGTTCGTGCCGTGCGGCCGGTGGA-CGTA-GGTCTCGTC---------------CTGC--GTTACATGCGCTCCATC-GGCACCRAA-CTCAACCCC-GGCGCGGAACGCGCCAAGGAAACTTTAAACTTGGAAGAGCACCTGCCTCGATGCCCCGTCCTCGGTGTGCACTCGGGCTGTTGCTGCTGCTTCTTAAGAATCACAAACGACTCTCGGCAACGGATATCTCGGCTCGTGCATCGATGAAGAACGTAGCGAAATGCGATA…
	Goodenia_aff_stobbsiana_528	-AGAAGTCGT-AACAA-GGTTTCCGTAGGTGAACCTGCGGAAGGATCATT-GTCGAAACCTGCAT-AGCAG-AACGA-CCCGTGAACACGTAT-AAACACAGGACGGCACGAAG-CAGGGGCCTCGGTCATTGGTTCGTGTCGTGCA-GCCGGTGGG-CGTA-GGTCTAGCCCTGCCTCA-------GGGC--TTCGCATGCGCTTCATC-GGCACAAAA-CCTAACCCC-GGCGCGGAACGCGCCAAGGATACTATAAACTTAGATGAGCGCCCGCCTCGATGCCCCGTACTCGGTGTGCACTCGGGCGGTTGTTGCTTCTCAAG---AATCACAAACGACTCTCGGCAACGGATATCTCGGCTCGTGCATCGATGAAGAACGTAGCGAAATGCGATA…
	Goodenia_arthrotricha_852	-AGAAGTCGT-AACAA-GGTTTCCGTAGGTGAACCTGCGGAAGGATCATT-GTCGAAACCTGCAA-AGCAG-AACGA-CCCGTGAACACGTAT-AAACACAGGACGGCACGAAG-CAGGGGCCTCGGTCCTTGGATCGTGTCGTGCA-GCCGGTGGC-CGTA-GGTCTTGCTCTGCATCA-------GGGC--TCGGCTTGCGGTTCATC-GGCACAAAA-CCTAACCCC-GGCGCGGAACGCGCCAAGGAAACTATAAACTTAGAAGACCACCCGCCTCGATGCCCCGTACTCGGTGTGCACTCGGGCGGTTGTTCTTTCTCAAG---AACCACAAACGACTCTCGGCAACGGATATCTCGGCTCGTGCATCGATGAAGAACGTAGCGAAATGCGATA…
	Goodenia_arthrotricha_853	-AGAAGTCGT-AACAA-GGTTTCCGTAGGTGAACCTGCGGAAGGATCATT-GTCGAAACCTGCAA-AGCAG-AACGA-CCCGTGAACACGTAT-TAACACAGGACGGCACGAAG-CAGGGGCCTCGGTGCTTGGATCGTGTCGTGCA-GCCGGTGGG-CGTA-GGCCTTGCCCTGCATCA-------GGGC--TCGGCTTGCGGTTCATC-GGCACAAAA-CCTAACCCC-GGCGCGGAACGCGCCAAGGAAACTATAAACTTAGAAGACCACCCGCCTCGATGCCCCGTACTCGGTGTGCACTCGGGCGGTTGTTCTTTCTCAAG---AACCACAAACGACTCTCGGCAACGGATATCTCGGCTCGTGCATCGATGAAGAACGTAGCGAAATGCGATA…
	Goodenia_azurea_ssp_azurea_S147	----------------------------------CTGCGGAAGGATCATT-GTCGAAACCTGCAT-AGCAG-AACGA-CCCGTGAACACGTAT-AAACACAGGACGGCACGAAG-CAGGGGCCTCGGTCCTTGGTTCGTGTCGTGCA-GCYGGTGGG-CGTT-GGTCTAGCCCTGCCTCA-------GGGC--TTCGCATGCGTTTCATC-GGCACAAAA-CCTAACCCC-GGCGCGGAACGCGCCAAGGATACTATAAACTTAGATGAGCGCCCGCCTCGATGCCCCGTACTCGGTGTGCACTCGGGCGGTTGTTGCTTCTCAAG---AATCACAAACGACTCTCGGCAACGGATATCTCGGCTCGTGCATCGATGAAGAACGTAGCGAAATGCGATA…
	Goodenia_azurea_ssp_hesperia_311	------------ACAA-GGTTTCCGTAGGTGAACCTGCGGAAGGATCATT-GTCGAAACCTGCAT-AGCAGAAACGA-CCCGTGAACACGTAT-AAACACTGGACGGYACGAAG-CAGGGGCCTCGGTCCTTGGTTCGTATCGTGCA-GCCGGTGGG-CGTT-GGTCTAGCCCTGCCTCA-------GGGC--TTCGCATGCGTCTCATC-GGCACAAAA-CCTAACCCC-GGCGCGGAACGCGCCAAGGATACTAYAAACTTAGATGAGCGCCCGCCWCGATGCCCCGTACTCGGTGTGCACTCGGGCGGTTGTTGCTTCTCAAG---AATCACAAACGACTCTCGGCAACGGATATCTCGGCTCGTGCATCGATGAAGAACGTAGCGAAATGCGATA…
	Goodenia_bellidifolia_ssp_bellidifolia_278	-AGAAGTCGT-AACAA-GGTTTCCGTAGGTGAACCTGCGGAAGGATCATT-GTCGAAACCTGCAA-AGCAG-AACGA-CCCGTGAACACGTAT-AAACACAGGACGGCACGAAC-CAGGGGCCTCGGTCCTTGGTTTGTGTCGTGCA-GCCGGTGGG-CGTA-TGTCTTGCCCTGCATCA-------GGGC--TTTCCATGCGCTTCATC-GGCACAAAA-CCTAACCCC-GGCGCGGAATGCGCCAAGGAAACTACAAACTTAGAAGGGCTCCCGCCTTGATGCCCCGTACTCGGTGTGCACTCGGGCGGCTGT-TCCTCTGAAG---AATCACAAACGACTCTCGGCAACGGATATCTCGGCTCGTGCATCGATGAAGAACGTAGCGAAATGCGATA…
	Goodenia_coerulea_317	-AGAAGTCGT-AACAA-GGTTTCCGTAGGTGAACCTGCGGAAGGATCATTGGTCGAAACCTGCCA-AGCAG-AACGA-CCCGTGAACACGTATAAAACACAGCACGGCACGGAG-GAGGGGCCTCGGTCCTTGGTTCGTGTCGWGCA-GCCGGTGGG-CGTA-GGTCTTGCCCTGMYTCA-------GGGC--TTTGCATGCGCTTCATC-AGCACAGAA-CCTAACCCC-GGCGCGGAACGCGCCAAGGAAACTATAAACTTAGAAGAGCACCCGCCTCGATGCCCCGTACTCGGTGTGCACTCGGGCGGTTGTTGCTTCTCAAG---AATCACAAACGACTCTCGGCAACGGATATCTCGGCTCGTGCATCGATGAAGAACGTAGCGAAATGCGATA…
	Goodenia_decurrens_806	-AGAAGTCGT-AACAA-GGTTTCCGTAGGTGAACCTGCGGAAGGATCATT-GTCGAAACCTGCAA-AGCAG-AACGA-CCCGTGAACACGTAT-AAACACAGGACGGCACGAAG-CAGGGGCCTCGGTCCTTGGTTTGTGTCGTCCA-GCCGGTGGG-CGTA-TGCCTTGCCCTGCATCA-------GGGC--TTTCCATGCGCTTCATC-GGCACAAAA-CCTAACCCC-GGCGCGGAATGCGCCAAGGAAACTACAAACTTAGAAGGGCTCCCGCCTCGATGCCCCGTACTCGGTGTGCACTCGGGCGGTTGT-TCCTCTCAAG---AATCACAAACGACTCTCGGCAACGGATATCTCGGCTCGTGCATCGATGAAGAACGTAGCGAAATGCGATA…
	Goodenia_decurrens_S65	-----------------GGTTTCCGTAGGTGAACCTGCGGAAGGATCATT-GTCGAAACCTGCAA-AGCAG-AACGA-CCCGTGAACACGTAT-AAACACAGGACGGCACGAAG-CAGGGGCCTCGGTCCTTGGTTTGTGTCGTCCA-GCCGGTGGG-CGTA-TGCCCTGCCCTGCATCA-------GGGC--TTTCCATGCGCTTCATC-GGCACAAAA-CCTAACCCC-GGCGCGGAATGCGCCAAGGAAACTACAAACTTAGAAGGGCTCCCGCCTCGATGCCCCGTACTCGGTGTGCACTCGGGCGGTTGT-TCCTCTCAAG---AATCACAAACGACTCTCGGCAACGGATATCTCGGCTCGTGCATCGATGAAGAACGTAGCGAAATGCGATA…
	Goodenia_decursiva_425	-AGAAGTCGT-AACAA-GGTTTCCGTAGGTGAACCTGCGGAAGGATCATT-GTCGAAACCTGCAA-AGCAG-AACGA-CCCGTGAACACGTAT-AAACACAGCACGGCACGAAG-CAGGGGCCTCGGTCCTTGGTTCGTGTCGCGCA-GCCGGTGGG-CGTA-GGTCTTGCCCTGCATCA-------GGGT--TCTGCATGCGCTTCATC-GGCACAAAA-CCGAACCCC-GGCGCGGAACGCGCCAAGGAAACTATAAACTTAGAAGAGCGCCCGCCTCGGTGCCCCGTACTCGGTGTGCACTCGGGCGGTTGTTGCTTCTCAAG---AATCACAAACGACTCTCGGCAACGGATATCTCGGCTCGTGCATCGATGAAGAACGTAGCGAAATGCGATA…
	Goodenia_dimorpha_var_angustifolia_872	-AGAAGTCGT-AACAA-GGTTTCCGTAGGTGAACCTGCGGAAGGATCATT-GTCGAAACCTGCAA-AGCAG-AACGA-CCCGTGAACACGTAT-AAACACAGGACGGCACGAAG-CAGGGGCCTCGGTCCTTGGTTCGTGTCGTGCA-GCCGGTGGG-CGTA-TGTCTTGCCCTGCATCA-------GGGC--TTTCCATGCGCTTCATC-GGCACAAAA-CCTAACCCC-GGCGCGGAATGCGCCAAGGAAACTACAAACTTAGAAGGGCTCCCGCCTCGATGMCCCGTACTCGGTGTGCACCTGGGCGGTTGT-TCCTCTCAAG---AATCACAAACGACTCTCGGCAACGGATATCTCGGCTCGTGCATCGATGAAGAACGTAGCGAAATGCGATA…
	Goodenia_drummondii_ssp_drummondii_S72	-AGAAGTCGT-AACAA-GGTTTCCGTAGGTGAACCTGCGGAAGGATCATT-GTCGAAACCTGCAA-AGCAG-AACGA-CCCGCGAACACGTAT-AAACACAGCACGGCACGAAG-CAGGGGCCTCGGTCCTTGGTCCGTGTCGTGCA-GCCGGTGGG-CGTT-GGCCTTGCCCTGCATCA-------GGGC--TTTGCATGCGCTTCATC-GGCACMAAA-CCGAACCCC-GGCGCGGAACGCGCCAAGGAAAMTATAAACTTAGAAGAGCGSCCGCCTCGATGCCCCGTACTCGGTGTGCACTCGGGCGGTTGTTGCTTCTCAAG---AATCACAAACGACTCTCGGCAACGGATATCTCGGCTCGTGCATCGATGAAGAACGTAGCGAAATGCGATA…
	Goodenia_eatoniana_428	-AGAAGTCGT-AACAA-GGTTTCCGTAGGTGAACCTGCGGAAGGATCATT-GTCGAAACCTGCCA-AGCAG-AACGA-CCCGTGAACACGTATAAAACACAGCACGGCACGAAG-GAGGGGCCTCGGTCCTTGGTTCGTGTCGTGCA-GCCGGTGGG-CGTA-GGTCTTGCCCTGCATCA-------GGGC--TTTGCATGCGCTTCATC-AGCACAGAA-CCTAACCCC-GGCGCGGAACGCGCCAAGGAAACTATAAACTTAGAAGATCACCCGCCTCGATGCCCCGTACTCGGTGCGCACTCGGGCGGTTGTTGCTTCTCAAG---AATCACAAACGACTCTCGGCAACGGATATCTCGGCTCGTGCATCGATGAAGAACGTAGCGAAATGCGATA…
	Goodenia_elderi_320	-AGAAGTCGT-AACAA-GGTTTCCGTAGGTGAACCTGCGGAAGGATCATT-GTCGAAACCTGCAA-AGCAG-AACGA-CCCGYGAACACGTAT-AAACACCGCACGGCACGAAG-CAGGGGCCTCGGTCCTTGGTTCGTGTCGTGCW-GCCGGTGGG-CGTA-GGTGTTGCCCTGCATCA-------GGGC--TTTGCATGCGCTTCATC-GGCACMAAA-CCGAACCCC-GGCGCGGAACGCGCCAAGGAAACTATAAACTTAGAAGAGCGCCCGCCTCGATGCCCCGTTCTCGGTGTGCACTCGGRCGGTYGTTGCTTCTCAAG---AATCACAAACGACTCTCGGCAACGGATATCTCGGCTCGTGCATCGATGAAGAACGTAGCGAAATGCGATA…
	Goodenia_eremophila_S54	-AGAAGTCGT-AACAA-GGTTTCCGTAGGTGAACCTGCGGAAGGATCATT-GTCGAAACCTGCAT-AGCAG-AACGA-CCCGTGAACACGTAT-AAACACAGTACGGCACGAAG-CAGGGGCCTCGGTCCTTGGTTCGTGTTGTGCA-GCCGGTGGG-CGTA-GGTCTAGCCCTGCCTCA-------GGGC--CTCGCATGCGCTTCATC-GGCACAAAA-CCTAACCCC-GGCGCGGAACGCGCCAAGGATACTATAAACTTAGATGAGCGCCCGCCTCGATGCCCCGTACTCGGTGTGCACTCGGGCGGTTGTTGCTTCTCAAG---AATCACAAACGACTCTCGGCAACGGATATCTCGGCTCGTGCATCGATGAAGAACGTAGCGAAATGCGATA…
	Goodenia_fasciculata_S51	-AGAAGTCGT-AACAA-GGTTTCCGTAGGTGAACCTGCGGAAGGATCATT-GTCGAAACCTGCAA-AGCAG-AACGA-CCCGCGAACACGTAT-AAACACAGCACGGCACGAAG-CAGGGGCCTCGGTCCTTGGTTCGTGTCGTGCA-GCCGGTGGG-CGTG-GGCCTTGCCCTGCATCA-------GGGC--TTTGCATGCGCTTCATC-GGCACCAAA-CCGAACCCC-GGCGCGGAACGCGCCAAGGAAAMTATAAACTTAGAAGAGCGCCCGCCTCGATGCCCCGTACTCGGTGTGCACTCGGGCGGTTGTTRCTTCTCAAG---AATCACAAACGACTCTCGGCAACGGATATCTCGGCTCGTGCATCGATGAAGAACGTAGCGAAATGCGATA…
	Goodenia_glareicola_552	-AGAAGTCGT-AACAA-GGTTTCCGTAGGTGAACCTGCGGAAGGATCATT-GTCGAAACCTGCCA-AGCAG-AACGA-CCCGTGAACGCGTATAAAACACAGCACGACACGGAG-GAGGGGCCTCGGTCCTTGGTTCGTGTCRWGCA-GCCGGTGGG-CGTA-GGTCTTGCCCTGTATCG-------GGGC--TTTGCATGCGCTTCATC-GGCACAGAA-CCTAACCCC-GGCGCGGAACGCGCCAAGGAAACTATAAACTTAGAAGAGCACCCGCCTCGATGCCCCGTACTCGGTGTGCACTCGGGCGGTTGTTGCTTCTCAAG---AATCACAAACGACTCTCGGCAACGGATATCTCGGCTCGTGCATCGATGAAGAACGTAGCGAAATGCGATA…
	Goodenia_glomerata_S69	-AGAAGTCGT-AACAA-GGTTTCCGTAGGTGAACCTGCGGAAGGATCATT-GTCGAAACCTGCAA-AGCAG-AACGA-CCCGTGAACACGTAT-AAACACAGGACGGCACGAAG-CAGGGGCCTCGGTCCTTGGTTCGTGTCGTGCA-GCCGGTGGG-CGTA-TGTCTTGCCCTGCATCA-------GGGC--TTTCCATGCGCTTCATC-GGCACAAAA-CCTAACCCC-GGCGCGGAATGCGCCAAGGAAACTACAAACTTAGAAGGGCTCCCGCCTCGATGCCCCGTACTCGGTGTGCACCTGGGCGGTTGT-TCCTCTCAAG---AATCACAAACGACTCTCGGCAACGGATATCTCGGCTCGTGCATCGATGAAGAACGTAGCGAAATGCGATA…
	Goodenia_hartiana_326	----------------------------------CTGCGGAAGGATCATT-GTCGAAACCTGCAT-AGCAG-AACGA-CCCGTGAACACGTAT-AAACACAAGACGGCACGAAG-CAGGGGCCWCGGTCCTTGGTTCGTGTCGTGCA-GCCGGTGGG-CGTA-GGTCTAGCCCTGCCTCA-------GGGC--TTCGCATGCGCTTCATC-GGCACAAAA-CCTAACCCC-GGCGCGGAACGCGCCAAGGATACTATAAACTTAGATGAGCGCCCGCCTCGATGCCCCGTACCCGGTGTGCACTCGGGCGGTKGTTGCTTCTCAAG---AATCACAAACGACTCTCGGCAACGGATATCTCGGCTCGTGCATCGATGAAGAACGTAGCGAAATGCGATA…
	Goodenia_hassallii_440	-AGAAGTCGT-AACAA-GGTTTCCGTAGGTGAACCTGCGGAAGGATCATT-GTCGAAACCTGCCA-AGCAG-AACGA-CCCGTGAACATGTAT-AAACACAGCACGGCACGAAT-GAGGGGCCTCGGTCCTTGGTTCGTGTCGTGCA-GCCGGTGGG-CGTA-GGTATTTCCCTGCATCA-------GGGC--WTTGCATGCGCTTCATC-GGCACAGAA-CCTAACCCC-GGCGCGGAACGCGCCAAGGAAACTATAAACTTAGAAGGTCACACGCCTCGATGCCCCGTACTCGGTGTGCACTCGGGCTGTTGATGCTTCTCAAG---AATCACAAACGACTCTCGGCAACGGATATCTCGGCTCGTGCATCGATGAAGAACGTAGCGAAATGCGATA…
	Goodenia_helmsii_393	-------------CAA-GGTTTCCGTAGGTGAACCTGCGGAAGGATCATT-GTCGAAACCTGCAA-AGCAG-AACGA-CCCGCGAACACGTAT-AAACACAGCACGGCACGAAG-CAGGGGCCTCGGTCCTTGGTTCGTGTCGTGCA-GCCGGTGGG-CGTT-GGCCTTGCCCTGCATCA-------GGGC--TTTGCATGCGCTTCATC-GGCACCAAA-CCGAACCCC-GGCGCGGAACGCGCCAAGGAAAATATAAACTTAGAAGAGCGCCCGCCTCGATGCCCCGTACTCGGTGTGCACTCGGGCGGTTGTTGCTTCTCAAG---AATCACAAACGACTCTCGGCAACGGATATCTCGGCTCGTGCATCGATGAAGAACGTAGCGAAATGCGATA…
	Goodenia_incana_862	-AGAAGTCGT-AACAA-GGTTTCCGTAGGTGAACCTGCGGAAGGATCATT-GTCGAAACCTGCCA-AGCAG-AACGA-CCCGTGAACACGTAAAAAACACAGCACGGCACGGAG-GAGGGGCCTCGGTCCTTGGTTCGTGTCGTGCA-GCCGGTGGG-CGTA-GGTCTTGCCCTGCTTCA-------GGGC--TTTTCATGCGCTTCATC-AGCACAGAA-CCTAACCCC-GGCGCGGAACGCGCCAAGGAAACTATAAACTTAGAAGAGCACCCGCCTCGATGCCCCGTACTCGGTGTGCACTCGGGCGGTTGTTGCTTCTCAAG---AATCACAAACGACTCTCGGCAACGGATATCTCGGCTCGTGCATCGATGAAGAACGTAGCGAAATGCGATA…
	Goodenia_katabudjar_330	-AGAAGTCGT-AACAA-GGTTTCCGTAGGTGAACCTGCGGAAGGATCATT-GTCGAAACCTGCCA-AGCAG-AACGA-CCCGCGAACATGTATAAAACACAGCACGGCACGAAG-GAGGGGCCTCGGTCCTTGGTTCGTGTCGTGCA-GCCGGTGGG-CGTA-GGTCTTGCCCTCCATAA-------GGGC--TTTGCATGCGCTTCATC-AGCACAGAA-CCTAACCCC-GGCGCGGAACGCGCCAAGGAAACTATAAACTTAGAGGATCACCCGCCTCGATGCCCCGTACTCGGTGTGCACTCGGGCGGTTGTTGCTTCTCAAG---AATCACAAACGACTCTCGGCAACGGATATCTCGGCTCGTGCATCGATGAAGAACGTAGCGAAATGCGATA…
	Goodenia_lineata_557	-AGAAGTCGT-AACAA-GGTTTCCGTAGGTGAACCTGCGGAAGGATCATT-GTCGAAACCTGCAA-AGCAG-AACGA-CCCGTGAACACGTAT-AAACACAGGACGGCACGAAG-CAGGGGCCTCGGTCCTTGGTTCGTGTCGTGCA-GCCGGTGGG-CGTA-GGCCTTGCCCTGCATCA-------GGGC--TTTCCATGCGCTTCATC-GGCACAAAA-CCTAACCCC-GGCGCGGAATGCGCCAAGGAAACTACAAACTTAGAAGAGCTCCCGCCTCGATGCCCCGTACTCGGTGTGCACTCGGGCGGTTGTTGCTTCTCAAG---AATCACAAACGACTCTCGGCAACGGATATCTCGGCTCGTGCATCGATGAAGAACGTAGCGAAATGCGATA…
	Goodenia_lineata_759	-------------CAA-GGTTTCCGTAGGTGAACCTGCGGAAGGATCATT-GTCGAAACCTGCAA-AGCAG-AACGA-CCCGTGAACACGTAT-AAACACAGGACGGCACGAAG-CAGGGGCCTCGGTCCTTGGTTCGTGTCGTGCA-GCCGGTGGG-CGTA-GGYCTTGCCCTGCATCA-------GGGC--TTTCCATGCGCTTCATC-GGCACAAAA-CCTAACCCC-GGCGCGGAATGCGCCAAGGAAACTACAAACTTAGAAGAGCTCCCGCCTCGATGCCCCGTACTCGGTGTGCACTCGGGCGGTTGTTGCTTCTCAAG---AATCACAAACGACTCTCGGCAACGGATATCTCGGCTCGTGCATCGATGAAGAACGTAGCGAAATGCGATA…
	Goodenia_pinifolia_568	-AGAAGTCGT-AACAA-GGTTTCCGTAGGTGAACCTGCGGAAGGATCATT-GTCGAAACCTGCAA-AGCAG-AACGA-CCCGTGAACACGTAT-AAACACCGCACGGCACGAAG-CAGGGGCCTCGGTCCTTGGTTCGTGTCGTGCA-GCCGGTGGG-CGTA-GGTGTTGCCCTGCATCA-------GGGC--TTTGCATGCGCTTCATC-GGCACAAAA-CCGAACCCC-GGCGCGGAACGCGCCAAGGAAACTATARACTTAGAAGAGCGCCCGCCTCGATGCCCCGTTCTCGGTGTGCACTCGGACGGTCGTTGCTTCTCAAG---AATCACAAACGACTCTCGGCAACGGATATCTCGGCTCGTGCATCGATGAAGAACGTAGCGAAATGCGATA…
	Goodenia_quadrilocularis_849	-AGAAGTCGT-AACAA-GGTTTCCGTAGGTGAACCTGCGGAAGGATCATT-GTCGAAACCTGCAA-AGCAG-AACGA-CCCGTGAACACGTAT-AAACACAGGNCGGCACGAAG-CAGCGGCCTCGGTCCTTGGTTCGTGTCGTGCA-GCCGGTGGG-CGTA-GGCCTTGCCCTGCATAA-------GGGC--TTTGCATGCGCTTCATC-GGCACAAAA-CCTAACCCC-GGCGCGGAATGCGCCAAGGAAACTATAAMCTTAGATGAGCACCCGCCTCGATGCCCCGTACTCGGTGTGCACTCGGGCGGTTGTTGCTTCTCAAG---AATCACAAACGACTCTCGGCAACGGATATCTCGGCTCGTGCATCGATGAAGAACGTAACGAAATGCGATA…
	Goodenia_racemosa_var_racemosa_571	-AGAAGTCGT-AACAA-GGTTTCCGTAGGTGAACCTGCGGAAGGATCATT-GTCGAAACCTGCAA-AGCAG-AACGA-CCCGTGAACATGTAT-AAACACAGGACGGCACGAAG-CAGGGGCCTCCGTCCTTGGTTCGTGTCTTCCA-GTCGGTGGG-CGTG-TGTCTTGCCCTGCATCA-------GGGC--TTTCCATGCGCTTCATC-GGCACAAAA-CCTAACCCC-GGCGCGGAACGCGCCAAGGAAACTACAAACTTAGAAGAGCTCCCGCCTCGATGCCCCGTACTCGGTGTGCACTCGGGCGGTTGTTGCTTCTCAAG---AATCACAAACGACTCTCGGCAACGGATATCTCGGCTCGTGCATCGATGAAGAACGTAGCGAAATGCGATA…
	Goodenia_eremophila_477	-AGAAGTCGT-AACAA-GGTTTCCGTAGGTGAACCTGCGGAAGGATCATT-GTCGAAACCTGCAT-AGCAG-AACGA-CCCGTGAACACGTAT-AAACACAGTACGGCACGAAG-CAGGGGCCTCGGTCCTTGGTTCGTGTTGTGCA-GYCGGTGGG-CGTA-GGTCTAGCCCTGCCTCA-------GGGC--CTCGCATGCGCTTCATC-GGCACAAAA-CCTAACCCC-GGCGCGGAACGCGCCAAGGATACTATAAACTTAGATGAGCGCCCGCCTCGATGCCCCGTACTCGGTGTGCACTCGGGCGGTTGTTGCTTCTCAAG---AATCACAAACGACTCTCGGCAACGGATATCTCGGCTCGTGCATCGATGAAGAACGTAGCGAAATGCGATA…
	Goodenia_ramelii_691	-AGAAGTCGT-AACAA-GGTTTCGGTAGGTGAACGTGGGGAAGGATCATT-GTCGAAACCTGCAT-AGCAG-AACGA-CCCGTGAACACGTAT-AAACACAGGACGGCACGAAG-CAGGGGCCTCGGTCCTTGGTTCGTGTCGTGCA-GCCGGTGGG-CGTT-GGTCTAGCCCTGCCTCA-------GGGC--TTCGCATGCGTTTCATC-GGCACAAAA-CCTAACCCC-GGCGCGGAACGCGCCAAGGATACTATAAACTTAGATGAGCGCCCGCCTCGATGCCCCGTACTCGGTGTGCACTCGAGCGGTTGTTGCTTCTCAAG---AATCACAAACGACTCTCGGCAACGGATATCTCGGCTCGTGCATCGATGAAGAACGTAGCGAAATGCGATA…
	Goodenia_scaevolina_480	-----------------------------------------------------------CTGCAT-AGCAG-AACGA-CCCGTGAACACGTAT-AAACACAGGACGGCACGAAG-CAGGGGCCTCGGTCATTGGTTCGTGTCGTGCA-GCCGGTGGG-CGTA-GGTCTRGCCCTGCCTTA-------GGGC--TTCGCATGCGCTTCATC-GGCACAAAA-CCTAACCCC-GGCGCGGAACGCGCCAAGGATRCTATAAACTTAGATWAGCGCCCGCCTCGATGCCCCGTACTCGGTGCGCACTCGGGCGGTTGTTGCTTCTCAAG---AATCACAAACGACTCTCGGCAACGGATATCTCGGCTCGTGCATCGATGAAGAACGTAGCGAAATGCGATA…
	Goodenia_scaevolina_739	-AGAAGTCGT-AACAA-GGTTTCCGTAGGTGAACCTGCGGAAGGATCATT-GTCGAAACCTGCAT-AGCAG-AACGA-CCCGTGAACACGTAT-AAACACAGGACGGCACGAAG-CAGGGGCCTCGGTCATTGGTTCGTGTCGTGCA-GCCGGTGGG-CGTA-GGTCTAGCCCTGCCTCA-------GGGC--TTCGCATGCGCTTCATC-GGCACAAAA-CCTAACCCC-GGCGCGGAACGCGCCAAGGATACTATAAACTTAGATGAGCGCCCGCCTCGATGCCCCGTACTCGGTGTGCACTCGGGCGGTTGTTGCTTCTCAAG---AATCACAAACGACTCTCGGCAACGGATATCTCGGCTCGTGCATCGATGAAGAACGTAGCGAAATGCGATA…
	Goodenia_scapigera_AY102793_1	-AGAAGTCGT-AACAA-GGTTTCCGTAGGTGAACCTGCGGAAGGATCATT-GTCGAAACCTGCAA-AGCAG-AACGA-CCCGTGAACACGTAT-AAACACAGCACGGCACGAAG-CAGGGGCCTCGGTCCTTGGTTCGTGTCGCGCA-GCCGGTGGG-CGTA-GGTCTTGCCCTGCATCA-------GGGC--TCTGCATGCGCTTCATC-GGCACAAAA-CCGAACCCC-GGCGCGGAACGCGCCAAGGAAACTATAAACTTAGAAGAGCGCCCGCCTCGGTGCCCCGTACTCGGTGTGCACTCGGGCGGTTGTTGCTTCTCAAG---AATCACAAACGACTCTCGGCAACGGATATCTCGGCTCGTGCATCGATGAAGAACGTAGCGAAATGCGATA…
	Goodenia_scapigera_ssp_graniticola_481	-------------CA--GGTTTCCGTAGGTGAACCTGCGGAAGGATCATT-GTCGAAACCTGCAA-AGCAG-AACGA-CCCGTGAACACGTAT-AAACACAGCACAGCACGAAG-CAGGGGCCTCGGTCCTTGGTTCGTGTCGTGCA-GCCGGTGGG-CGTA-GGTCTTGCCCTTCTTCA-------GGGC--TCTGCWTGCGCTTCATC-GGCACAAAA-CCGAACCCC-GGCGCGGAACGCGCCAAGGAAACTATAAACTTAGAAGAGCGCCCGCCTCGGTGCCCCGTACTCGGTGTGCACTCGAGCGGTTGTTGCTTCTCAAG---AATCACAAACGACTCTCGGCAACGGATATCTCGGCTCGTGCATCGATGAAGAACGTAGCGAAATGCGATA…
	Goodenia_scapigera_ssp_scapigera_482	-AGAAGTCGT-AACAA-GGTTTCCGTAGGTGAACCTGCGGAAGGATCATT-GTCGAAACCTGCAA-AGCAG-AACGA-CCCGTGAACACGTAT-AAACACAGCACGGCACGAAG-CAGGGGCATCGGTCCTTGGTTCGTGTCGCGCA-GCCGGTGGG-CGTA-GGCCTTGCCCTGCATCA-------GGGC--TCTGCATGCGCTTCATC-GGCACAAAA-CCGAACCCC-GGCGCGGAACGCGCCAAGGAAACTATAAACTTAGAAGAGCGCCCGCCTCGGTGCCCCGTACTCGGTGTGCACTCGGGCGGTTGTTGCTTCTCAAG---AATCACAAACGACTCTCGGCAACGGATATCTCGGCTCGTGCATCGATGAAGAACGTAGCGAAATGCGATA…
	Goodenia_sericostachya_874	-AGAAGTCGT-AACAA-GGTTTCCGTAGGTGAACCTGCGGAAGGATCATT-GTCGAAACCTGCAA-AGCAG-AACGA-CCCGTGAACACGTAT-AAACACAGCACGGCACGAAG-CAGGGGCCTCGGTCCTTGGTTCGTGTCGTGCA-GCCGGTGGG-CGTA-GGTCTTGCCCTGCATCA-------GGGC--TCTGCATGCGCTTCATC-GGCACAAAA-CCGAACCCC-GGCGCGGAACGCGCCAAGGAAACTATAAACTTAGAAGAGCGCCCGCCTCGGTGCCCCGTACTCGGTGTGCACTCGGGCGGTTGTTGCTTCTCGAGAA-AATCACAAACGACTCTCGGCAACGGATATCTCGGCTCGTGCATCGATGAAGAACGTAGCGAAATGCGATA…
	Goodenia_sp_SandyCreek_405	-AGAAGTCGTAAACAA-GGTTTCCGTAGGTGAACCTGCGGAAGGATCATT-GTCGAAACCTGCAT-AGCAG-AACGA-CCCGTGAACACGTAT-AAACACAAGACGGCACGAAG-CAGGGGCCTCGGTCCTTGGTTCGTGTCGTGCA-GCCGGTGGG-CGTA-GGTCTAGCCCTGCCTCA-------GGGC--TTCGCATGCGCTTCATC-GGCACAAAA-CCTAACCCC-GGCGCGGAACGCGCCAAGGATACTATAAACTTAGATGAGCGCCCGCCTCGATGCCCCGTACCCGGTGTGCACTCGGGCGGTTGTTGCTTCTCAAG---AATCACAAACGACTCTCGGCAACGGATATCTCGGCTCGTGCATCGATGAAGAACGTAGCGAAATGCGATA…
	Goodenia_sp_SouthCoast_406	-AGAAGTCGT-AACAA-GGTTTCCGTAGGTGAACCTGCGGAAGGATCATT-GTCGAAACCTGCCA-AGCAG-AACGA-CCCGTGAACACGTATAAGAAACAGCACGGCACGAAG-GAGTGGCCTCGGTCCTTGGTTCGTGTCGTGCA-GCCGGTGGG-CGTA-GGTATTGCCCTGCATCA-------GGGC--TTTGCATGCGCTTCATC-AGCACAGAA-CCTAACCCC-GGCGCGGAACGCGCCAAGGAAACTATAAACTTAGAAGAGCACCCGCCTCGATGCCCCGTACTCGGTGTGCACTCGGACGGTTGTTGCTTCTCAAG---AATCACAAACGACTCTCGGCAACGGATATCTCGGCTCGTGCATCGATGAAGAACGTAGCGAAATGCGATA…
	Goodenia_sp_Stirling_Range_876	-AGAAGTCGT-AACAA-GGTTTCCGTAGGTGAACCTGCGGAAGGATCATT-GTCGAAACCTGCCA-AGCAG-AACGA-CCCGTGAACACGTATAAAACACGGCACGGCACGGAG-GAGGGGCCTCGGTCCTTGGTTCGTGTCGTGCA-GCCGGTGGG-CGTA-GGTCTTGCCCTGCATCA-------GGGC--TTTGCATGCGCTTCATC-AGCACAGAA-CCTAACCCC-GGCGCGGAACGCGCCAAGGAAACTATAAACTTAGAAGAGCTTCCGCCTCGATGCCCCGTACTCGGTGTGCACTCGGGCGGTTGTTGCTTCTCAAG---AATCACAAACGACTCTCGGCAACGGATATCTCGGCTCGTGCATCGATGAAGAACGTAGCGAAATGCGATA…
	Goodenia_splendida_785	-------------CAA-GGTTTCCGTAGGTGAACCTGCGGAAGGATCATT-GTCGAAACCTGCAT-AGCAG-AACGA-CCCGTGAACACGTAT-AAACACAGGACGGCACGAAG-CAGGGGTCTCGGTCCTTGGTTCGTGTCGTGCA-GCCGGTGGG-CGTT-GGTCTAGCCCTGCCTCA-------GGGC--CTTGCATGCGTTTCATC-GGCACAAAA-CCTAACCCC-GGCGCGGAACGCGCCAAGGATACTATAAACTTAGATGAGCGCCCGCCTCGATGCCCCGTACTCGGTGTGCACTCGGGCGGTTGTTGCTCCTCAAG---AATCACAAACGACTCTCGGCAACGGATATCTCGGCTCGTGCATCGATGAAGAACGTAGCGAAATGCGATA…
	Goodenia_stelligera_575	-AGAAGTCGT-AACAA-GGTTTCCGTAGGTGAACCTGCGGAAGGATCATT-GTCGAAACCTGCAA-AGCAG-AACGA-CCCGTGAACACGTAT-AAACACAGGACGGCACGAAG-CAGGGGCCTCGGTCCTTGGTTCGTGTCGTGCA-GCCGGTGGG-CGTA-TGTCTTGCCCTGCATCA-------GGGC--TTTCCATGCGCTTCATC-GGCACAAAA-CCTAACCCC-GGCGCGGAATGCGCCAAGGAAACTACAAACTTAGAAGGGCTCCCGCCTCGATGCCCCGTACTCGGTGTGCACCTGGGCGGTTGT-TCCTCTCAAG---AATCACAAACGACTCTCGGCAACGGATATCTCGGCTCGTGCATCGATGAAGAACGTAGCGAAATGCGATA…
	Goodenia_stenophylla_786	-------------CAA-GGTTTCCGTAGGTGAACCTGCGGAAGGATCATT-GTCGAAACCTGCAA-AGCAG-AACGA-CCCGTGAACACGTAT-AAACACAGCACGGCACGAAG-CAGGGGCCTCGGTCCTTGGTCCGTGTCGTGCA-GCCGGTGGG-CGTT-GGCCTTGCCCTGCATCA-------GGGC--TTTGCATGCGCTTCATC-GGCACAAAA-CCGAACCCC-GGCGCGGAACGCGCCAAGGAAACTATAAACTTAGAAGAGCGCCCGCCTCGATGCCCCGTACTCGGTGTGCACTCGGGCGGTTGTTGCTTCTCAAG---AATCACAAACGACTCTCGGCAACGGATATCTCGGCTCGTGCATCGATGAAGAACGTAGCGAAATGCGATA…
	Goodenia_stobbsiana_408	----------------------------------------------CATT-GTCGAAACCTGCAT-AGCAG-AACGA-CCCGTGAACACGTAT-AAACACAGGACGGCACGAAG-CAGGGGCCTCGGTCATTGGTTCGTGTCGTGCA-GCCGGTGGG-CGTA-GGTCTAGCCCTGCCTTA-------GGGC--TTCGCATGCGCTTCATC-GGCACAAAA-CCTAACCCC-GGCGCGGAACGCGCCAAGGATACTATAAACTTAGATTAGCGCCCGCCTCGATGCCCCGTACTCGGTGCGCACTCGGGCGGTTGTTGCTTCTCAAG---AATCACAAACGACTCTCGGCAACGGATATCTCGGCTCGTGCATCGATGAAGAACGTAGCGAAATGCGATA…
	Goodenia_stobbsiana_870	-AGAAGTCGT-AACAA-GGTTTCCGTAGGTGAACCTGCGGAAGGATCATT-GTCGAAACCTGCAT-AGCAG-AACGAACCCGTGAACACGTAT-AAACACAGGACGGCACGAAG-CAGGGGCCTCGGTCATTGGTTCGTGTCGTGCA-GCCGGTGGG-CGTA-GGTCTAGCCCTGCCTTA-------GGGC--TTCGCATGCGCTTCATC-GGCACAAAA-CCTAACCCC-GGCGCGGAACGCGCCAAGGATACTATAAACTTAGATTAGCGCCCGCCTCGATGCCCCGTACTCGGTGCGCACTCGGGCGGTTGTTGCTTCTCAAG---AATCACAAACGACTCTCGGCAACGGATATCTCGGCTCGTGCATCGATGAAGAACGTAGCGAAATGCGATA…
	Goodenia_watsonii_ssp_glandulosa_522	-AGAAGTCGT-AACAA-GGTTTCCGTAGGTGAACCTGCGGAAGGATCATT-GTCGAAACCTGCAA-AGCAG-AACGA-CCCGTGAACACGTAT-AAACACAGCACGGCACGAAG-CAGGGGCCTCGGTCCTTGGTTCGTATCGCGCA-GCCGGTGGG-CGTA-GGTCTTGCCCTGCATCA-------GGGC--TCCGCATGCGCTTCATC-GGCACAAAA-CCGAACCCC-GGCGCGGAACGCGCCAAGGAAACTATAAACTTAGAAGAGCGCCCGCCTCGGTGCCCCGTACTCGGTGTGCACTCGGGCGGTCGTTGCTTCTCAAG---AATCACAAACGACTCTCGGCAACGGATATCTCGGCTCGTGCATCGATGAAGAACGTAGCGAAATGCGATA…
	Goodenia_xanthotricha_847	-AGAAGTCGT-AACAA-GGTTTCCGTAGGTGAACCTGCGGAAGGATCATT-GTCGAAACCTGCAA-AGCAG-AACGA-CCCGTGAACACGTAT-AAACACAGGACGGCACGAAG-CAGGGGCCTCGGTCCTTGGATCGTGTCGTGCA-GCCGGTAAGGCGTA-GGTCTTGCCCTGCATCA-------GGGC--TCGGCTTGCGGTTCATC-GGCACAAAA-CCTAACCCC-GGCGCGGAACGCGCCAAGGAAACTATAAACTTAGAAGAGCACCCGCCTCGATGCCCCGTACTCGGTGTGCACTCGGGCGGTTGTTGTTTCTCAAG---AACCACAAACGACTCTCGGCAACGGATATCTCGGCTCGTGCATCGATGAAGAACGTAGCGAAATGCGATA…
	Pentaptilon_careyi_S18	------------------------------------------------TT-GTCGAAACCTGCAA-AGCAG-AACGA-CCCGTGAACACGTAT-AAACACAGGACGGCACGAAG-CAGGGGCCTCGGTCCATGGTTCGTGTCGTCCA-GCCGGTGGG-CGTAGGTCTTTGCCCTGCATCA-------GGGC--TTTGCATGCGCTTCATC-GGCACAAAA-CCTAACCCC-GGCGCGGAATGCGCCAAGGAAGCTATAAACTTAGAAGAGCACCCGCCTCGATGCCCCGTGCTCGGTGTGCACTCGGGCGGTTGTTGCTTCTCAAG---AATCACAAACGACTCTCGGCAACGGATATCTCGGCTCGTGCATCGATGAAGAACGTAGCGAAATGCGATA…
	Velleia_arguta_534	-AGAAGTCGT-AACAA-GGTTTCCGTAGGTGAACCTGCGGAAGGATCATT-GTCGAAACCTGCAA-GGCAG-AACGA-CCCGCGAACGCGTACGAAACACAGGACGGCAAGGAG-CAGCGGCCTTGGTCGTTGTTTCGTGCCGTCCA-GCCGTCGGG-CTC-------------------------------------------CCCGTC-GGCACAAAA-CCTAACACC-GGCGCGGAATGCGCCAAGGAAACTACAAACTTAGAAGAGCACCTGCCCGGATGCCCCGTGCCCGGTGTGCAACCGGGCGGTTGTTGCTTCTTTAG---AATCACAAACGACTCTCGGCAACGGATATCTCGGCTCATGCATCGATGAAGAACGTAGCGAAATGCGATA…
	Velleia_arguta_S09	-----------------------------------------------ATT-GTCGAAACCTGCAA-GGCAG-AACGA-CCCGCGAACGCGTACGAAACACAGGACGGCAAGGAG-CAGCGGCCTYGGTCRTTGTTTCGTGCCGTCCA-GCCGTCGGG-CTC-------------------------------------------CCCGTC-GGCACAAAA-CCTAACACC-GGCGCGGAATGCGCCAAGGAAACTACAAACTTAGAAGAGCACCTGCCCGGATGCCCCGTGCCCGGTGTGCAACCGGGCGGTTGTTGCTTCTTTAG---AATCACAAACGACTCTCGGCAACGGATATCTCGGCTCATGCATCGATGAAGAACGTAGCGAAATGCGATA…
	Velleia_connata_798	-----------------GGTTTCCGTAGGTGAACCTGCGGAAGGATCATT-GTCGAAACCTGCAA-GGCAG-AACGA-CCCGTGAACACGTACGAAACACGGGACGGCATGAAG-CAGCGGCCTCGGTCCTTGGTTCGTGCCGTCCA-GCCGGCGTG-CGCA-GGCCTTGCCCCGGACAAAGGTCCTCGGC--GTTGCATGCGTTCCGTC-GGCACAAAA-CCTAACCCC-GGCGCGGGACGCGCCAAGGAAACTACAAACTCGGAGGAGCACACGCCCGGACGCCCCGTTCTCGGTGTGCACCCGGGCGGTCGTTGCTTCCCTAG---AATCACAAACGACTCTCGGCAACGGATATCTCGGCTCATGCATCGATGAAGAACGTAGCGAAATGCGATA…
	Velleia_connata_S10	-----------------------------------------------ATT-GTCGAAACCTGCAA-GGCAG-AACGACCCCGTGAACACGTACGAAACACGGGACGGCAYGAAG-CAGCGGCCTCGGTCCTTGGTTCGTGCCGTCCA-GCCGGCGTG-CGCA-GGCCTTGCCCCGGACAAAGGTCCTCGGC--GTTGCATGCGTTCCGTC-GGCACAAAA-CCTAACCCC-GGCGCGGGACGCGCCAAGGAAACTACAAACTCGGAGGAGCACACGCCCGGACGCCCCGTTCTCGGTGTGCACCCGGGCGGTCGTTGCTTCCCTAG---AATCACAAACGACTCTCGGCAACGGATATCTCGGCTCATGCATCGATGAAGAACGTAGCGAAATGCGATA…
	Velleia_cycnoptamica_344	-AGAAGTGGT-AACAA-GGTTTCCGTAGGTGAACCTGCGGAAGGATCATT-GTCGAAACCTGCAA-AGCAG-AACGA-CCCGCGAACGCGTTAGAAACACGGGACGGCAAGGAG-CAGCGGCCTCGGTCGTTGTTTCGTGCCGTCCA-GCCGTCGGG-CTC-------------------------------------------CCCGTC-GGCACAAAACCCTAACCCC-GGCGCGGAATGCGCCAAGGAAACTACAAACTTAGAAGAGCACCTGCCCGGACGCCCCGTGCCCGGTGTGCAACCGGGTGGTTGTTGCTTCTTTAT---AATCACAAACGACTCTCGGCAACGGATATCTCGGCTCATGCATCGATGAAGAACGTAGCGAAATGCGATA…
	Velleia_cycnoptamica_535	---AAGTCGT-AACAA-GGTTTCCGTAGGTGAACCTGCGGAAGGATCATT-GTCGAAACCTGCAA-AGCAG-AACGA-CCCGCGAACGCGTTAGAAACACGGGACGGCAAGGAG-CAGCGGCCTCGGTCGTTGTTTCGTGCCGTCCA-GCCGTCGGG-CTC-------------------------------------------CCCGTC-GGCACAAAA-CCTAACCCC-GGCGCGGAATGCGCCAAGGAAACTACAAACTTAGAAGAGCACCTGCCCGGACGCCCCGTGCCCGGTGTGCAACCGGGTGGTTGTTGCTTCTTTAT---AATCACAAACGACTCTCGGCAACGGATATCTCGGCTCATGCATCGATGAAGAACGTAGCGAAATGCGATA…
	Velleia_daviesii_634	------------------------------------------------------------------------------------------------------------------------------------------------------------------------------------------------------------------------------------------------------------------------------------CCCGGACGCCCCGTTCTCGGTGTGCACCCGGGCGGTCGTTGCTTCCCTAG---AATCACAAACGACTCTCGGCAACGGATATCTCGGCTCATGCATCGATGAAGAACGTAGCGAAATGCGATA…
	Velleia_discophora_536	-AGAAGTCGT-AACAA-GGTTTCCGTAGGTGAACCTGCGGAAGGATCATT-GTCGAAACCTGCAA-GGCAG-AACGA-CCCGTGAACACGTATGAAACACGGGACGGCATGACG-CAGCGGCCTCGGTCATTGGTTCGTGCCGTCCA-GCCGGCGGG-CGCA-GGCCTTGCCCCGGACAA-GGTCCTCGGCGTGTTGCATGCGTTCCGTC-GGCACAAAA-CCTAACCCC-GGCGCGGGACGCGCCAAGGAAACTACAAACTCGGAGGAGCACACGCCCGGACGCCCCGTTCTCGGTGTGCACCCGGGCGGTCGTTGCTTCCCTAG---AATCACAAACGACTCTCGGCAACGGATATCTCGGCTCATGCATCGATGAAGAACGTAGCGAAATGCGATA…
	Velleia_foliosa_835	-AGAAGTCGT-AACAA-GGTTTCCGTAGGTGAACCTGCGGAAGGATCATT-GTCGAAACCTGCAA-AGCAG-AACGA-CCCGTGAACACGTACGAAACACAGGACGGCAAGAAG-CAGCGGCCTCGGCCCTTGGTTCGTGCCGTCCA-GCCGGCGGG-CGCA-TGCCTCGCCCTGGACAA-GGTCCGTGGC--GGTGCATGCGCTCCGTC-GGCACAAAA-CCTAACCCC-GGCGCGGAATGCGCCAAGGAAAATACAAACTTAGAAGGGCACYCGCCGGTGCGCCCCGTGATCGGTGTGCGCTCGTGCGGTTGTTGCTTCTTTAG---AATCACAAACGACTCTCGGCAACGGATATCTCGGCTCATGCATCGATGAAGAACGTAGCGAAATGCGATA…
	Velleia_glabrata_635	-AGAAGTCGT-AACAA-GGTTTCCGTAGGTGAACCTGCGGAAGGATCATT-GTCGAAACCTGCAA-AGCAG-AACGA-CCCGCGAACACGTACGAAACACGGGACGTCAAGGAT-CAGCGGCCTCGGCCGTTGGTTCGTGCCGTCCA-GCCATCGGG-CGCA--GCCTTGTCCCGGACAAGGTCTTGGGGC--GATGCTTGCGTCTCGTCTGGCACAAAA-CCTAACCCC-GGCGCGGAACGCGCCAAGGAAACTACAAACTTTGAAGAGCACCTGCCCGGACGCCCCGTCACCGGTGTGCACCCGGGCGGTTGTTGCTTCTTTAG---AATCACAAACGACTCTCGGCAACGGATATCTCGGCTCATGCATCGATGAAGAACGTAGCGAAATGCGATA…
	Velleia_hispida_305	----------------------------------CTGCGGAAGGATCATT-GTCGAAACCTGCAA-AGCAG-AACGA-CCCGCGAACACGTACGAAACACGGGACGTCAAGGAT-CAGCGGCCTCGGCCGTTGGTTCGTGCCGTCCA-GCCRTCGGG-CGCA--GCCTTGTCCCGGACAAGGTCTTGGGGC--GATGCTTGCGTCTCGGCCGGCACAAAA-CCTAACCCC-GGCGCGGAACGCGCCAAGGAAACTACAAACTTAGAAGAGCACTTGCCCGGACGCCCCGTGACCGGTGTGCACCCGGGCGGTTGTTGCTTCTTTAG---AATCACAAACGACTCTCGGCAACGGATATCTCGGCTCATGCATCGATGAAGAACGTAGCGAAATGCGATA…
	Velleia_lyrata_681	-AGAAGTCGT-AACAA-GGTTTCCGTAGGTGAACCTGCGGAAGGATCATT-GTCGAAACCTGCAA-AGCAG-AACGA-CCCGCGAACACGTACGAAACACGGGACGGCAAGAAG-CAGCGGCCTCGGTCGTTGATTCGTGCCGTCCA-GCCGGTGGG-CGCA-GGCCTTGCCCCGGACAA-GTTCCTCGGC--GGCGCATGCGCTCCGCC-GGCACAAAA-CCTAACCYC-GGCGCGGGACGCGCCAAGGAAACTACAAACTCGGAAGGGCACACGCCCGGACGCCCCGTTCTCGGTGTGCGCACGGGCGGTCGTCGCTTCTCTAG---AATCACAAACGACTCTCGGCAACGGATATCTCGGCTCATGCATCGATGAAGAACGTAGCGAAATGCGATA…
	Velleia_macrocalyx_636	-AGAAGTCGT-AACAA-GGTTTCCGTAGGTGAACCTGCGGAAGGATCATT-GTCGAAACCTGCAA-AGCAG-AACGA-CCCGCGAACACGTACGAAACACGGGACGGCATGAAG-CAGCGGCCTCGGTCCTTGGTTCGTGCCGTCCA-GCCGGTGGG-CGCA-TGCCTCGCCCCGGACAA-GGTCCTCGGC--GGTGCCTGCGCTCCTCC-GGCACAAAA-CCTAACCCACGGCGCGGGATGCGCCAAGGAAACTACAAACTCGGAAGAGCACACGCCCGGACGCCCCGTTCTCGGTGTGCACCCGGGCGGTCGTTGCTTCTCTAG---AATCACAAACGACTCTCGGCAACGGATATCTCGGCTCATGCATCGATGAAGAACGTAGCGAAATGCGATA…
	Velleia_macrophylla_637	-AGAAGTCGT-AACAA-GGTTTCCGTAGGTGAACCTGCGGAAGGATCATT-GTCGAACCCTGCAA-AGCAG-AACGA-CCCGTGAACACGTATGAAACACAGGACGGCAAGAAG-CAGCGGCCTCGGCCCTTGGTTCGTGCCGTCCA-GCCGGCGGG-CGCA-TGCCTCGCCCTGGACAA-GGTCCGTGGC--GGTGCATGCGCTCCGTC-TGCACAAAA-CCTAACCCC-GGCGCGGAATGCGCCAAGGAAAATACAAACTTAGAAGGGCACCCGTCGGTGCGCCCCGTGCTCGGTGTGCGCTCGTGCGGTTGTTGCTTCTTTAG---AATCACAAACGACTCTCGGCAACGGATATCTCGGCTCATGCATCGATGAAGAACGTAGCGAAATGCGATA…
	Velleia_montana_638	-AGAAGTCGT-AACAA-GGTTTCCGTAGGTGAACCTGCGGAAGGATCATT-GTCGAAACCTGCAA-AGCAG-AACGA-CCCGCGAACACGTACGAAACACGGGACGGCAAGAAG-CAGCGGCCTCGGTCCTTGATTCGTGTCGTCCA-GCCGGTGGG-CGCA-GGCCTTGCCTCGGACAA-GGTCCTCGGC--GGCGCAGGCGCTCCGCC-GGCACAAAA-CCTAACCCC-GGCGCGGGACGCGCCAAGGAAACCGCAAACTCGGAAGGGCACACGCCCGGACGCCCCGTTCTCGGTGTGCTCCCGGGCGGTCGCCGCTTCTCTAG---AATCACAAACGACTCTCGGCAACGGATATCTCGGCTCATGCATCGATGAAGAACGTAGCGAAATGCGATA…
	Velleia_panduriformis_639	-AGAAGTCGT-AACAA-GGTTTCCGTAGGTGAACCTGCGGAAGGATCATT-GTCGAAACCTGCAA-GGCAG-AACGA-CCCGTGAACACGTACGAAACACGGGACGGCACGAAG-CAGCGGCCTCGGTCCTTGGTTCGTGCCGTCCA-GCCGGCGTG-CGCA-GGCCTTGCCCCGGACAA-GGTCCTCGGC--GTTGCATGCGTTCCGTC-GGCACAAAA-CCTAACCCC-GGCGCGGGACGCGCCAAGGAAACTACAAACTCGGAGGAGCACACGCCCGGACGCCCCGTTCTCGGTGTTCACCCGGGCGGTCGTTGCTTCCCTAG---AATCACAAACGACTCTCGGCAACGGATATCTCGGCTCATGCATCGATGAAGAACGTAGCGAAATGCGATA…
	Velleia_paradoxa_640	-AGAAGTCGTAAACA--GGTTTCCGTAGGTGAACCTGCGGAAGGATCATT-GTCGAAACCTGCAA-AGCAG-AACGA-CCCGCGAACGCGTACGAAATACGGGACGGCAAGGAG-CAGCGGCCTCAGTCGTTGATTCGTGCTGTCCA-GCCGTCGGG-CTC-------------------------------------------CCCGTC-GGCACAAAA-CCTAACCCC-GGCGCGGAATGCGCCAAGGAAACTACAAACTTAGAAGAGCTCCTGCCCGGACGCCCCGTGACTGGTGTGCAGCCGGGCGGTTGTTGCTTCTTTAG---AATCACAAACGACTCTCGGCAACGGATATCTCGGCTCATGCATCGATGAAGAACGTAGCGAAATGCGATA…
	Velleia_pubescens_641	-AGAAGTCGT-AACAA-GGTTTCCGTAGGTGAACCTGCGGAAGGATCATT-GTCGAAACCTGCAA-AGCAG-AACGA-CCCGCGAACACGTACGAAACACGGGACGGCAAGAAG-TAGCGGCCTCGGTCGTTGATTACTGCCGTCCA-GCCGGTGGG-TGCA-GGCCTTGCCCCGGACAA-GTTCCTCGGC--GGCGCATGCGCTTCGCC-GGCACAAAA-CCTAACCCC-GGCGCGGGACGCGCCAAGGAAACTACAAACTCGGAAGGGCACACGCCCGGACGCCCCGTTCTCGGTGTGCGCCCGGGCGGTCGTCGCTTCTCTAG---AATCACAAACGACTCTCGGCAACGGATATCTCGGCTCATGCATCGATGAAGAACGTAGCGAAATGCGATA…
	Velleia_rosea_347	-AGAAGTCGT-AACAAGGGTTTCCGTAGGTGAACCTGCGGAAGGATCATT-GTCGAAACCTGCAA-AGCAG-AACGA-CCCGCGAACGCGTTAGAAACACGGGACGGCAAGGAG-CAGCGGCCTCGGTCGTTGTTTCGTGCCGTCCA-GCCGTCGGG-CTC-------------------------------------------CCCGTC-GGCACAAAA-CCTAACCCC-GGCGCGGAATGCGCCAAGGAAACTACAAACTTAGAAGAGCACCTGCCCGGACGCCCCGTGCCCGGTGTGCAACCGGGTGGTTGTTGCTTCTTTAT---AATCACAAACGACTCTCGGCAACGGATATCTCGGCTCATGCATCGATGAAGAACGTAGCGAAATGCGATA…
	Velleia_rosea_642	-AGAAGTCGT-AACAA-GGTTTCCGTAGGTGAACCTGCGGAAGGATCATT-GTCGAAACCTGCAA-AGCAG-AACGA-CCCGCGAACGCGTTAGAAACACGGGACGGCAAGGAG-CAGCGGCCTCGGTCGTTGTTTCGTGCCGTCCA-GCCGTCGGG-CTC-------------------------------------------CCCGTC-GGCACAAAA-CCTAACCCC-GGCGCGGAATGCGCCAAGGAAACTACAAACTTAGAAGAGCACCTGCCCGGACGCCCCGTGCCCGGTGTGCAACCGGGTGGTTGTTGCTTCTTTAT---AATCACAAACGACTCTCGGCAACGGATATCTCGGCTCATGCATCGATGAAGAACGTAGCGAAATGCGATA…
	Velleia_spathulata_281	-AGAAGTCGT-AACAA-GGTTTCCGTAGGTGAACCTGCGGAAGGATCATT-GTCGAAACCTGCAA-AGCAG-AACGA-CCCGCGAACACGTACGAAACACGGGACGGCAAGAAG-CAGCGGCCTCGGTCGTTGATTACTGCCGTCCA-GCCGGTGGG-TGCA-GGCCTTGCCCCGGACAA-GTTCCTCGGC--GGCGCATGCGCTTCGCC-GGCACAAAA-CCTAACCCC-GGCGCGGGACGCGCCAAGGAAACTACAAACTCGGAAGGGCACACGCCCGGACGCCCCGTTCTCGGTGTGCGCCCGGGCGGTCGTCGCTTCTCTAG---AATCACAAACGACTCTCGGCAACGGATATCTCGGCTCATGCATCGATGAAGAACGTAGCGAAATGCGATA…
	Velleia_spathulata_AY102794_1	-AGAAGTCGT-AACAA-GGTTTCCGTAGGTGAACCTGCGGAAGGATCATT-GTCGAAACCTGCAA-AGCAG-AACGA-CCCGCGAACACGTACGAAACACGGGACGGCAAGAAG-CAGCGGCCTCGGTCGTTGATTACTGCCGTCCA-GCCGGTGGG-TGCA-GGCCTTGCCCCGGACAA-GTTCCTCGGC--GGCGCATGCGCTTCGCC-GGCACAAAA-CCTAACCCC-GGCGCGGGACGCGCCAAGGAAACTACAAACTCGGAAGGGCACACGCCCGGACGCCCCGTTCTCGGTGTGCGCCCGGGCGGTCGTCGCTTCTCTAG---AATCACAAACGACTCTCGGCAACGGATATCTCGGCTCATGCATCGATGAAGAACGTAGCGAAATGCGATA…
	Velleia_trinervis_539	-AGAAGTCGTAAACAA-GGTTTCCGTAGGTGAACCTGCGGAAGGATCATT-GTCGAAACCTGCAA-AGCAG-AACGA-CCCGTGAACACGTACGAAACACAGGACGGCAAGAAG-CAGCGGCCTCGGCCCTTGGTTCGTGCCGTCCA-GCCGGCGGG-CGCA-TGCCTCGCCCTGGACAA-GGTCCGTGGC--GGTGCATGCGCTCCGTC-GGCACAAAA-CCTAACCCC-GGCGCGGAATGCGCCAAGGAAAATACAAACTTAGAAGGGCACCCGCCGGTGCGCCCCGTGCTCGGTGTGCGCTCGTGCGGTTGTTGCTTCTTTAG---AATCACAAACGACTCTCGGCAACGGATATCTCGGCTCATGCATCGATGAAGAACGTAGCGAAATGCGATA…
	Verreauxia_dyeri_654	-AGAAGTCGT-AACAA-GGTTTCCGTAGGTGAACCTGCGGAAGGATCATT-GTCGAAACCTGCAA-TGCAG-AACGA-CCCGTGAACACGTAT-AGACACAGGACGGCACGAAG-CGGGGGCCTCGGTCCTTGGATCGTGTCGTCCA-GCCGGTGGG-CGTA-GGTCTTGCCCTGCTTCA-------GGGC--TTTGCATGCGCTTCATC-GGCACAAAA-CCTAACCCC-GGCGCGGAATGCGCCAAGGAAGCTATAAACTTAGAAGAGCACCCGCCTCGATGCCCCGTGCTCGGTGTGCACTCGGGCGGTTGTTGCTTCTCAAG---AATCACAAACGACTCTCGGCAACGGATATCTCGGCTCGTGCATCGATGAAGAACGTAGCGAAATGCGATA…
	Verreauxia_dyeri_S25	------------------------GTAGGTGAA-CTGCGGAAGGATCATT-GTCGAAACCTGCAA-AGCAG-AACGA-CCCGTGAACACGTAT-AGACACAGGACGGCACGAAG-CGGGGGCCTCGGTCCTTGGATCGTGTCGTCCA-GCCGGTGGG-CGTA-GGTCTTGCCCTGCTTCA-------GGGM--TTTGCATGCGCTTCATC-GGCACAAAA-CCTAACCCC-GGCGCGGAATGCGCCAAGGAAGCTATAAACTTAGAAGAGCACCCGCCTCGATGCCCCGTGCTCGGTGTGCACTCGGGCGGTTGTTGCTTCTCAAG---AATCACAAACGACTCTCGGCAACGGATATCTCGGCTCGTGCATCGATGAAGAACGTAGCGAAATGCGATA…
	Verreauxia_reinwardtii_S24	-------------CAA-GGTTTCCGTAGGTGAACCTGCGGAAGGATCATT-GTCGAAACCTGCAA-AGCAG-AACGA-CCCGTGAACACGTAT-AGACACAGGACGGCACGAAG-CGGGGGCCTCGGTCCTTGGATCGTGTCGTCCA-GCCGGTGGG-CGTA-GGTCTTGCCCTGCTTCA-------GGGC--TTTGCATGCGCTTCATC-GGCACAAAA-CCTAACCCC-GGCGCGGAATGCGCCAAGGAAGCTATAAACTTAGAAGAGCACCCGCCTCGATGCCCCGTGCTCGGTGTGCACTCGGGCGGTTGTTGCTTCTCAAG---AATCACAAACGACTCTCGGCAACGGATATCTCGGCTCGTGCATCGATGAAGAACGTAGCGAAATGCGATA…
	Verreauxia_verreauxii_655	-AGAAGTCGT-AACAA-GGTTTCCGTAGGTGAACCTGCGGAAGGATCATT-GTCGAAACCTGCAA-AGCAG-AACGA-CCCGTGAACACGTAT-AGACACAGGACGGCACGAAG-CGAGGGCCTCGGTCCTTGGATCGTGTCGTCCA-GCCGGTGGG-CGTA-GGTCTTGCCCTGCTTCA-------GGGC--TTTGCATGCGCTTCATC-GGCACAAAA-CCTAACCCC-GGCGCGGAATGCGCCAAGGAAGCTATAAACTTAGAAGAGCACCCGCCTCGATGCCCCGTGCTCGGTGTGCACTCGGGCGGTTGTTGCTTCTCAAG---AATCACAAACGACTCTCGGCAACGGATATCTCGGCTCGTGCATCGATGAAGAACGTAGCGAAATGCGATA…
	Velleia_montana_638	-AGAAGTCGT-AACAA-GGTTTCCGTAGGTGAACCTGCGGAAGGATCATT-GTCGAAACCTGCAA-AGCAG-AACGA-CCCGCGAACACGTACGAAACACGGGACGGCAAGAAG-CAGCGGCCTCGGTCCTTGATTCGTGTCGTCCA-GCCGGTGGG-CGCA-GGCCTTGCCTCGGACAA-GGTCCTCGGC--GGCGCAGGCGCTCCGCC-GGCACAAAA-CCTAACCCC-GGCGCGGGACGCGCCAAGGAAACCGCAAACTCGGAAGGGCACACGCCCGGACGCCCCGTTCTCGGTGTGCTCCCGGGCGGTCGCCGCTTCTCTAG---AATCACAAACGACTCTCGGCAACGGATATCTCGGCTCATGCATCGATGAAGAACGTAGCGAAATGCGATA…
;
end;
